# Supplementary material for: Genome-centric metagenomics provides insights into the core microbial community and functional profiles of biofloc aquaculture
Source: mSystems. 2024 Sep 24;9(10):e00782-24. doi: 10.1128/msystems.00782-24 (PMC11494986; doi:10.1128/msystems.00782-24)
Supplement: Supplemental Tables — Tables S1-S15. [file msystems.00782-24-s0002.xlsx]

## Sheet: Supplementary Table S1
Table S1. Description of biofloc metagenomes used for metagenome-assemble genomes (MAGs) recovery in the present study.
Sample code	Source	Sampling date	Shrimp batch	No. of raw PE reads	No. of high-quality reads	Sequencing platform/method	SRA accession number	Country of research	Shirmp species	Reference
Bf01S1	Bioflocs	2018-04-13	Batch-1	42092319	36211273	Illumina HiSeq / 150 bp PE	SRR24442559	South Korea	Litopenaeus vannamei	This study
Bf02S1	Bioflocs	2018-04-20	Batch-1	42438025	36273241	Illumina HiSeq / 150 bp PE	SRR24442558	South Korea	Litopenaeus vannamei	This study
Bf03S1	Bioflocs	2018-04-30	Batch-1	55703403	47110212	Illumina HiSeq / 150 bp PE	SRR24442557	South Korea	Litopenaeus vannamei	This study
Bf04S1	Bioflocs	2018-05-11	Batch-1	40743314	34230079	Illumina HiSeq / 150 bp PE	SRR24442556	South Korea	Litopenaeus vannamei	This study
Bf05S1	Bioflocs	2018-05-24	Batch-1	42367248	36728220	Illumina HiSeq / 150 bp PE	SRR24442555	South Korea	Litopenaeus vannamei	This study
Bf06L2	Bioflocs	2018-06-08	Batch-2	41451202	34760670	Illumina HiSeq / 150 bp PE	SRR24442554	South Korea	Litopenaeus vannamei	This study
Bf07L2	Bioflocs	2018-06-22	Batch-2	43133575	36888389	Illumina HiSeq / 150 bp PE	SRR24442553	South Korea	Litopenaeus vannamei	This study
Bf08L2	Bioflocs	2018-07-20	Batch-2	45264636	38079793	Illumina HiSeq / 150 bp PE	SRR24442552	South Korea	Litopenaeus vannamei	This study
Sample-9	Bioflocs	2020-06-15	NA	41761564	37394486	Illumina NovaSeq / 150 bp PE	SRR15635845	China	Litopenaeus vannamei	Chen et al. 2022
Sample-10	Bioflocs	2020-06-15	NA	43858328	39715682	Illumina NovaSeq / 150 bp PE	SRR15635846	China	Litopenaeus vannamei	Chen et al. 2022
Sample-11	Bioflocs	2020-06-15	NA	45637626	41469294	Illumina NovaSeq / 150 bp PE	SRR15635847	China	Litopenaeus vannamei	Chen et al. 2022
Abbreviation: NA, not applicable; SRA, sequence read archive; PE, paired-end
Reference
1. Chen X, He Z, Zhao J, Liao M, Xue Y, Zhou J, Hoare R, Monaghan SJ, Wang N, Pang H, Sun C. 2022. Metagenomic analysis of bacterial communities and antibiotic resistance genes in Penaeus monodon biofloc-based aquaculture environments. Front Mar Sci 8:762345.

## Sheet: Supplementary Table S2
Table S2. Description of various metagenomes used for metagenomic reads mapping in the present study.
Sample code	Source	No. of PE reads	Sequencing platform/method	SRA accession number	Country of research	Shirmp species	Reference	Digital object identifier (DOI)
Rearing water-1	Rearing water	21879982	Illumina HiSeq / 150 bp PE	SRR15635848	China	Penaeus monodon	Chen et al. 2022	https://doi.org/10.3389/fmars.2021.762345
Rearing water-2	Rearing water	20876084	Illumina HiSeq / 150 bp PE	SRR15635857	China	Penaeus monodon	Chen et al. 2022	https://doi.org/10.3389/fmars.2021.762345
Rearing water-3	Rearing water	20265467	Illumina HiSeq / 150 bp PE	SRR15635858	China	Penaeus monodon	Chen et al. 2022	https://doi.org/10.3389/fmars.2021.762345
Shrimp intestine-1	Shrimp intestine	22161490	Illumina HiSeq / 150 bp PE	SRR15635842	China	Penaeus monodon	Chen et al. 2022	https://doi.org/10.3389/fmars.2021.762345
Shrimp intestine-2	Shrimp intestine	21582037	Illumina HiSeq / 150 bp PE	SRR15635843	China	Penaeus monodon	Chen et al. 2022	https://doi.org/10.3389/fmars.2021.762345
Shrimp intestine-3	Shrimp intestine	21113766	Illumina HiSeq / 150 bp PE	SRR15635844	China	Penaeus monodon	Chen et al. 2022	https://doi.org/10.3389/fmars.2021.762345
Shrimp intestine-4	Shrimp intestine	20157804	Illumina HiSeq / 150 bp PE	SRR6675344	China	Litopenaeus vannamei	Gao et al. 2019	https://doi.org/10.1016/j.aquaculture.2018.09.026
Shrimp intestine-5	Shrimp intestine	21373400	Illumina HiSeq / 150 bp PE	SRR6675345	China	Litopenaeus vannamei	Gao et al. 2019	https://doi.org/10.1016/j.aquaculture.2018.09.026
Marine biofilm-1	Marine biofilms	39186460	Illumina HiSeq / 150 bp PE	SRR6854571	China	NA	Zhang et al. 2019	https://doi.org/10.1038/s41467-019-08463-z
Marine biofilm-2	Marine biofilms	77261144	Illumina HiSeq / 150 bp PE	SRR6854572	China	NA	Zhang et al. 2019	https://doi.org/10.1038/s41467-019-08463-z
Marine biofilm-3	Marine biofilms	69787326	Illumina HiSeq / 150 bp PE	SRR6854573	China	NA	Zhang et al. 2019	https://doi.org/10.1038/s41467-019-08463-z
Marine biofilm-4	Marine biofilms	39326525	Illumina HiSeq / 150 bp PE	SRR6854574	China	NA	Zhang et al. 2019	https://doi.org/10.1038/s41467-019-08463-z
Marine biofilm-5	Marine biofilms	52976823	Illumina HiSeq / 150 bp PE	SRR6854575	China	NA	Zhang et al. 2019	https://doi.org/10.1038/s41467-019-08463-z
Marine biofilm-6	Marine biofilms	53580672	Illumina HiSeq / 150 bp PE	SRR6854576	China	NA	Zhang et al. 2019	https://doi.org/10.1038/s41467-019-08463-z
Marine biofilm-7	Marine biofilms	31392928	Illumina HiSeq / 150 bp PE	SRR6854577	China	NA	Zhang et al. 2019	https://doi.org/10.1038/s41467-019-08463-z
Marine biofilm-8	Marine biofilms	25643083	Illumina HiSeq / 150 bp PE	SRR6854578	China	NA	Zhang et al. 2019	https://doi.org/10.1038/s41467-019-08463-z
Marine biofilm-9	Marine biofilms	33463254	Illumina HiSeq / 150 bp PE	SRR6854579	China	NA	Zhang et al. 2019	https://doi.org/10.1038/s41467-019-08463-z
Marine biofilm-10	Marine biofilms	44050900	Illumina HiSeq / 150 bp PE	SRR6854580	China	NA	Zhang et al. 2019	https://doi.org/10.1038/s41467-019-08463-z
Marine biofilm-11	Marine biofilms	53046204	Illumina HiSeq / 150 bp PE	SRR6854581	China	NA	Zhang et al. 2019	https://doi.org/10.1038/s41467-019-08463-z
Marine biofilm-12	Marine biofilms	42174667	Illumina HiSeq / 150 bp PE	SRR6854582	China	NA	Zhang et al. 2019	https://doi.org/10.1038/s41467-019-08463-z
Marine biofilm-13	Marine biofilms	41774616	Illumina HiSeq / 150 bp PE	SRR6854583	China	NA	Zhang et al. 2019	https://doi.org/10.1038/s41467-019-08463-z
Marine biofilm-14	Marine biofilms	34941897	Illumina HiSeq / 150 bp PE	SRR6854584	China	NA	Zhang et al. 2019	https://doi.org/10.1038/s41467-019-08463-z
Marine biofilm-15	Marine biofilms	41043436	Illumina HiSeq / 150 bp PE	SRR6854585	China	NA	Zhang et al. 2019	https://doi.org/10.1038/s41467-019-08463-z
Abbreviation: NA, not applicable; SRA, sequence read archive; PE, paired-end
References
1. Chen X, He Z, Zhao J, Liao M, Xue Y, Zhou J, Hoare R, Monaghan SJ, Wang N, Pang H, Sun C. 2022. Metagenomic analysis of bacterial communities and antibiotic resistance genes in Penaeus monodon biofloc-based aquaculture environments. Front Mar Sci 8:762345.
2. Gao S, Pan L, Huang F, Song M, Tian C, Zhang M. 2019. Metagenomic insights into the structure and function of intestinal microbiota of the farmed Pacific white shrimp (Litopenaeus vannamei). Aquaculture 499:109–118.
3. Zhang W, Ding W, Li YX, Tam C, Bougouffa S, Wang R, Pei B, Chiang H, Leung P, Lu Y, Sun J, Fu H, Bajic VB, Liu H, Webster NS, Qian PY. 2019. Marine biofilms constitute a bank of hidden microbial diversity and functional potential. Nat Commun 10:517.

## Sheet: Supplementary Table S3
Table S3. Assembly statistics of 517 bacterial metagenome-assembled genomes (MAGs) recovered from the floc-associated microbial (FAB) community of a biofloc aquaculture system.
MAG ID	Completeness (%)	Contamination (%)	Assembly method	Quality scoreb	Quality category c	Genome size (bp)	No. of contigs	Largest contig (bp)	GC content (%)	MIMAG standard of high-quality	GTDB taxonomy	5S rRNA gene position	16S rRNA gene position	23S rRNA gene position	tRNA count
1_bin.1	99.94	1.56	Individual assembly	92.14	High-quality	4914890	111	247006	59.97	No	d__Bacteria;p__Pseudomonadota;c__Alphaproteobacteria;o__Rhodobacterales;f__Rhodobacteraceae;g__Marivita;s__	1_bin.1_NODE_892_length_31191_cov_14.217647 (3113, 3119)	ND	ND	47
1_bin.12	99.91	1	Individual assembly	94.91	High-quality	3971248	91	349524	35.99	Yes	d__Bacteria;p__Bdellovibrionota;c__Bacteriovoracia;o__Bacteriovoracales;f__Bacteriovoracaceae;g__;s__	1_bin.12_NODE_234_length_87733_cov_1.417882 (82318, 82399)	1_bin.12_NODE_234_length_87733_cov_1.417882 (85935, 87463)	1_bin.12_NODE_234_length_87733_cov_1.417882 (82637, 85542)	34
1_bin.13	58.71	4.64	Individual assembly	35.51	Medium-quality	3126175	970	32887	60.33	No	d__Bacteria;p__Pseudomonadota;c__Alphaproteobacteria;o__Rhodobacterales;f__Rhodobacteraceae;g__Marivita;s__	1_bin.13_NODE_6694_length_5199_cov_.81391 (487, 4916)	ND	ND	12
1_bin.17	95.49	3.48	Individual assembly	78.09	High-quality	3182750	551	34396	70.47	No	d__Bacteria;p__Actinomycetota;c__Actinomycetia;o__Actinomycetales;f__Microbacteriaceae;g__Microbacterium;s__	ND	ND	ND	25
1_bin.18	63.97	2.05	Individual assembly	53.72	Medium-quality	989116	243	26010	58.78	No	d__Bacteria;p__Actinomycetota;c__Actinomycetia;o__Actinomycetales;f__Microbacteriaceae;g__Pontimonas;s__	1_bin.18_NODE_374_length_158_cov_1.2294 (9464, 9573)	ND	ND	39
1_bin.20	99.26	2.49	Individual assembly	86.81	High-quality	4579028	95	461022	58.82	No	d__Bacteria;p__Pseudomonadota;c__Alphaproteobacteria;o__Rhodobacterales;f__Rhodobacteraceae;g__Donghicola;s__Donghicola eburneus	ND	ND	ND	4
1_bin.22	99.75	1.69	Individual assembly	91.3	High-quality	7331441	164	489581	51.38	No	d__Bacteria;p__Bacteroidota;c__Bacteroidia;o__Chitinophagales;f__Saprospiraceae;g__Phaeodactylibacter;s__Phaeodactylibacter xiamenensis	ND	ND	ND	32
1_bin.24	99.99	0.7	Individual assembly	96.49	High-quality	4767326	35	608799	62.22	No	d__Bacteria;p__Pseudomonadota;c__Alphaproteobacteria;o__Rhodobacterales;f__Rhodobacteraceae;g__JAKVCP01;s__	ND	ND	ND	36
1_bin.25	77.24	2.71	Individual assembly	63.69	Medium-quality	6201162	906	44461	73.66	No	d__Bacteria;p__Myxococcota;c__Bradymonadia;o__UBA7976;f__UBA1532;g__JACKDL01;s__	ND	1_bin.25_NODE_1137_length_24897_cov_1.138595 (263, 1807)	ND	21
1_bin.26	65.06	4.67	Individual assembly	41.71	Medium-quality	3261329	885	51774	64.93	No	d__Bacteria;p__Pseudomonadota;c__Alphaproteobacteria;o__Rhizobiales;f__Devosiaceae;g__Devosia_A;s__	ND	ND	ND	66
1_bin.30	100	0.02	Individual assembly	99.9	High-quality	4459244	29	879764	41.92	No	d__Bacteria;p__Bacteroidota;c__Bacteroidia;o__Cytophagales;f__Cyclobacteriaceae;g__Algoriphagus;s__Algoriphagus marincola	3 present	ND	ND	37
1_bin.32	97.73	0.45	Individual assembly	95.48	High-quality	4719982	168	147659	64.56	No	d__Bacteria;p__Pseudomonadota;c__Alphaproteobacteria;o__Rhodobacterales;f__Rhodobacteraceae;g__Tropicibacter;s__Tropicibacter sp003667315	ND	ND	ND	4
1_bin.38	91.95	1.26	Individual assembly	85.65	High-quality	5365774	305	106921	54.18	No	d__Bacteria;p__Bacteroidota;c__Bacteroidia;o__Chitinophagales;f__Saprospiraceae;g__Phaeodactylibacter;s__Phaeodactylibacter luteus	ND	ND	ND	43
1_bin.4	67.88	4.68	Individual assembly	44.48	Medium-quality	2636472	978	60094	70.27	No	d__Bacteria;p__Pseudomonadota;c__Alphaproteobacteria;o__Rhodobacterales;f__Rhodobacteraceae;g__Dinoroseobacter;s__	ND	ND	ND	29
1_bin.40	100	0.07	Individual assembly	99.65	High-quality	2428954	2	1376629	44.42	Yes	d__Bacteria;p__Pseudomonadota;c__Alphaproteobacteria;o__Micavibrionales;f__Micavibrionaceae;g__UBA1672;s__	1_bin.4_NODE_3_length_152325_cov_25.225944 (955267, 955375)	1_bin.40_NODE_3_length_1052325_cov_25.225944 (949369, 950851)	1_bin.40_NODE_3_length_1052325_cov_25.225944 (952405, 955134)	46
1_bin.43	94.87	3.22	Individual assembly	78.77	High-quality	2999332	55	418462	51.92	No	d__Bacteria;p__Pseudomonadota;c__Gammaproteobacteria;o__Pseudomonadales;f__Halieaceae;g__Aequoribacter;s__Aequoribacter fuscus	2 present	ND	ND	38
1_bin.44	59.57	8.24	Individual assembly	18.37	Medium-quality	3572151	2090	13475	60.56	No	d__Bacteria;p__Pseudomonadota;c__Alphaproteobacteria;o__Rhodobacterales;f__Rhodobacteraceae;g__Amaricoccus;s__	ND	ND	ND	50
1_bin.6	54.76	1.15	Individual assembly	49.01	Medium-quality	2014105	682	10373	61.16	No	d__Bacteria;p__Pseudomonadota;c__Alphaproteobacteria;o__Rhodobacterales;f__Rhodobacteraceae;g__Marivivens;s__	ND	ND	ND	43
1_bin.9	99.86	0.05	Individual assembly	99.61	High-quality	2833544	9	913046	63.03	Yes	d__Bacteria;p__Pseudomonadota;c__Alphaproteobacteria;o__Sphingomonadales;f__Sphingomonadaceae;g__Alteraurantiacibacter;s__	1_bin.9_NODE_83_length_17661_cov_3.338367 (11655, 116614)	1_bin.9_NODE_83_length_170661_cov_3.338367 (120146, 121630)	1_bin.9_NODE_83_length_170661_cov_3.338367 (116762, 119529)	42
10_bin.21	71.94	0.67	Individual assembly	68.59	Medium-quality	3802188	898	22622	64.92	No	d__Bacteria;p__Planctomycetota;c__Planctomycetia;o__Pirellulales;f__Lacipirellulaceae;g__;s__	1_bin.21_NODE_9744_length_3977_cov_.943377 (394, 3196)	ND	ND	23
10_bin.30	63.79	0.31	Individual assembly	62.24	Medium-quality	1970315	1015	45824	41.23	No	d__Bacteria;p__Bacteroidota;c__Bacteroidia;o__Flavobacteriales;f__Flavobacteriaceae;g__;s__	ND	10_bin.30_NODE_15765_length_2976_cov_0.740611 (2377, 2975)	ND	35
11_bin.1	77.53	6.92	Individual assembly	42.93	Medium-quality	3552491	929	19302	46.7	No	d__Bacteria;p__Nitrospirota;c__Nitrospiria;o__Nitrospirales;f__UBA8639;g__;s__	11_bin.1_NODE_784_length_4237_cov_1.214112 (498, 67)	ND	ND	44
11_bin.12	93.52	3.32	Individual assembly	76.92	High-quality	4178972	356	147641	55.46	No	d__Bacteria;p__Chloroflexota;c__Chloroflexia;o__Thermomicrobiales;f__CFX8;g__JACCZH01;s__	ND	11_bin.12_NODE_3011_length_8029_cov_3.515945 (603, 2110)	11_bin.12_NODE_3620_length_7056_cov_3.613653 (5164, 7055)	13
11_bin.20	85.75	1.83	Individual assembly	76.6	Medium-quality	2522736	725	18603	58.61	No	d__Bacteria;p__Pseudomonadota;c__Alphaproteobacteria;o__Rhodobacterales;f__Rhodobacteraceae;g__;s__	11_bin.2_NODE_1346_length_383_cov_1.67765 (395, 54)	11_bin.20_NODE_2144_length_10152_cov_1.250474 (9561, 10152)	ND	40
11_bin.22	97.51	3.06	Individual assembly	82.21	High-quality	4650618	733	37315	70.27	Yes	d__Bacteria;p__Actinomycetota;c__Acidimicrobiia;o__Acidimicrobiales;f__Ilumatobacteraceae;g__;s__	11_bin.22_NODE_446_length_3326_cov_1.29162 (554, 664)	11_bin.22_NODE_446_length_33026_cov_1.291620 (4894, 6408)	11_bin.22_NODE_446_length_33026_cov_1.291620 (724, 4522)	19
11_bin.24	97.1	2.29	Individual assembly	85.65	High-quality	5412589	716	43837	50	No	d__Bacteria;p__Cyanobacteriota;c__Cyanobacteriia;o__Cyanobacteriales;f__Spirulinaceae;g__ESFC-1;s__	ND	ND	ND	33
11_bin.5	87.33	2.27	Individual assembly	75.98	Medium-quality	2404027	625	17293	62.6	No	d__Bacteria;p__Actinomycetota;c__Acidimicrobiia;o__UBA5794;f__UBA5794;g__UBA5794;s__	ND	ND	ND	37
11_bin.9	81.9	3.09	Individual assembly	66.45	Medium-quality	3865583	1166	19005	67.84	No	d__Bacteria;p__Gemmatimonadota;c__Gemmatimonadetes;o__Longimicrobiales;f__UBA6960;g__;s__	ND	ND	ND	33
2_bin.10	56.81	8.15	Individual assembly	16.06	Medium-quality	2271846	1199	8795	63.03	No	d__Bacteria;p__Planctomycetota;c__Phycisphaerae;o__Phycisphaerales;f__UBA1924;g__GCA-2732755;s__	ND	ND	ND	37
2_bin.11	89.99	5.51	Individual assembly	62.44	Medium-quality	5039249	811	26500	51.4	No	d__Bacteria;p__Verrucomicrobiota;c__Verrucomicrobiae;o__Opitutales;f__Opitutaceae;g__UBA5691;s__	ND	ND	ND	33
2_bin.14	58.57	2.48	Individual assembly	46.17	Medium-quality	862793	495	10429	54.78	No	d__Bacteria;p__Actinomycetota;c__Actinomycetia;o__Actinomycetales;f__Microbacteriaceae;g__Aquiluna;s__	ND	ND	ND	53
2_bin.15	93.07	0.45	Individual assembly	90.82	High-quality	9536246	65	511518	69.42	No	d__Bacteria;p__Myxococcota;c__Polyangia;o__Nannocystales;f__Nannocystaceae;g__JADJRG01;s__	2 present	ND	ND	46
2_bin.16	100	0.68	Individual assembly	96.6	High-quality	3134071	18	936564	47.05	Yes	d__Bacteria;p__Bdellovibrionota;c__Bdellovibrionia;o__Bdellovibrionales;f__JAGQZY01;g__JAGQZY01;s__	2_bin.16_NODE_6_length_936564_cov_1.89354 (26688, 26798)	2_bin.16_NODE_6_length_936564_cov_1.893540 (30387, 31897)	2_bin.16_NODE_6_length_936564_cov_1.893540 (26908, 29816)	37
2_bin.17	83.26	0.77	Individual assembly	79.41	Medium-quality	1572534	479	18333	40.82	No	d__Bacteria;p__Bacteroidota;c__Bacteroidia;o__Flavobacteriales;f__Flavobacteriaceae;g__MAG-120531;s__MAG-120531 sp022239325	2_bin.17_NODE_3358_length_2532_cov_.99437 (17, 213)	ND	ND	32
2_bin.18	66.63	3.18	Individual assembly	50.73	Medium-quality	3030932	654	25155	69.87	No	d__Bacteria;p__Pseudomonadota;c__Alphaproteobacteria;o__Rhodobacterales;f__Rhodobacteraceae;g__Pikeienuella;s__	ND	ND	ND	36
2_bin.2	86.49	1.97	Individual assembly	76.64	Medium-quality	4395375	715	35613	71.82	No	d__Bacteria;p__Myxococcota;c__UBA796;o__UBA796;f__GCA-2862545;g__;s__	ND	ND	ND	29
2_bin.22	99.96	0.01	Individual assembly	99.91	High-quality	3375244	32	413032	38.09	No	d__Bacteria;p__Bacteroidota;c__Bacteroidia;o__Flavobacteriales;f__Schleiferiaceae;g__;s__	2_bin.22_NODE_113_length_28387_cov_2.434721 (128, 1383)	2_bin.22_NODE_113_length_208387_cov_2.434721 (5433, 6950)	2_bin.22_NODE_113_length_208387_cov_2.434721 (7343, 10218)	13
2_bin.23	98.82	0.23	Individual assembly	97.67	High-quality	2759632	19	1144474	41.53	No	d__Bacteria;p__Bacteroidota;c__Rhodothermia;o__Balneolales;f__Balneolaceae;g__UBA1275;s__UBA1275 sp002457365	2_bin.23_NODE_17992_length_397_cov_1.399167 (5, 76)	2_bin.23_NODE_2167_length_17322_cov_3.098110 (490, 2020)	ND	35
2_bin.24	91.27	3.89	Individual assembly	71.82	High-quality	4431026	260	125562	42.49	No	d__Bacteria;p__Bdellovibrionota;c__Bdellovibrionia;o__Bdellovibrionales;f__;g__;s__	2_bin.24_NODE_82_length_37813_cov_1.726 (439, 545)	2_bin.24_NODE_1316_length_25609_cov_1.040774 (25196, 25607)	ND	36
2_bin.25	57.76	1.11	Individual assembly	52.21	Medium-quality	1125703	331	12252	47.04	No	d__Bacteria;p__Bacteroidota;c__Bacteroidia;o__Flavobacteriales;f__Flavobacteriaceae;g__UBA3478;s__	ND	ND	ND	54
2_bin.27	91.86	0.65	Individual assembly	88.61	High-quality	3242835	208	77263	61.59	No	d__Bacteria;p__Pseudomonadota;c__Alphaproteobacteria;o__Rhodobacterales;f__Rhodobacteraceae;g__Aliiroseovarius;s__	ND	ND	ND	27
2_bin.28	94.2	0.57	Individual assembly	91.35	High-quality	4388219	190	357553	58.84	No	d__Bacteria;p__Verrucomicrobiota;c__Verrucomicrobiae;o__Verrucomicrobiales;f__Akkermansiaceae;g__SW10;s__SW10 sp023263995	ND	ND	ND	31
2_bin.29	100	0.36	Individual assembly	98.2	High-quality	2190495	3	2130879	43.13	Yes	d__Bacteria;p__Pseudomonadota;c__Alphaproteobacteria;o__Micavibrionales;f__Micavibrionaceae;g__JACKIP01;s__	2_bin.29_NODE_1_length_213879_cov_5.234665 (257821, 25793)	2_bin.29_NODE_1_length_2130879_cov_5.234665 (252740, 254220)	2_bin.29_NODE_1_length_2130879_cov_5.234665 (254922, 257705)	38
2_bin.3	92.21	3.04	Individual assembly	77.01	High-quality	1481779	98	80168	43.36	No	d__Bacteria;p__Patescibacteria;c__Gracilibacteria;o__UM-FILTER-43-11;f__UM-FILTER-43-11;g__;s__	2_bin.3_NODE_1256_length_26625_cov_2.932712 (14991, 1598)	2_bin.3_NODE_18563_length_3880_cov_3.431122 (1693, 3336)	2 present	38
2_bin.31	97.69	0.36	Individual assembly	95.89	High-quality	4540297	40	356413	60.8	No	d__Bacteria;p__Pseudomonadota;c__Alphaproteobacteria;o__Rhodobacterales;f__Rhodobacteraceae;g__Amaricoccus;s__	ND	ND	ND	39
2_bin.33	99.01	1.53	Individual assembly	91.36	High-quality	3421473	262	127470	48.45	No	d__Bacteria;p__Pseudomonadota;c__Gammaproteobacteria;o__Pseudomonadales;f__Pseudohongiellaceae;g__RFVC01;s__	2_bin.33_NODE_2917_length_14165_cov_1.27124 (13387, 13494)	2_bin.33_NODE_2553_length_15483_cov_1.318898 (1, 1249)	ND	41
2_bin.35	89.94	4.17	Individual assembly	69.09	Medium-quality	2598790	317	47691	52.32	No	d__Bacteria;p__Pseudomonadota;c__Gammaproteobacteria;o__Pseudomonadales;f__Halieaceae;g__Aequoribacter;s__	ND	2_bin.35_NODE_1600_length_21898_cov_1.557577 (1, 487)	ND	22
2_bin.36	99.35	0.14	Individual assembly	98.65	High-quality	935495	40	148156	47.55	No	d__Bacteria;p__Patescibacteria;c__Saccharimonadia;o__Saccharimonadales;f__SZUA-47;g__;s__	2 present	2 present	2 present	30
2_bin.37	92.49	4.07	Individual assembly	72.14	High-quality	3260360	343	57394	40.57	No	d__Bacteria;p__Bacteroidota;c__Bacteroidia;o__Flavobacteriales;f__Schleiferiaceae;g__Owenweeksia;s__	ND	2_bin.37_NODE_1386_length_24568_cov_1.446463 (20529, 22044)	2_bin.37_NODE_1386_length_24568_cov_1.446463 (22552, 24567)	37
2_bin.4	99.63	0.41	Individual assembly	97.58	High-quality	3219227	57	285377	47.03	No	d__Bacteria;p__Bacteroidota;c__Bacteroidia;o__CAIKAF01;f__CAIKAF01;g__CAIKAF01;s__	ND	ND	ND	48
2_bin.40	72.54	3.38	Individual assembly	55.64	Medium-quality	6702625	2816	33944	61.4	No	d__Bacteria;p__Planctomycetota;c__Planctomycetia;o__Planctomycetales;f__Planctomycetaceae;g__JABMPE01;s__	ND	ND	ND	39
2_bin.42	100	0.43	Individual assembly	97.85	High-quality	7581472	187	249076	39.38	No	d__Bacteria;p__Bacteroidota;c__Bacteroidia;o__Chitinophagales;f__UBA2359;g__;s__	2_bin.42_NODE_138_length_25678_cov_57.393292 (25561, 25669)	ND	ND	37
2_bin.43	100	1.9	Individual assembly	90.5	High-quality	1494538	293	18052	41.67	No	d__Bacteria;p__Pseudomonadota;c__Alphaproteobacteria;o__Micavibrionales;f__Micavibrionaceae;g__UBA1664;s__	ND	ND	ND	57
2_bin.46	93.76	5.15	Individual assembly	68.01	Medium-quality	11449816	100	1131997	72.05	No	d__Bacteria;p__Myxococcota;c__Bradymonadia;o__UBA7976;f__UBA1532;g__JACKDM01;s__	ND	ND	ND	35
2_bin.47	65.49	2.41	Individual assembly	53.44	Medium-quality	2689136	1090	12102	41.19	No	d__Bacteria;p__Bacteroidota;c__Bacteroidia;o__Chitinophagales;f__Chitinophagaceae;g__Flavipsychrobacter;s__	ND	ND	ND	21
2_bin.48	96.39	0.22	Individual assembly	95.29	High-quality	3477817	257	63777	64.45	No	d__Bacteria;p__Pseudomonadota;c__Alphaproteobacteria;o__Rhodobacterales;f__Rhodobacteraceae;g__Meridianimarinicoccus;s__Meridianimarinicoccus sp014901205	ND	ND	ND	41
2_bin.50	90.33	0.74	Individual assembly	86.63	High-quality	924289	40	193797	44.25	No	d__Bacteria;p__Patescibacteria;c__Saccharimonadia;o__Saccharimonadales;f__SZUA-47;g__;s__	ND	ND	ND	36
2_bin.52	83.47	2.65	Individual assembly	70.22	Medium-quality	2547267	623	17982	67.26	No	d__Bacteria;p__Planctomycetota;c__Phycisphaerae;o__Phycisphaerales;f__UBA1924;g__JAHBXC01;s__	ND	ND	ND	32
2_bin.53	99.96	0.01	Individual assembly	99.91	High-quality	4189367	8	1341954	59.19	No	d__Bacteria;p__Pseudomonadota;c__Gammaproteobacteria;o__Pseudomonadales;f__Halieaceae;g__GCA-2748505;s__	ND	ND	ND	37
2_bin.56	81.98	3.52	Individual assembly	64.38	Medium-quality	1479532	241	28901	41.74	No	d__Bacteria;p__Patescibacteria;c__Gracilibacteria;o__UM-FILTER-43-11;f__UM-FILTER-43-11;g__;s__	ND	2_bin.56_NODE_3047_length_13752_cov_0.810936 (1, 535)	2_bin.56_NODE_2779_length_14607_cov_0.848895 (16, 919)	44
2_bin.59	79.64	1.6	Individual assembly	71.64	Medium-quality	2185128	439	23486	54.03	No	d__Bacteria;p__Pseudomonadota;c__Gammaproteobacteria;o__Pseudomonadales;f__Pseudohongiellaceae;g__UBA9145;s__UBA9145 sp023254735	2_bin.59_NODE_1289_length_5263_cov_1.7399 (3977, 486)	ND	ND	31
2_bin.60	99.65	0	Individual assembly	99.65	High-quality	3621471	20	397924	60.5	No	d__Bacteria;p__Pseudomonadota;c__Alphaproteobacteria;o__Rhodobacterales;f__Rhodobacteraceae;g__Ruegeria;s__	2_bin.6_NODE_612_length_48337_cov_2.53246 (47721, 4783)	ND	ND	39
2_bin.9	75.48	3.71	Individual assembly	56.93	Medium-quality	7574921	772	62168	73.86	No	d__Bacteria;p__Myxococcota;c__Bradymonadia;o__UBA7976;f__UBA1532;g__JACKDN01;s__	ND	ND	ND	123
3_bin.101	90.66	1.56	Individual assembly	82.86	High-quality	3292016	165	155378	68.77	No	d__Bacteria;p__Planctomycetota;c__Phycisphaerae;o__Phycisphaerales;f__UBA1924;g__BQJQ01;s__	ND	2 present	3_bin.101_NODE_4795_length_14672_cov_1.212238 (1, 2443)	38
3_bin.102	96.84	0.98	Individual assembly	91.94	High-quality	3024487	448	32974	32.97	No	d__Bacteria;p__Bacteroidota;c__Kapabacteria;o__Kapabacteriales;f__UBA2268;g__PGYR01;s__	3_bin.12_NODE_29696_length_3928_cov_.832413 (618, 728)	3_bin.102_NODE_8625_length_9397_cov_0.956958 (8112, 9101)	ND	36
3_bin.104	67.15	5.52	Individual assembly	39.55	Medium-quality	4305348	905	22721	71.73	No	d__Bacteria;p__Planctomycetota;c__UBA1135;o__UBA1135;f__;g__;s__	ND	ND	ND	42
3_bin.108	56.97	3.25	Individual assembly	40.72	Medium-quality	3964918	1997	7817	52.53	No	d__Bacteria;p__Bacteroidota;c__Rhodothermia;o__Rhodothermales;f__JAHQVL01;g__JAHQVL01;s__	ND	ND	ND	44
3_bin.12	100	0	Individual assembly	100	High-quality	1341216	7	525625	32.12	No	d__Bacteria;p__Pseudomonadota;c__Alphaproteobacteria;o__Rickettsiales;f__JABSSG01;g__;s__	3_bin.12_NODE_28_length_525625_cov_1.4411 (475631, 475739)	3_bin.12_NODE_144_length_192481_cov_9.651221 (18057, 19554)	3_bin.12_NODE_28_length_525625_cov_10.004411 (472725, 475472)	11
3_bin.16	95.05	1.88	Individual assembly	85.65	High-quality	9405558	538	85492	73.75	No	d__Bacteria;p__Myxococcota;c__Polyangia;o__Polyangiales;f__Sandaracinaceae;g__;s__	ND	3_bin.16_NODE_1441_length_39049_cov_2.237680 (37176, 38723)	ND	10
3_bin.19	97.39	0.12	Individual assembly	96.79	High-quality	3408186	23	674394	35.64	Yes	d__Bacteria;p__Bacteroidota;c__Bacteroidia;o__Chitinophagales;f__;g__;s__	3_bin.19_NODE_67_length_334141_cov_5.273992 (74764, 74869)	3_bin.19_NODE_1243_length_43222_cov_5.341849 (10667, 12188)	3_bin.19_NODE_67_length_334141_cov_5.273992 (74984, 77869)	36
3_bin.2	99.84	0.91	Individual assembly	95.29	High-quality	2143140	111	149413	51.36	Yes	d__Bacteria;p__Pseudomonadota;c__Alphaproteobacteria;o__Micavibrionales;f__Micavibrionaceae;g__;s__	3_bin.2_NODE_1532_length_3777_cov_1.39188 (13968, 1477)	3_bin.2_NODE_1532_length_37077_cov_1.039188 (17634, 19112)	3_bin.2_NODE_1532_length_37077_cov_1.039188 (14412, 16844)	36
3_bin.21	90.82	2.01	Individual assembly	80.77	High-quality	5577728	6	1553029	69.3	Yes	d__Bacteria;p__Planctomycetota;c__JAFGQW01;o__JAFGQW01;f__JAFGQW01;g__;s__	3_bin.21_NODE_1_length_155329_cov_7.1587 (226873, 226949)	3_bin.21_NODE_1_length_1553029_cov_7.001587 (230723, 232278)	3_bin.21_NODE_1_length_1553029_cov_7.001587 (227116, 230115)	39
3_bin.24	94.97	0.12	Individual assembly	94.37	High-quality	3975697	147	238375	46.03	No	d__Bacteria;p__Bacteroidota;c__Bacteroidia;o__Chitinophagales;f__Saprospiraceae;g__JADKGY01;s__	ND	3_bin.24_NODE_276_length_123103_cov_1.250350 (101530, 103059)	ND	9
3_bin.26	94.5	0.85	Individual assembly	90.25	High-quality	3007665	463	39134	42.72	No	d__Bacteria;p__Pseudomonadota;c__Gammaproteobacteria;o__Xanthomonadales;f__Marinicellaceae;g__Marinicella;s__	3_bin.26_NODE_49829_length_2776_cov_.943375 (2, 218)	ND	ND	28
3_bin.27	93.11	3.41	Individual assembly	76.06	High-quality	3619187	402	53344	36.21	No	d__Bacteria;p__Bacteroidota;c__Bacteroidia;o__Flavobacteriales;f__Crocinitomicaceae;g__JABURP01;s__	3_bin.27_NODE_11338_length_7684_cov_1.3567 (147, 1144)	ND	3_bin.27_NODE_11338_length_7684_cov_1.035067 (1, 936)	25
3_bin.30	85.44	0.58	Individual assembly	82.54	Medium-quality	4019061	366	49783	64.49	No	d__Bacteria;p__Planctomycetota;c__UBA1135;o__UBA1135;f__GCA-002686595;g__NORP259;s__	ND	ND	ND	7
3_bin.31	99.94	3.24	Individual assembly	83.74	High-quality	2920899	144	126476	69.94	No	d__Bacteria;p__Actinomycetota;c__Actinomycetia;o__Propionibacteriales;f__Propionibacteriaceae;g__Arachnia;s__	2 present	ND	ND	18
3_bin.33	56.22	3.4	Individual assembly	39.22	Medium-quality	2550187	1678	5867	53.86	No	d__Bacteria;p__Pseudomonadota;c__Gammaproteobacteria;o__Pseudomonadales;f__HTCC2089;g__UBA4421;s__	ND	ND	ND	53
3_bin.35	81.02	1.44	Individual assembly	73.82	Medium-quality	4232334	704	48027	72.85	No	d__Bacteria;p__Planctomycetota;c__UBA1135;o__UBA1135;f__GCA-002686595;g__JACKHV01;s__	ND	ND	ND	126
3_bin.36	95.76	0.74	Individual assembly	92.06	High-quality	3866382	103	217954	58.54	No	d__Bacteria;p__Pseudomonadota;c__Alphaproteobacteria;o__Rhodobacterales;f__Rhodobacteraceae;g__Ruegeria;s__	3_bin.36_NODE_1754_length_3341_cov_6.3537 (32197, 3236)	ND	ND	43
3_bin.37	50.24	6.91	Individual assembly	15.69	Medium-quality	2185693	656	14103	39.72	No	d__Bacteria;p__Bacteroidota;c__Bacteroidia;o__Flavobacteriales;f__Flavobacteriaceae;g__Muricauda;s__	ND	ND	ND	16
3_bin.39	99.98	0.84	Individual assembly	95.78	High-quality	4624740	43	460584	42.94	No	d__Bacteria;p__Bacteroidota;c__Bacteroidia;o__Chitinophagales;f__Chitinophagaceae;g__Flavipsychrobacter;s__	ND	ND	ND	45
3_bin.40	93.08	1.33	Individual assembly	86.43	High-quality	3485589	186	97928	67.14	No	d__Bacteria;p__Planctomycetota;c__Phycisphaerae;o__Phycisphaerales;f__UBA1924;g__RECY01;s__	ND	3_bin.40_NODE_15757_length_6082_cov_1.026868 (1, 627)	ND	7
3_bin.46	60.59	1.04	Individual assembly	55.39	Medium-quality	2259368	736	51255	62.47	No	d__Bacteria;p__Pseudomonadota;c__Alphaproteobacteria;o__Rhodobacterales;f__Rhodobacteraceae;g__Arenibacterium_A;s__	ND	ND	ND	22
3_bin.47	52.69	1.09	Individual assembly	47.24	Medium-quality	1790827	643	9738	63.89	No	d__Bacteria;p__Pseudomonadota;c__Gammaproteobacteria;o__UBA6522;f__UBA6522;g__JAHEEO01;s__	ND	ND	ND	32
3_bin.48	90.89	1.59	Individual assembly	82.94	High-quality	2646154	287	57954	37.74	No	d__Bacteria;p__Bdellovibrionota;c__Bacteriovoracia;o__Bacteriovoracales;f__Bacteriovoracaceae;g__;s__	3_bin.48_NODE_5878_length_12562_cov_.97295 (11286, 11368)	ND	3_bin.48_NODE_5878_length_12562_cov_0.972095 (11584, 12562)	40
3_bin.56	94.81	1.24	Individual assembly	88.61	High-quality	5193894	177	168664	54.23	No	d__Bacteria;p__Planctomycetota;c__Phycisphaerae;o__Phycisphaerales;f__Phycisphaeraceae;g__;s__	3_bin.56_NODE_1717_length_33687_cov_1.786114 (12724, 12823)	3_bin.56_NODE_845_length_57547_cov_1.972501 (41289, 42795)	3_bin.56_NODE_1717_length_33687_cov_1.786114 (9450, 12291)	44
3_bin.6	83.3	4.75	Individual assembly	59.55	Medium-quality	4418150	857	28842	70.31	No	d__Bacteria;p__Actinomycetota;c__Acidimicrobiia;o__Acidimicrobiales;f__Ilumatobacteraceae;g__Ilumatobacter;s__	ND	ND	ND	31
3_bin.61	96.05	3.73	Individual assembly	77.4	High-quality	4430899	151	134671	57.72	Yes	d__Bacteria;p__Pseudomonadota;c__Alphaproteobacteria;o__Caulobacterales;f__Parvularculaceae;g__Marinicaulis;s__	3_bin.61_NODE_4164_length_16498_cov_1.174272 (1523, 15312)	3_bin.61_NODE_1318_length_41648_cov_1.240842 (39884, 41343)	3_bin.61_NODE_4164_length_16498_cov_1.174272 (15475, 16492)	34
3_bin.63	97.85	0.95	Individual assembly	93.1	High-quality	4354590	141	196281	59.35	No	d__Bacteria;p__Pseudomonadota;c__Gammaproteobacteria;o__Pseudomonadales;f__Halieaceae;g__Halioglobus;s__	ND	ND	ND	45
3_bin.64	72.73	1.49	Individual assembly	65.28	Medium-quality	2522293	230	64179	70.04	No	d__Bacteria;p__Actinomycetota;c__Actinomycetia;o__Actinomycetales;f__Microbacteriaceae;g__Microbacterium;s__	3_bin.64_NODE_2691_length_23418_cov_2.794899 (1716, 1825)	ND	3_bin.64_NODE_2691_length_23418_cov_2.794899 (2, 1607)	32
3_bin.68	75.92	3.84	Individual assembly	56.72	Medium-quality	8978936	1477	39626	70.03	No	d__Bacteria;p__Myxococcota;c__WYAZ01;o__WYAZ01;f__WYAZ01;g__JACKEN01;s__	ND	3_bin.68_NODE_16467_length_5915_cov_0.849689 (1, 448)	ND	17
3_bin.69	88.12	0.89	Individual assembly	83.67	Medium-quality	3267822	435	39049	56.73	No	d__Bacteria;p__Pseudomonadota;c__Gammaproteobacteria;o__Woeseiales;f__Woeseiaceae;g__UBA1847;s__	3_bin.69_NODE_4122_length_3153_cov_1.6476 (452, 561)	ND	ND	8
3_bin.7	97.67	0.52	Individual assembly	95.07	High-quality	3635327	103	271053	66.88	Yes	d__Bacteria;p__Pseudomonadota;c__Gammaproteobacteria;o__Xanthomonadales;f__SZUA-36;g__W260;s__	3_bin.7_NODE_983_length_5177_cov_51.954498 (3836, 3945)	3_bin.7_NODE_983_length_51707_cov_51.954498 (7862, 9400)	3_bin.7_NODE_983_length_51707_cov_51.954498 (4206, 7087)	34
3_bin.74	99.69	0.03	Individual assembly	99.54	High-quality	2823934	11	622887	56.27	Yes	d__Bacteria;p__Pseudomonadota;c__Gammaproteobacteria;o__GCA-2729495;f__GCA-2729495;g__GCA-2729495;s__	3_bin.74_NODE_31_length_5258_cov_3.57297 (39998, 418)	3_bin.74_NODE_31_length_502058_cov_3.057297 (394720, 396270)	3_bin.74_NODE_31_length_502058_cov_3.057297 (396836, 399719)	50
3_bin.78	97.66	1.03	Individual assembly	92.51	High-quality	2870215	139	177039	33.87	Yes	d__Bacteria;p__Bacteroidota;c__Bacteroidia;o__Flavobacteriales;f__Vicingaceae;g__;s__	3_bin.78_NODE_143_length_3982_cov_1.16189 (435, 537)	3_bin.78_NODE_3585_length_18664_cov_1.184873 (15656, 17174)	3_bin.78_NODE_3585_length_18664_cov_1.184873 (17491, 18664)	36
3_bin.80	82.61	1.51	Individual assembly	75.06	Medium-quality	2208761	343	29326	40.29	No	d__Bacteria;p__UBA10199;c__UBA10199;o__DSSB01;f__DSSB01;g__JACKPJ01;s__	3_bin.8_NODE_4438_length_15631_cov_.89235 (553, 663)	ND	ND	39
3_bin.83	69.47	3.18	Individual assembly	53.57	Medium-quality	4223858	2006	8297	59.3	No	d__Bacteria;p__Chloroflexota;c__Anaerolineae;o__Promineofilales;f__Promineofilaceae;g__;s__	ND	ND	ND	20
3_bin.84	98.65	1.57	Individual assembly	90.8	High-quality	5115568	182	150716	39.72	Yes	d__Bacteria;p__Bacteroidota;c__Bacteroidia;o__Cytophagales;f__Cyclobacteriaceae;g__JAAUQL01;s__	3_bin.84_NODE_989_length_51443_cov_1.366357 (28435, 28541)	3_bin.84_NODE_989_length_51443_cov_1.366357 (23181, 24699)	3_bin.84_NODE_989_length_51443_cov_1.366357 (25419, 28297)	52
3_bin.86	75.31	0.63	Individual assembly	72.16	Medium-quality	3593764	815	49343	57.97	No	d__Bacteria;p__Pseudomonadota;c__Alphaproteobacteria;o__Rhodobacterales;f__Rhodobacteraceae;g__Ruegeria;s__	ND	ND	ND	37
3_bin.88	95.24	1.27	Individual assembly	88.89	High-quality	10146291	178	287478	73.57	No	d__Bacteria;p__Myxococcota;c__Bradymonadia;o__UBA7976;f__UBA1532;g__JACKDM01;s__	3_bin.88_NODE_22_length_15336_cov_2.577369 (1, 81)	ND	ND	35
3_bin.89	97.89	2.12	Individual assembly	87.29	High-quality	3399556	364	43295	46.71	No	d__Bacteria;p__Bacteroidota;c__Kapabacteria;o__Kapabacteriales;f__;g__;s__	ND	ND	ND	32
3_bin.90	69.32	0.93	Individual assembly	64.67	Medium-quality	890868	89	46060	37	No	d__Bacteria;p__Patescibacteria;c__Gracilibacteria;o__UBA1369;f__GCA-2718715;g__;s__	ND	ND	ND	20
3_bin.91	79.56	4.1	Individual assembly	59.06	Medium-quality	2998687	93	400230	61.41	Yes	d__Bacteria;p__Pseudomonadota;c__Alphaproteobacteria;o__Sphingomonadales;f__Sphingomonadaceae;g__JAGIAR01;s__	3_bin.91_NODE_6514_length_11634_cov_1.787868 (979, 188)	3_bin.91_NODE_2020_length_29584_cov_2.286417 (29073, 29584)	3_bin.91_NODE_6514_length_11634_cov_1.787868 (2, 846)	30
3_bin.92	59.02	0.28	Individual assembly	57.62	Medium-quality	1989305	626	12832	66.01	No	d__Bacteria;p__Planctomycetota;c__Phycisphaerae;o__Phycisphaerales;f__UBA1924;g__JACKHE01;s__	ND	ND	ND	44
3_bin.93	97.95	0.02	Individual assembly	97.85	High-quality	902582	15	289771	41.01	No	d__Bacteria;p__Patescibacteria;c__Saccharimonadia;o__Saccharimonadales;f__AWTP1-31;g__JAGQMX01;s__	3_bin.93_NODE_452_length_87874_cov_1.634529 (5172, 5279)	2 present	3_bin.93_NODE_452_length_87874_cov_1.634529 (1795, 5002)	38
3_bin.96	91.2	0.04	Individual assembly	91	High-quality	1412641	12	437694	45.35	Yes	d__Bacteria;p__Pseudomonadota;c__Alphaproteobacteria;o__G023898725;f__;g__;s__	3_bin.96_NODE_217_length_143692_cov_2.343329 (111295, 11143)	3_bin.96_NODE_217_length_143692_cov_2.343329 (109692, 111183)	3_bin.96_NODE_217_length_143692_cov_2.343329 (111746, 114474)	32
4_bin.15	71.4	2.14	Individual assembly	60.7	Medium-quality	2619208	482	22034	61.55	No	d__Bacteria;p__Pseudomonadota;c__Alphaproteobacteria;o__Rhodobacterales;f__Rhodobacteraceae;g__Roseovarius;s__Roseovarius mucosus_A	ND	ND	ND	40
4_bin.16	94.15	1.65	Individual assembly	85.9	High-quality	2995458	125	267410	33.08	No	d__Bacteria;p__Bacteroidota;c__Bacteroidia;o__Flavobacteriales;f__Flavobacteriaceae;g__Meridianimaribacter;s__Meridianimaribacter flavus	3 present	ND	ND	36
4_bin.22	91.79	3.82	Individual assembly	72.69	High-quality	9960773	619	113614	67.56	No	d__Bacteria;p__Myxococcota;c__Polyangia;o__Polyangiales;f__Polyangiaceae;g__;s__	ND	4_bin.22_NODE_5544_length_10005_cov_1.068334 (882, 2420)	ND	24
4_bin.23	85.67	1.61	Individual assembly	77.62	Medium-quality	1907324	198	52780	46.06	No	d__Bacteria;p__Pseudomonadota;c__Gammaproteobacteria;o__BQJM01;f__BQJM01;g__;s__	ND	4_bin.23_NODE_23301_length_3655_cov_0.919501 (2569, 3655)	ND	33
4_bin.24	81.45	3.56	Individual assembly	63.65	Medium-quality	2513370	474	32173	48.02	No	d__Bacteria;p__Pseudomonadota;c__Gammaproteobacteria;o__Xanthomonadales;f__Marinicellaceae;g__Marinicella;s__	ND	ND	ND	31
4_bin.26	86.28	6.17	Individual assembly	55.43	Medium-quality	3728086	291	153800	32.92	No	d__Bacteria;p__Bacteroidota;c__Bacteroidia;o__Flavobacteriales;f__Parvicellaceae;g__S010-51;s__	ND	ND	ND	16
4_bin.29	95.1	1.4	Individual assembly	88.1	High-quality	3490942	154	86764	69.78	No	d__Bacteria;p__Pseudomonadota;c__Gammaproteobacteria;o__Xanthomonadales;f__Xanthomonadaceae;g__Lysobacter_C;s__Lysobacter_C spongiae	ND	ND	ND	21
4_bin.30	99.52	0.28	Individual assembly	98.12	High-quality	2753364	16	468135	51.89	No	d__Bacteria;p__Pseudomonadota;c__Gammaproteobacteria;o__CAJQNE01;f__CAJQNE01;g__;s__	4_bin.3_NODE_38_length_283582_cov_4.12258 (187232, 187342)	4_bin.30_NODE_38_length_283582_cov_4.122580 (182241, 183781)	4_bin.30_NODE_38_length_283582_cov_4.122580 (184273, 187120)	1
4_bin.36	81.94	3.49	Individual assembly	64.49	Medium-quality	3090507	480	47623	69.9	No	d__Bacteria;p__Pseudomonadota;c__Alphaproteobacteria;o__Rhodobacterales;f__Rhodobacteraceae;g__Dinoroseobacter;s__	ND	ND	ND	39
4_bin.38	82.67	1.64	Individual assembly	74.47	Medium-quality	3061539	392	50993	50.6	No	d__Bacteria;p__Pseudomonadota;c__Gammaproteobacteria;o__Arenicellales;f__Arenicellaceae;g__Arenicella;s__	ND	ND	ND	37
4_bin.40	99.84	0.15	Individual assembly	99.09	High-quality	4536766	58	476001	41.34	No	d__Bacteria;p__Bacteroidota;c__Bacteroidia;o__Cytophagales;f__Spirosomaceae;g__Jiulongibacter;s__Jiulongibacter sediminis	ND	ND	ND	52
4_bin.41	95.9	0	Individual assembly	95.9	High-quality	4311743	26	455944	66.95	No	d__Bacteria;p__Pseudomonadota;c__Alphaproteobacteria;o__Rhodobacterales;f__Rhodobacteraceae;g__Ponticoccus;s__	ND	4_bin.41_NODE_226_length_84251_cov_5.543079 (1, 702)	ND	40
4_bin.49	69.37	5.37	Individual assembly	42.52	Medium-quality	3200684	644	202578	62.44	No	d__Bacteria;p__Pseudomonadota;c__Alphaproteobacteria;o__Rhodobacterales;f__Rhodobacteraceae;g__Pseudophaeobacter_A;s__Pseudophaeobacter_A gallaeciensis_A	ND	ND	ND	11
4_bin.51	66.6	1.32	Individual assembly	60	Medium-quality	2416169	621	14323	53.23	No	d__Bacteria;p__Pseudomonadota;c__Gammaproteobacteria;o__JABXHR01;f__JABXHR01;g__JABXHR01;s__	ND	ND	ND	40
4_bin.52	79.33	4.06	Individual assembly	59.03	Medium-quality	6049941	1494	28158	65.13	No	d__Bacteria;p__Myxococcota;c__Polyangia;o__Polyangiales;f__SG8-38;g__JAHDCI01;s__	4_bin.52_NODE_4489_length_2511_cov_.81594 (2276, 2386)	ND	ND	32
4_bin.55	64.47	2.73	Individual assembly	50.82	Medium-quality	2076631	1067	7425	40.05	No	d__Bacteria;p__Pseudomonadota;c__Alphaproteobacteria;o__Sphingomonadales;f__Emcibacteraceae;g__Pseudemcibacter;s__Pseudemcibacter sp002390425	ND	ND	ND	31
4_bin.7	88.38	4.91	Individual assembly	63.83	Medium-quality	3377847	240	103740	57.98	No	d__Bacteria;p__Pseudomonadota;c__Gammaproteobacteria;o__Woeseiales;f__Woeseiaceae;g__UBA1844;s__	ND	ND	ND	22
4_bin.8	98.68	0.59	Individual assembly	95.73	High-quality	4105382	21	671606	67.52	No	d__Bacteria;p__Planctomycetota;c__Phycisphaerae;o__Phycisphaerales;f__Phycisphaeraceae;g__JAHQVV01;s__	ND	4_bin.8_NODE_5_length_671606_cov_4.037575 (629846, 631351)	4_bin.8_NODE_5_length_671606_cov_4.037575 (152575, 155363)	35
4_bin.9	95.88	0.6	Individual assembly	92.88	High-quality	4380773	55	545058	62.39	No	d__Bacteria;p__Pseudomonadota;c__Alphaproteobacteria;o__Rhodobacterales;f__Rhodobacteraceae;g__Leisingera;s__	4_bin.9_NODE_16157_length_4757_cov_1.488769 (58, 689)	ND	ND	45
5_bin.11	91.14	1.98	Individual assembly	81.24	High-quality	2249127	333	49912	68.62	No	d__Bacteria;p__Actinomycetota;c__Actinomycetia;o__Nanopelagicales;f__S36-B12;g__UBA10649;s__	5_bin.11_NODE_26_length_2813_cov_.9528 (2134, 2244)	ND	ND	20
5_bin.18	77.9	2.01	Individual assembly	67.85	Medium-quality	6237914	2065	23035	56.77	No	d__Bacteria;p__Planctomycetota;c__Planctomycetia;o__Planctomycetales;f__Planctomycetaceae;g__JABMPE01;s__JABMPE01 sp016779365	ND	5_bin.18_NODE_11757_length_4662_cov_0.815656 (2736, 4276)	ND	58
5_bin.19	99.05	0.01	Individual assembly	99	High-quality	1954456	11	1662365	41.01	Yes	d__Bacteria;p__Pseudomonadota;c__Alphaproteobacteria;o__;f__;g__;s__	5_bin.19_NODE_1_length_1662365_cov_1.328651 (1876, 18814)	5_bin.19_NODE_1_length_1662365_cov_10.328651 (175823, 177317)	5_bin.19_NODE_1_length_1662365_cov_10.328651 (177886, 180619)	43
5_bin.2	99.97	0	Individual assembly	99.97	High-quality	4482199	237	285635	59.4	No	d__Bacteria;p__Pseudomonadota;c__Alphaproteobacteria;o__Rhodobacterales;f__Rhodobacteraceae;g__Marivita;s__Marivita cryptomonadis	ND	5_bin.2_NODE_12030_length_4580_cov_54.908601 (4, 1073)	5_bin.2_NODE_12030_length_4580_cov_54.908601 (1935, 4578)	48
5_bin.20	70.84	1.05	Individual assembly	65.59	Medium-quality	2181204	339	38390	32.76	No	d__Bacteria;p__Bacteroidota;c__Bacteroidia;o__Flavobacteriales;f__Flavobacteriaceae;g__Lutimonas;s__	5_bin.2_NODE_1285_length_5215_cov_.83933 (5119, 5211)	ND	ND	43
5_bin.25	95.71	0.25	Individual assembly	94.46	High-quality	2951408	41	363173	34.2	No	d__Bacteria;p__Bacteroidota;c__Bacteroidia;o__Cytophagales;f__Flammeovirgaceae;g__;s__	ND	ND	ND	15
5_bin.26	92.05	2.72	Individual assembly	78.45	High-quality	7442618	945	94684	71.21	No	d__Bacteria;p__Myxococcota;c__UBA9042;o__UBA9042;f__UBA9042;g__UBA9042;s__	ND	ND	ND	98
5_bin.3	99.77	0.21	Individual assembly	98.72	High-quality	3838888	74	406276	40.72	No	d__Bacteria;p__Pseudomonadota;c__Gammaproteobacteria;o__Coxiellales;f__Coxiellaceae;g__;s__	5_bin.3_NODE_15_length_17191_cov_7.46919 (158363, 158472)	5_bin.3_NODE_150_length_171910_cov_7.469109 (153321, 154855)	5_bin.3_NODE_150_length_171910_cov_7.469109 (155348, 158243)	7
5_bin.31	55.36	6.19	Individual assembly	24.41	Medium-quality	1254890	280	68887	58.21	No	d__Bacteria;p__Actinomycetota;c__Actinomycetia;o__Actinomycetales;f__Microbacteriaceae;g__Pontimonas;s__	ND	ND	ND	28
5_bin.32	99.99	0.59	Individual assembly	97.04	High-quality	5996054	107	372960	48.28	No	d__Bacteria;p__Bacteroidota;c__Bacteroidia;o__Cytophagales;f__Cyclobacteriaceae;g__Cyclobacterium;s__Cyclobacterium xiamenense	5_bin.32_NODE_8669_length_636_cov_3.21628 (5873, 5977)	5_bin.32_NODE_8669_length_6036_cov_3.216280 (1055, 2577)	5_bin.32_NODE_8669_length_6036_cov_3.216280 (2954, 5811)	7
5_bin.34	95.02	1.97	Individual assembly	85.17	High-quality	5396212	488	67278	56.28	No	d__Bacteria;p__Verrucomicrobiota;c__Verrucomicrobiae;o__Pedosphaerales;f__JAJOIW01;g__JAJOIW01;s__	ND	5_bin.34_NODE_5034_length_9510_cov_1.607162 (7660, 9224)	ND	28
5_bin.36	96.15	0.31	Individual assembly	94.6	High-quality	8006327	74	820906	56.95	Yes	d__Bacteria;p__Verrucomicrobiota;c__Verrucomicrobiae;o__Verrucomicrobiales;f__DEV007;g__JAACDM01;s__	5_bin.36_NODE_31_length_34666_cov_7.51449 (21934, 21144)	5_bin.36_NODE_31_length_346066_cov_7.514409 (205734, 207282)	5_bin.36_NODE_31_length_346066_cov_7.514409 (207926, 210755)	27
5_bin.37	78.34	1.54	Individual assembly	70.64	Medium-quality	4266970	965	31531	68.1	No	d__Bacteria;p__Pseudomonadota;c__Gammaproteobacteria;o__Burkholderiales;f__Burkholderiaceae_A;g__JAMLIN01;s__	ND	ND	ND	40
5_bin.38	99.99	0.01	Individual assembly	99.94	High-quality	3359160	13	892482	60.5	No	d__Bacteria;p__Pseudomonadota;c__Alphaproteobacteria;o__Rhodobacterales;f__Rhodobacteraceae;g__Marivivens;s__Marivivens aquimaris	ND	ND	ND	43
5_bin.43	56.82	4.92	Individual assembly	32.22	Medium-quality	2146225	1238	6260	56.2	No	d__Bacteria;p__Verrucomicrobiota;c__Verrucomicrobiae;o__Opitutales;f__Opitutaceae;g__Cephaloticoccus;s__	ND	ND	ND	40
5_bin.44	54.05	6.2	Individual assembly	23.05	Medium-quality	895549	111	49223	60.6	No	d__Bacteria;p__Actinomycetota;c__Actinomycetia;o__Actinomycetales;f__Microbacteriaceae;g__Pontimonas;s__	ND	ND	ND	47
5_bin.45	98.2	0	Individual assembly	98.2	High-quality	3813870	62	291431	58	Yes	d__Bacteria;p__Verrucomicrobiota;c__Verrucomicrobiae;o__Opitutales;f__KCTC-12870;g__;s__	5_bin.45_NODE_3676_length_12427_cov_1.91233 (65, 715)	5_bin.45_NODE_544_length_67769_cov_1.979037 (3088, 4615)	5_bin.45_NODE_544_length_67769_cov_1.979037 (1, 2457)	46
5_bin.50	75.7	3.63	Individual assembly	57.55	Medium-quality	1341042	582	12217	46.61	No	d__Bacteria;p__Pseudomonadota;c__Alphaproteobacteria;o__Micavibrionales;f__Micavibrionaceae;g__UBA6929;s__	ND	ND	ND	45
5_bin.51	99.36	0.28	Individual assembly	97.96	High-quality	5848220	121	205948	39.89	No	d__Bacteria;p__Bacteroidota;c__Bacteroidia;o__Cytophagales;f__Cyclobacteriaceae;g__;s__	5_bin.51_NODE_118_length_19449_cov_2.524269 (498, 63)	ND	ND	32
5_bin.52	96.27	7.63	Individual assembly	58.12	Medium-quality	7787621	108	590392	52.93	No	d__Bacteria;p__Chloroflexota;c__Anaerolineae;o__Promineofilales;f__Promineofilaceae;g__JAMLHW01;s__	ND	ND	ND	53
5_bin.53	81.57	5.45	Individual assembly	54.32	Medium-quality	2810519	1006	19134	51.76	No	d__Bacteria;p__Pseudomonadota;c__Alphaproteobacteria;o__Rhizobiales;f__Devosiaceae;g__Maritalea;s__	ND	ND	ND	32
5_bin.57	51.01	0.82	Individual assembly	46.91	Medium-quality	1224080	583	8432	43.67	No	d__Bacteria;p__Pseudomonadota;c__Gammaproteobacteria;o__;f__;g__;s__	ND	ND	ND	45
5_bin.6	98.25	0.85	Individual assembly	94	High-quality	3677967	91	262421	60.29	No	d__Bacteria;p__Pseudomonadota;c__Alphaproteobacteria;o__Rhodobacterales;f__Rhodobacteraceae;g__GCA-004216475;s__	ND	ND	ND	27
5_bin.8	100	0.09	Individual assembly	99.55	High-quality	1803692	28	225654	37.24	Yes	d__Bacteria;p__Pseudomonadota;c__Gammaproteobacteria;o__;f__;g__;s__	5_bin.8_NODE_154_length_169559_cov_1.568446 (11759, 117619)	5_bin.8_NODE_154_length_169559_cov_1.568446 (121264, 122816)	5_bin.8_NODE_154_length_169559_cov_1.568446 (117752, 120651)	47
5_bin.9	99.98	0.14	Individual assembly	99.28	High-quality	3664664	206	185401	69.5	No	d__Bacteria;p__Pseudomonadota;c__Alphaproteobacteria;o__Rhodobacterales;f__Rhodobacteraceae;g__Dinoroseobacter;s__	ND	ND	ND	20
6_bin.1	100	2.44	Individual assembly	87.8	High-quality	4631309	45	318005	63.58	Yes	d__Bacteria;p__Pseudomonadota;c__Gammaproteobacteria;o__Pseudomonadales;f__HTCC2089;g__SZUA-309;s__	6_bin.1_NODE_2293_length_21286_cov_1.47522 (19924, 234)	6_bin.1_NODE_286_length_119261_cov_1.483615 (117989, 119259)	6_bin.1_NODE_2293_length_21286_cov_1.475022 (20283, 21286)	33
6_bin.13	71.37	2.01	Individual assembly	61.32	Medium-quality	1775389	590	15851	66.71	No	d__Bacteria;p__Actinomycetota;c__Acidimicrobiia;o__Acidimicrobiales;f__Ilumatobacteraceae;g__Casp-actino5;s__	ND	ND	ND	18
6_bin.15	98.53	1.88	Individual assembly	89.13	High-quality	6515251	161	190796	41.41	No	d__Bacteria;p__Bacteroidota;c__Bacteroidia;o__Chitinophagales;f__Saprospiraceae;g__JALEHC01;s__JALEHC01 sp022763215	2 present	6_bin.15_NODE_666_length_60990_cov_1.719550 (14983, 16495)	6_bin.15_NODE_666_length_60990_cov_1.719550 (17163, 19917)	35
6_bin.19	99.99	0.06	Individual assembly	99.69	High-quality	3118191	16	1334657	35.31	No	d__Bacteria;p__Bacteroidota;c__Bacteroidia;o__Flavobacteriales;f__Flavobacteriaceae;g__Hanstruepera;s__	ND	ND	ND	31
6_bin.2	94.28	2.22	Individual assembly	83.18	High-quality	3957805	535	55195	56.3	No	d__Bacteria;p__Pseudomonadota;c__Gammaproteobacteria;o__Pseudomonadales;f__Oleiphilaceae;g__JADJWY01;s__	ND	ND	ND	33
6_bin.20	99.62	0.42	Individual assembly	97.52	High-quality	4247780	49	435533	45.88	No	d__Bacteria;p__Bacteroidota;c__Bacteroidia;o__Chitinophagales;f__Chitinophagaceae;g__Flavipsychrobacter;s__	ND	ND	ND	26
6_bin.22	97.48	0	Individual assembly	97.48	High-quality	1742158	160	53257	55.42	No	d__Bacteria;p__Pseudomonadota;c__Alphaproteobacteria;o__Rickettsiales;f__UBA3002;g__QFOX01;s__	6_bin.22_NODE_1949_length_24179_cov_1.19292 (1135, 1245)	6_bin.22_NODE_15616_length_5373_cov_0.838353 (1, 460)	2 present	34
6_bin.23	97.87	0.01	Individual assembly	97.82	High-quality	1802512	165	44240	33.51	No	d__Bacteria;p__Pseudomonadota;c__Gammaproteobacteria;o__Legionellales;f__Legionellaceae;g__2-12-FULL-35-11;s__	2 present	ND	ND	38
6_bin.24	92.94	3.44	Individual assembly	75.74	High-quality	996100	29	201766	46.99	No	d__Bacteria;p__Patescibacteria;c__Saccharimonadia;o__Saccharimonadales;f__UBA1020;g__UBA1020;s__	6_bin.24_NODE_1395_length_31878_cov_1.848918 (696, 785)	ND	ND	29
6_bin.25	98.13	1.62	Individual assembly	90.03	High-quality	3603168	77	351358	61.15	Yes	d__Bacteria;p__Pseudomonadota;c__Gammaproteobacteria;o__Xanthomonadales;f__SZUA-36;g__;s__	6_bin.25_NODE_249_length_128963_cov_5.94267 (124916, 12525)	6_bin.25_NODE_1221_length_35984_cov_5.772123 (35562, 35983)	6_bin.25_NODE_249_length_128963_cov_5.094267 (125229, 128116)	37
6_bin.26	99.93	0.1	Individual assembly	99.43	High-quality	960751	5	558049	41.81	Yes	d__Bacteria;p__Patescibacteria;c__Saccharimonadia;o__Saccharimonadales;f__SZUA-47;g__SZUA-47;s__	6_bin.26_NODE_1111_length_3919_cov_2.36256 (3859, 38161)	6_bin.26_NODE_107_length_219513_cov_2.176575 (214323, 215877)	6_bin.26_NODE_107_length_219513_cov_2.176575 (217808, 219512)	42
6_bin.28	94.08	3.78	Individual assembly	75.18	High-quality	2378321	229	48643	70.07	No	d__Bacteria;p__Actinomycetota;c__Actinomycetia;o__Actinomycetales;f__Demequinaceae;g__;s__	ND	ND	ND	25
6_bin.29	88.83	0.49	Individual assembly	86.38	Medium-quality	3631564	188	87903	41.51	No	d__Bacteria;p__Bacteroidota;c__Bacteroidia;o__Flavobacteriales;f__Flavobacteriaceae;g__Muricauda;s__	2 present	6_bin.29_NODE_1418_length_31551_cov_1.215281 (1, 768)	ND	10
6_bin.30	99.98	0.28	Individual assembly	98.58	High-quality	4951080	29	911061	38.71	No	d__Bacteria;p__Bacteroidota;c__Bacteroidia;o__Cytophagales;f__Spirosomaceae;g__Jiulongibacter;s__Jiulongibacter sp024742395	ND	ND	ND	17
6_bin.31	81.97	2.59	Individual assembly	69.02	Medium-quality	4331754	793	46171	65.53	No	d__Bacteria;p__Pseudomonadota;c__Alphaproteobacteria;o__Rhodobacterales;f__Rhodobacteraceae;g__Roseovarius;s__	6_bin.31_NODE_11872_length_6553_cov_1.937442 (35, 415)	6_bin.31_NODE_14135_length_5783_cov_2.018741 (5281, 5783)	ND	45
6_bin.32	92.3	1.28	Individual assembly	85.9	High-quality	3756968	81	332852	46.66	Yes	d__Bacteria;p__Bdellovibrionota;c__UBA2361;o__UBA2361;f__RFPC01;g__;s__	6_bin.32_NODE_297_length_11534_cov_1.283485 (19716, 19821)	6_bin.32_NODE_297_length_115304_cov_1.283485 (114248, 115302)	6_bin.32_NODE_297_length_115304_cov_1.283485 (110353, 113409)	33
6_bin.34	87.26	1.71	Individual assembly	78.71	Medium-quality	3556845	83	284022	62.08	No	d__Bacteria;p__Pseudomonadota;c__Alphaproteobacteria;o__Rhodobacterales;f__Rhodobacteraceae;g__Marivita;s__	ND	ND	ND	37
6_bin.35	83.81	0.78	Individual assembly	79.91	Medium-quality	3619071	665	35111	64.45	No	d__Bacteria;p__Pseudomonadota;c__Alphaproteobacteria;o__Rhizobiales;f__Rhizobiaceae;g__BOKV01;s__	ND	ND	ND	22
6_bin.42	73.51	2.64	Individual assembly	60.31	Medium-quality	2613624	762	21946	66.77	No	d__Bacteria;p__Actinomycetota;c__Actinomycetia;o__Nanopelagicales;f__S36-B12;g__Mxb001;s__	6_bin.42_NODE_3432_length_335_cov_.583928 (269, 2179)	ND	6_bin.42_NODE_30432_length_3350_cov_0.583928 (2267, 3350)	32
6_bin.43	55.84	5.96	Individual assembly	26.04	Medium-quality	2629147	633	67291	60.73	No	d__Bacteria;p__Pseudomonadota;c__Alphaproteobacteria;o__Rhodobacterales;f__Rhodobacteraceae;g__Marivita;s__	ND	ND	ND	51
6_bin.45	99.94	0.02	Individual assembly	99.84	High-quality	3636607	20	537038	35.9	No	d__Bacteria;p__Bacteroidota;c__Bacteroidia;o__Flavobacteriales;f__Flavobacteriaceae;g__Formosa;s__	2 present	ND	ND	13
6_bin.47	97.14	2.21	Individual assembly	86.09	High-quality	966415	43	110671	42.84	No	d__Bacteria;p__Patescibacteria;c__Saccharimonadia;o__Saccharimonadales;f__SZUA-47;g__SZUA-47;s__	6_bin.47_NODE_668_length_6712_cov_1.314665 (86, 963)	6_bin.47_NODE_890_length_47318_cov_1.224195 (46540, 47317)	ND	7
6_bin.52	96.12	0.88	Individual assembly	91.72	High-quality	6997162	111	344306	56.3	No	d__Bacteria;p__Myxococcota;c__Bradymonadia;o__Bradymonadales;f__Bradymonadaceae;g__;s__	6_bin.52_NODE_196_length_39496_cov_1.277122 (3916, 39218)	6_bin.52_NODE_4714_length_12595_cov_1.441530 (10626, 12143)	ND	37
6_bin.54	76.29	3.34	Individual assembly	59.59	Medium-quality	2196930	708	21996	60.73	No	d__Bacteria;p__Pseudomonadota;c__Alphaproteobacteria;o__Rhodobacterales;f__Rhodobacteraceae;g__Sulfitobacter_E;s__	ND	ND	ND	29
6_bin.59	99.24	0.04	Individual assembly	99.04	High-quality	3515428	58	240420	60.15	No	d__Bacteria;p__Pseudomonadota;c__Alphaproteobacteria;o__UBA7985;f__UBA7985;g__;s__	ND	ND	ND	11
6_bin.62	72.49	1.31	Individual assembly	65.94	Medium-quality	6701974	1813	22243	70.82	No	d__Bacteria;p__Myxococcota;c__Polyangia;o__Nannocystales;f__Nannocystaceae;g__JADJRG01;s__	ND	ND	ND	13
6_bin.64	96.67	1.58	Individual assembly	88.77	High-quality	2806427	144	163718	35.4	No	d__Bacteria;p__Bacteroidota;c__Bacteroidia;o__Flavobacteriales;f__Flavobacteriaceae;g__Xanthomarina;s__Xanthomarina gelatinilytica	ND	ND	ND	28
6_bin.65	99.86	0.22	Individual assembly	98.76	High-quality	5076046	62	351045	33.03	No	d__Bacteria;p__Bacteroidota;c__Bacteroidia;o__Flavobacteriales;f__Flavobacteriaceae;g__Aquimarina;s__	2 present	ND	ND	46
6_bin.70	99.81	2.63	Individual assembly	86.66	High-quality	3823751	360	85906	42.46	No	d__Bacteria;p__Bdellovibrionota;c__Bacteriovoracia;o__Bacteriovoracales;f__Bacteriovoracaceae;g__GCA-2712005;s__	6_bin.7_NODE_5419_length_11376_cov_1.161525 (1493, 1588)	ND	ND	25
6_bin.72	75.33	0.72	Individual assembly	71.73	Medium-quality	855495	256	22677	43.71	No	d__Bacteria;p__Patescibacteria;c__Paceibacteria;o__UBA9983_A;f__UBA918;g__OLB19;s__	ND	ND	ND	22
6_bin.75	55.26	2.48	Individual assembly	42.86	Medium-quality	3380709	2032	5445	60.26	No	d__Bacteria;p__Chloroflexota;c__Anaerolineae;o__Promineofilales;f__Promineofilaceae;g__;s__	ND	ND	ND	54
6_bin.76	54.23	3.09	Individual assembly	38.78	Medium-quality	3583245	1902	49112	60.19	No	d__Bacteria;p__Chloroflexota;c__Anaerolineae;o__Caldilineales;f__Caldilineaceae;g__JACQGT01;s__	ND	ND	ND	47
6_bin.77	53.86	6.87	Individual assembly	19.51	Medium-quality	3205873	1608	9903	42.69	No	d__Bacteria;p__Bacteroidota;c__Bacteroidia;o__Cytophagales;f__Spirosomaceae;g__Jiulongibacter;s__Jiulongibacter sediminis	ND	ND	ND	33
7_bin.1	95.35	1.08	Individual assembly	89.95	High-quality	3247810	19	1005531	33.71	No	d__Bacteria;p__Bacteroidota;c__Bacteroidia;o__Flavobacteriales;f__Flavobacteriaceae;g__Winogradskyella;s__Winogradskyella sp002682935	ND	ND	ND	12
7_bin.11	100	0.24	Individual assembly	98.8	High-quality	3189253	97	217873	40.23	No	d__Bacteria;p__Bdellovibrionota;c__Bdellovibrionia;o__Bdellovibrionales;f__;g__;s__	7_bin.11_NODE_159_length_46596_cov_1.29129 (367, 3772)	7_bin.11_NODE_714_length_64796_cov_1.240038 (60912, 62419)	2 present	48
7_bin.12	94.28	1.02	Individual assembly	89.18	High-quality	2124800	115	94231	37.88	No	d__Bacteria;p__Pseudomonadota;c__Gammaproteobacteria;o__Legionellales;f__Legionellaceae;g__;s__	2 present	ND	7_bin.12_NODE_4815_length_11448_cov_1.557283 (7, 2352)	32
7_bin.17	69.76	2.27	Individual assembly	58.41	Medium-quality	3209174	978	13731	49.55	No	d__Bacteria;p__Bdellovibrionota;c__UBA2361;o__SZUA-149;f__SZUA-149;g__SZUA-149;s__	ND	2 present	ND	47
7_bin.18	98.76	0.18	Individual assembly	97.86	High-quality	5369914	64	408627	60.09	No	d__Bacteria;p__Pseudomonadota;c__Gammaproteobacteria;o__Pseudomonadales;f__Halieaceae;g__Halioglobus;s__	7_bin.18_NODE_626_length_7154_cov_1.851368 (7396, 756)	7_bin.18_NODE_479_length_89483_cov_1.941369 (88075, 89482)	ND	33
7_bin.19	96.49	1.09	Individual assembly	91.04	High-quality	6408720	56	839402	60.29	Yes	d__Bacteria;p__Verrucomicrobiota;c__Verrucomicrobiae;o__Verrucomicrobiales;f__DEV007;g__;s__	7_bin.19_NODE_86_length_274455_cov_1.966715 (15127, 15238)	7_bin.19_NODE_86_length_274455_cov_1.966715 (99634, 101194)	7_bin.19_NODE_86_length_274455_cov_1.966715 (101971, 104804)	25
7_bin.20	96.02	1.81	Individual assembly	86.97	High-quality	3901851	289	127134	36.79	No	d__Bacteria;p__Bacteroidota;c__Bacteroidia;o__Flavobacteriales;f__Crocinitomicaceae;g__JAGQYP01;s__	ND	ND	ND	52
7_bin.27	99.5	0.06	Individual assembly	99.2	High-quality	2948596	51	346351	60.19	No	d__Bacteria;p__Bacteroidota;c__Bacteroidia;o__Flavobacteriales;f__UA16;g__JALQTD01;s__	7_bin.27_NODE_2639_length_19344_cov_1.478118 (18789, 18875)	ND	ND	37
7_bin.3	99.99	1.78	Individual assembly	91.09	High-quality	3338391	63	589506	29.88	No	d__Bacteria;p__Bacteroidota;c__Bacteroidia;o__Flavobacteriales;f__Flavobacteriaceae;g__Polaribacter;s__	7_bin.3_NODE_38_length_123718_cov_1.875266 (123317, 12342)	7_bin.3_NODE_183_length_169566_cov_1.972852 (1, 960)	ND	21
7_bin.31	99.77	0.06	Individual assembly	99.47	High-quality	3808640	13	1115627	44.6	Yes	d__Bacteria;p__Bacteroidota;c__Bacteroidia;o__Flavobacteriales;f__Cryomorphaceae;g__JAIVHP01;s__	7_bin.31_NODE_611_length_73258_cov_2.5357 (3546, 3647)	7_bin.31_NODE_3_length_1115627_cov_2.094939 (4, 985)	7_bin.31_NODE_611_length_73258_cov_2.053507 (687, 3501)	40
7_bin.32	98.74	0	Individual assembly	98.74	High-quality	4146071	13	704615	41.87	No	d__Bacteria;p__Bacteroidota;c__Rhodothermia;o__Balneolales;f__Balneolaceae;g__;s__	3 present	7_bin.32_NODE_2472_length_20566_cov_2.754293 (15161, 16692)	7_bin.32_NODE_2472_length_20566_cov_2.754293 (17432, 20306)	28
7_bin.33	98.31	0	Individual assembly	98.31	High-quality	3319294	30	415954	59.3	No	d__Bacteria;p__Myxococcota;c__Polyangia;o__Polyangiales;f__SG8-38;g__;s__	7_bin.33_NODE_455_length_9317_cov_1.84889 (92384, 92493)	ND	ND	39
7_bin.36	97.63	3.53	Individual assembly	79.98	High-quality	4714699	226	112864	63.58	No	d__Bacteria;p__Myxococcota;c__Bradymonadia;o__REDH01;f__REDH01;g__;s__	7_bin.36_NODE_7981_length_7676_cov_1.5784 (481, 591)	7_bin.36_NODE_12251_length_5616_cov_1.709054 (3947, 5460)	ND	26
7_bin.39	98.93	0.81	Individual assembly	94.88	High-quality	4501726	11	1210554	42.98	Yes	d__Bacteria;p__Bdellovibrionota;c__Bdellovibrionia;o__Bdellovibrionales;f__;g__;s__	7_bin.39_NODE_1_length_916837_cov_5.488884 (243191, 243297)	7_bin.39_NODE_10_length_916837_cov_5.488884 (246788, 248295)	7_bin.39_NODE_10_length_916837_cov_5.488884 (243507, 246397)	35
7_bin.4	97.65	0.1	Individual assembly	97.15	High-quality	1506768	19	242924	37.19	Yes	d__Bacteria;p__Armatimonadota;c__Fimbriimonadia;o__Fimbriimonadales;f__;g__;s__	7_bin.4_NODE_185_length_16944_cov_1.669637 (1679, 16816)	7_bin.4_NODE_684_length_66592_cov_1.643316 (55613, 57123)	7_bin.4_NODE_185_length_169044_cov_1.669637 (16906, 19828)	77
7_bin.40	93.2	3.63	Individual assembly	75.05	High-quality	3479776	364	48987	40.07	No	d__Bacteria;p__Bacteroidota;c__Bacteroidia;o__Flavobacteriales;f__Schleiferiaceae;g__Owenweeksia;s__	7_bin.4_NODE_3479_length_1587_cov_1.24799 (441, 546)	7_bin.40_NODE_2493_length_20442_cov_1.020281 (4, 1123)	ND	25
7_bin.41	77.48	0.29	Individual assembly	76.03	Medium-quality	1986922	429	18177	45.33	No	d__Bacteria;p__Pseudomonadota;c__Alphaproteobacteria;o__Micavibrionales;f__Micavibrionaceae;g__;s__	7_bin.41_NODE_13856_length_5158_cov_.723713 (188, 1197)	ND	7_bin.41_NODE_13856_length_5158_cov_0.723713 (2, 839)	17
7_bin.42	71.19	2.4	Individual assembly	59.19	Medium-quality	2900499	583	32587	42.5	No	d__Bacteria;p__Bacteroidota;c__Bacteroidia;o__Flavobacteriales;f__Flavobacteriaceae;g__Muricauda;s__	7_bin.42_NODE_13547_length_5241_cov_1.63113 (549, 656)	ND	ND	33
7_bin.47	57.44	1.64	Individual assembly	49.24	Medium-quality	2798173	1018	19053	65.17	No	d__Bacteria;p__Actinomycetota;c__Actinomycetia;o__Mycobacteriales;f__Mycobacteriaceae;g__Mycobacterium;s__	ND	ND	ND	31
7_bin.48	93.29	0.57	Individual assembly	90.44	High-quality	1751620	6	862559	36.06	No	d__Bacteria;p__Chlamydiota;c__Chlamydiia;o__Chlamydiales;f__GCA-2402025;g__;s__	2 present	ND	ND	3
7_bin.49	84.28	5.45	Individual assembly	57.03	Medium-quality	1164022	369	13714	41.79	No	d__Bacteria;p__Pseudomonadota;c__Alphaproteobacteria;o__UBA7879;f__UBA7879;g__;s__	7_bin.49_NODE_3841_length_266_cov_.594998 (68, 178)	ND	ND	46
7_bin.5	55.23	0.93	Individual assembly	50.58	Medium-quality	2602780	1079	10680	31.47	No	d__Bacteria;p__Bdellovibrionota;c__Bacteriovoracia;o__Bacteriovoracales;f__Bacteriovoracaceae;g__;s__	ND	7_bin.5_NODE_13929_length_5142_cov_0.795214 (3934, 5142)	7_bin.5_NODE_20994_length_3894_cov_0.767454 (1864, 3894)	16
7_bin.50	87.92	2.5	Individual assembly	75.42	Medium-quality	1375758	383	14067	44.59	No	d__Bacteria;p__Chlamydiota;c__Chlamydiia;o__Chlamydiales;f__JAAZZY01;g__;s__	7_bin.5_NODE_2611_length_3371_cov_.866215 (2339, 2446)	ND	ND	40
7_bin.51	100	0.39	Individual assembly	98.05	High-quality	3641557	12	2340215	39.18	No	d__Bacteria;p__Bacteroidota;c__Bacteroidia;o__Chitinophagales;f__Chitinophagaceae;g__Flavipsychrobacter;s__	ND	ND	ND	40
7_bin.52	83.63	2.23	Individual assembly	72.48	Medium-quality	3586355	1178	17244	33.9	Yes	d__Bacteria;p__CLD3;c__CLD3;o__CLD3;f__CLD3;g__CLD3;s__	7_bin.52_NODE_7768_length_7835_cov_.94581 (3166, 3277)	7_bin.52_NODE_5882_length_9700_cov_0.707197 (8057, 9585)	7_bin.52_NODE_7768_length_7835_cov_0.940581 (98, 3072)	34
7_bin.54	100	0	Individual assembly	100	High-quality	4853283	92	369637	65.8	No	d__Bacteria;p__Acidobacteriota;c__Thermoanaerobaculia;o__UBA5704;f__JAIOJS01;g__JAIOJS01;s__	ND	7_bin.54_NODE_238_length_143918_cov_1.681823 (139666, 141219)	7_bin.54_NODE_238_length_143918_cov_1.681823 (141723, 143917)	61
7_bin.55	97.78	3.11	Individual assembly	82.23	High-quality	936577	1	936577	40.06	Yes	d__Bacteria;p__Patescibacteria;c__JAEDAM01;o__Absconditabacterales;f__Absconditicoccaceae;g__JAGOPC01;s__	7_bin.55_NODE_6_length_936577_cov_3.38212 (327775, 32787)	7_bin.55_NODE_6_length_936577_cov_3.382102 (326198, 327684)	7_bin.55_NODE_6_length_936577_cov_3.382102 (327950, 330889)	24
7_bin.57	98.93	0.69	Individual assembly	95.48	High-quality	2328532	56	172267	39.47	No	d__Bacteria;p__Pseudomonadota;c__Gammaproteobacteria;o__Coxiellales;f__Coxiellaceae;g__GCA-2732805;s__	ND	7_bin.57_NODE_2312_length_21845_cov_1.580809 (18944, 20478)	ND	31
7_bin.58	99.48	0.14	Individual assembly	98.78	High-quality	4464244	201	148934	69.71	No	d__Bacteria;p__Pseudomonadota;c__Alphaproteobacteria;o__Rhodobacterales;f__Rhodobacteraceae;g__Pikeienuella;s__	ND	7_bin.58_NODE_1612_length_30979_cov_1.260761 (30584, 30979)	ND	15
7_bin.6	76.07	4.86	Individual assembly	51.77	Medium-quality	3685621	388	43416	66.43	No	d__Bacteria;p__Pseudomonadota;c__Gammaproteobacteria;o__Arenicellales;f__CAJQKF01;g__BQJD01;s__	ND	ND	ND	33
7_bin.61	54.51	6.37	Individual assembly	22.66	Medium-quality	2069681	1238	6290	62.29	No	d__Bacteria;p__Pseudomonadota;c__Alphaproteobacteria;o__Caulobacterales;f__TH1-2;g__Vitreimonas;s__	ND	ND	ND	37
7_bin.63	69.3	2.14	Individual assembly	58.6	Medium-quality	2212286	1091	7979	47.99	No	d__Bacteria;p__Bdellovibrionota;c__UBA2361;o__UBA2361;f__;g__;s__	7_bin.63_NODE_22341_length_3734_cov_.624896 (3137, 3242)	ND	ND	32
7_bin.65	99.99	0.03	Individual assembly	99.84	High-quality	4157592	17	965426	42.17	No	d__Bacteria;p__Bacteroidota;c__Bacteroidia;o__Flavobacteriales;f__Flavobacteriaceae;g__JAIOUW01;s__	7_bin.65_NODE_115_length_215178_cov_1.72118 (14, 1)	ND	ND	36
7_bin.67	99.69	0.05	Individual assembly	99.44	High-quality	4523301	144	176218	40.82	No	d__Bacteria;p__Pseudomonadota;c__Gammaproteobacteria;o__Enterobacterales_A;f__Alteromonadaceae;g__Pseudoalteromonas;s__Pseudoalteromonas spongiae	3 present	ND	ND	57
7_bin.7	62.9	3.81	Individual assembly	43.85	Medium-quality	1763319	886	9784	54.43	No	d__Bacteria;p__Pseudomonadota;c__Gammaproteobacteria;o__Pseudomonadales;f__Pseudohongiellaceae;g__UBA9145;s__UBA9145 sp023254735	ND	ND	ND	29
7_bin.72	87.46	0.27	Individual assembly	86.11	Medium-quality	697248	87	31315	49.8	No	d__Bacteria;p__Patescibacteria;c__Saccharimonadia;o__Saccharimonadales;f__UBA1547;g__Microsaccharimonas;s__	ND	7_bin.72_NODE_17621_length_4394_cov_0.934146 (1677, 3237)	ND	44
7_bin.73	96.37	4.95	Individual assembly	71.62	High-quality	4377343	568	62326	63.07	No	d__Bacteria;p__Pseudomonadota;c__Alphaproteobacteria;o__Rhodobacterales;f__Rhodobacteraceae;g__Albidovulum;s__	7_bin.73_NODE_1164_length_5828_cov_1.61498 (463, 571)	ND	ND	23
7_bin.75	98.77	0.51	Individual assembly	96.22	High-quality	3389126	41	476556	44.63	No	d__Bacteria;p__Pseudomonadota;c__Alphaproteobacteria;o__Sphingomonadales;f__Emcibacteraceae;g__Pseudemcibacter;s__	ND	ND	ND	16
7_bin.78	71.97	1	Individual assembly	66.97	Medium-quality	1333217	458	11365	51.6	No	d__Bacteria;p__Pseudomonadota;c__Alphaproteobacteria;o__Rickettsiales;f__UBA3002;g__UBA3002;s__	ND	ND	ND	36
7_bin.79	84.85	1.77	Individual assembly	76	Medium-quality	3139717	125	177415	60.27	No	d__Bacteria;p__Pseudomonadota;c__Gammaproteobacteria;o__Woeseiales;f__Woeseiaceae;g__JAACFB01;s__	ND	ND	ND	40
7_bin.80	63.83	0.97	Individual assembly	58.98	Medium-quality	5365244	1227	20813	69.91	No	d__Bacteria;p__Myxococcota;c__Polyangia;o__Nannocystales;f__Nannocystaceae;g__;s__	ND	ND	ND	23
7_bin.81	99.2	0	Individual assembly	99.2	High-quality	3518275	114	185142	58.97	No	d__Bacteria;p__Pseudomonadota;c__Alphaproteobacteria;o__UBA7985;f__UBA7985;g__;s__	ND	ND	ND	40
7_bin.82	99.99	0.72	Individual assembly	96.39	High-quality	2689784	51	162426	32.4	No	d__Bacteria;p__Bacteroidota;c__Bacteroidia;o__Flavobacteriales;f__Flavobacteriaceae;g__Tenacibaculum;s__	2 present	ND	ND	27
7_bin.84	77.56	3.03	Individual assembly	62.41	Medium-quality	4753628	1128	29758	47.88	No	d__Bacteria;p__Chloroflexota;c__Anaerolineae;o__Promineofilales;f__Promineofilaceae;g__JAACFF01;s__	ND	7_bin.84_NODE_10663_length_6199_cov_0.738801 (4943, 6199)	ND	37
7_bin.87	59.99	3.14	Individual assembly	44.29	Medium-quality	3075210	1692	7783	39.79	No	d__Bacteria;p__Planctomycetota;c__Planctomycetia;o__Planctomycetales;f__Planctomycetaceae;g__JAJRVU01;s__	ND	ND	ND	46
7_bin.9	92.68	5.19	Individual assembly	66.73	Medium-quality	3965237	1027	18128	68.05	No	d__Bacteria;p__Pseudomonadota;c__Gammaproteobacteria;o__Arenicellales;f__CAJQKF01;g__BQJD01;s__	ND	ND	ND	34
8_bin.1	92.04	2.25	Individual assembly	80.79	High-quality	5831809	554	83900	74.98	No	d__Bacteria;p__Planctomycetota;c__UBA1135;o__UBA1135;f__;g__;s__	ND	ND	ND	49
8_bin.10	56.95	1.27	Individual assembly	50.6	Medium-quality	4727597	1541	14926	50.17	No	d__Bacteria;p__Chloroflexota;c__Anaerolineae;o__Promineofilales;f__Promineofilaceae;g__JADJSZ01;s__	ND	ND	ND	27
8_bin.12	97.65	0.01	Individual assembly	97.6	High-quality	6188458	245	168475	58.31	No	d__Bacteria;p__Bacteroidota;c__Rhodothermia;o__Rhodothermales;f__Salinibacteraceae;g__;s__	8_bin.12_NODE_94_length_46543_cov_1.228822 (2725, 27131)	8_bin.12_NODE_904_length_46543_cov_1.228822 (30737, 32261)	8_bin.12_NODE_904_length_46543_cov_1.228822 (27245, 30165)	15
8_bin.13	66.87	2.38	Individual assembly	54.97	Medium-quality	2193998	1060	8276	43.5	No	d__Bacteria;p__Bdellovibrionota;c__UBA2361;o__UBA2361;f__RFPC01;g__;s__	ND	ND	ND	35
8_bin.14	100	1.72	Individual assembly	91.4	High-quality	4267043	256	241593	51.87	No	d__Bacteria;p__Bacteroidota;c__Bacteroidia;o__Chitinophagales;f__Saprospiraceae;g__JAGNXB01;s__	8_bin.14_NODE_3275_length_1785_cov_1.232752 (324, 3345)	ND	8_bin.14_NODE_3275_length_17085_cov_1.232752 (239, 3105)	27
8_bin.16	67.21	6.52	Individual assembly	34.61	Medium-quality	862676	117	39266	45.21	No	d__Bacteria;p__Patescibacteria;c__Saccharimonadia;o__Saccharimonadales;f__UBA2112;g__UBA2112;s__	ND	ND	ND	38
8_bin.18	94.72	0.78	Individual assembly	90.82	High-quality	5497002	33	617294	67.61	No	d__Bacteria;p__Planctomycetota;c__Phycisphaerae;o__UBA1845;f__Fen-1342;g__CAADGL01;s__	8_bin.18_NODE_85_length_28874_cov_1.67182 (68231, 6831)	8_bin.18_NODE_137_length_201226_cov_1.816359 (2, 1193)	8_bin.18_NODE_85_length_288704_cov_1.670182 (65239, 68045)	2
8_bin.20	99.62	3.8	Individual assembly	80.62	High-quality	5226749	357	281726	62.42	No	d__Bacteria;p__Pseudomonadota;c__Gammaproteobacteria;o__Pseudomonadales;f__HTCC2089;g__;s__	8_bin.2_NODE_2593_length_296_cov_1.229751 (315, 425)	8_bin.20_NODE_1052_length_42205_cov_1.327606 (1509, 3053)	ND	35
8_bin.21	84.5	2.88	Individual assembly	70.1	Medium-quality	5123881	643	43104	67.76	No	d__Bacteria;p__Planctomycetota;c__UBA1135;o__UBA1135;f__GCA-002686595;g__RBC036;s__	ND	ND	ND	33
8_bin.22	85.54	2.3	Individual assembly	74.04	Medium-quality	5677061	321	122874	73.9	No	d__Bacteria;p__Planctomycetota;c__B15-G4;o__B15-G4;f__B15-G4;g__JACKHP01;s__	ND	ND	ND	47
8_bin.23	89.95	2.79	Individual assembly	76	Medium-quality	3850758	834	108578	58.62	No	d__Bacteria;p__Pseudomonadota;c__Alphaproteobacteria;o__Caulobacterales;f__Parvularculaceae;g__Marinicaulis;s__	ND	ND	ND	42
8_bin.24	91.26	2.21	Individual assembly	80.21	High-quality	3295753	610	81537	63.99	No	d__Bacteria;p__Pseudomonadota;c__Alphaproteobacteria;o__Caulobacterales;f__Maricaulaceae;g__JAJFFL01;s__	8_bin.24_NODE_26848_length_3227_cov_1.87797 (51, 61)	ND	ND	51
8_bin.25	92.8	0.31	Individual assembly	91.25	High-quality	2285967	145	96879	31.71	No	d__Bacteria;p__Bacteroidota;c__Bacteroidia;o__Flavobacteriales;f__Flavobacteriaceae;g__Polaribacter_A;s__Polaribacter_A sp023254055	ND	8_bin.25_NODE_13814_length_5191_cov_1.337480 (1, 413)	ND	34
8_bin.26	95.43	1.45	Individual assembly	88.18	High-quality	5393349	23	739556	71.08	No	d__Bacteria;p__Gemmatimonadota;c__Gemmatimonadetes;o__Longimicrobiales;f__UBA6960;g__IDS-52;s__	2 present	8_bin.26_NODE_18_length_616023_cov_2.438235 (235, 1795)	8_bin.26_NODE_711_length_57632_cov_2.363916 (54717, 57632)	47
8_bin.28	99.62	0.01	Individual assembly	99.57	High-quality	2259495	9	514103	32.07	No	d__Bacteria;p__Bacteroidota;c__Bacteroidia;o__Flavobacteriales;f__Flavobacteriaceae;g__SCGC-AAA160-P02;s__	ND	8_bin.28_NODE_320_length_110763_cov_3.000063 (109238, 110753)	ND	37
8_bin.3	88.9	1.16	Individual assembly	83.1	Medium-quality	6793828	956	34757	73.08	No	d__Bacteria;p__Planctomycetota;c__B15-G4;o__B15-G4;f__JADJEK01;g__;s__	ND	ND	ND	34
8_bin.31	83.41	9.07	Individual assembly	38.06	Medium-quality	9700290	691	79724	71.28	No	d__Bacteria;p__Planctomycetota;c__J058;o__;f__;g__;s__	2 present	2 present	8_bin.31_NODE_2459_length_21755_cov_1.390096 (14878, 17851)	27
8_bin.32	60.96	1.79	Individual assembly	52.01	Medium-quality	3227354	1391	9800	41.45	No	d__Bacteria;p__Pseudomonadota;c__Gammaproteobacteria;o__Enterobacterales_A;f__Kangiellaceae;g__Aliikangiella;s__	ND	ND	ND	39
8_bin.33	88.78	5.01	Individual assembly	63.73	Medium-quality	5869052	1014	44268	52.79	No	d__Bacteria;p__Bacteroidota;c__Bacteroidia;o__Chitinophagales;f__Saprospiraceae;g__Phaeodactylibacter;s__Phaeodactylibacter sp024742755	2 present	2 present	2 present	43
8_bin.35	99.98	3.06	Individual assembly	84.68	High-quality	5230099	319	128539	65.2	No	d__Bacteria;p__Pseudomonadota;c__Gammaproteobacteria;o__Pseudomonadales;f__Halieaceae;g__Halioglobus;s__	8_bin.35_NODE_3518_length_1675_cov_1.576687 (527, 637)	ND	ND	49
8_bin.40	87.89	0.62	Individual assembly	84.79	Medium-quality	1004762	189	30264	41.22	No	d__Bacteria;p__Patescibacteria;c__ABY1;o__S139-126;f__S139-133;g__;s__	8_bin.4_NODE_27859_length_3143_cov_.797745 (471, 543)	8_bin.40_NODE_3218_length_17354_cov_0.860916 (14033, 15497)	ND	33
8_bin.41	95.04	1.35	Individual assembly	88.29	High-quality	3308155	34	295771	49.07	Yes	d__Bacteria;p__Omnitrophota;c__Koll11;o__Zapsychrales;f__Zapsychraceae;g__JAGOSC01;s__	8_bin.41_NODE_12_length_254838_cov_1.44363 (226584, 226685)	8_bin.41_NODE_102_length_254838_cov_1.443063 (221241, 222817)	8_bin.41_NODE_102_length_254838_cov_1.443063 (223492, 226447)	30
8_bin.42	95.98	0.13	Individual assembly	95.33	High-quality	3486007	8	1848558	58.03	Yes	d__Bacteria;p__Planctomycetota;c__Phycisphaerae;o__Phycisphaerales;f__UBA1924;g__;s__	8_bin.42_NODE_2_length_1848558_cov_3.62522 (1591589, 1591682)	8_bin.42_NODE_2_length_1848558_cov_3.620522 (1303532, 1305019)	8_bin.42_NODE_2_length_1848558_cov_3.620522 (1588714, 1591445)	35
8_bin.44	97.06	0.16	Individual assembly	96.26	High-quality	5029329	24	807695	51.94	Yes	d__Bacteria;p__Pseudomonadota;c__Gammaproteobacteria;o__Pseudomonadales;f__;g__;s__	8_bin.44_NODE_28_length_1581_cov_3.717387 (57, 166)	8_bin.44_NODE_208_length_150810_cov_3.717387 (5070, 6603)	8_bin.44_NODE_208_length_150810_cov_3.717387 (382, 3863)	41
8_bin.52	95.29	2.21	Individual assembly	84.24	High-quality	5234966	455	65878	56.96	Yes	d__Bacteria;p__Planctomycetota;c__Phycisphaerae;o__UBA1845;f__UBA1845;g__UBA1845;s__	8_bin.52_NODE_578_length_11766_cov_.97256 (1872, 1945)	8_bin.52_NODE_17189_length_4431_cov_0.848978 (2, 822)	8_bin.52_NODE_11408_length_6024_cov_0.915211 (1, 985)	21
8_bin.54	97.99	0.96	Individual assembly	93.19	High-quality	1738743	74	115511	50.9	Yes	d__Bacteria;p__Pseudomonadota;c__Alphaproteobacteria;o__Rickettsiales;f__;g__;s__	8_bin.54_NODE_17695_length_4345_cov_1.288762 (3734, 3842)	8_bin.54_NODE_7037_length_8942_cov_1.269087 (7152, 8641)	8_bin.54_NODE_2722_length_20074_cov_1.099915 (2, 2418)	36
8_bin.55	87.86	2.95	Individual assembly	73.11	Medium-quality	2082867	289	42094	59.58	No	d__Bacteria;p__Pseudomonadota;c__Gammaproteobacteria;o__GCA-2729495;f__GCA-2729495;g__GCA-2729495;s__	ND	ND	ND	36
8_bin.56	93.35	2.25	Individual assembly	82.1	High-quality	5006660	245	136032	64.11	No	d__Bacteria;p__Pseudomonadota;c__Gammaproteobacteria;o__Arenicellales;f__CAJQKF01;g__BQJD01;s__	ND	ND	ND	30
8_bin.59	99.73	0	Individual assembly	99.73	High-quality	1837408	12	428712	42.85	Yes	d__Bacteria;p__Pseudomonadota;c__Alphaproteobacteria;o__Rickettsiales;f__JAHFPR01;g__;s__	8_bin.59_NODE_42_length_411133_cov_1.852564 (183898, 1847)	8_bin.59_NODE_42_length_411133_cov_1.852564 (56, 1579)	8_bin.59_NODE_42_length_411133_cov_1.852564 (181052, 183787)	47
8_bin.6	78.77	2.7	Individual assembly	65.27	Medium-quality	6294185	1563	21079	43.21	No	d__Bacteria;p__Chloroflexota;c__Anaerolineae;o__Aggregatilineales;f__Phototrophicaceae;g__UBA6055;s__	ND	ND	ND	38
8_bin.62	86.48	1.86	Individual assembly	77.18	Medium-quality	4126351	310	91122	34.91	No	d__Bacteria;p__Bacteroidota;c__Bacteroidia;o__Flavobacteriales;f__Flavobacteriaceae;g__Psychroflexus;s__	2 present	ND	ND	50
8_bin.68	90.26	1.04	Individual assembly	85.06	High-quality	3693850	290	65326	67.77	No	d__Bacteria;p__Planctomycetota;c__Phycisphaerae;o__Phycisphaerales;f__UBA1924;g__;s__	ND	ND	8_bin.68_NODE_2972_length_18578_cov_1.021733 (17764, 18573)	38
8_bin.71	95.13	2.11	Individual assembly	84.58	High-quality	8595434	39	1548822	61.15	No	d__Bacteria;p__Myxococcota;c__Polyangia;o__Nannocystales;f__Nannocystaceae;g__JACKDW01;s__	2 present	ND	ND	36
8_bin.73	97.49	1.23	Individual assembly	91.34	High-quality	825529	13	176980	44.28	No	d__Bacteria;p__Patescibacteria;c__Saccharimonadia;o__Saccharimonadales;f__UBA2112;g__UBA2112;s__	8_bin.73_NODE_354_length_1236_cov_1.43619 (99468, 99557)	ND	8_bin.73_NODE_354_length_102360_cov_1.436190 (99801, 102360)	44
8_bin.76	100	0.13	Individual assembly	99.35	High-quality	3831597	26	642769	64.89	No	d__Bacteria;p__Pseudomonadota;c__Alphaproteobacteria;o__Rhodobacterales;f__Rhodobacteraceae;g__Albidovulum;s__	8_bin.76_NODE_22_length_555626_cov_1.987998 (1582, 169)	8_bin.76_NODE_14_length_642769_cov_2.031041 (2, 811)	8_bin.76_NODE_22_length_555626_cov_1.987998 (2, 1507)	17
8_bin.8	98.16	0.58	Individual assembly	95.26	High-quality	4235962	92	346456	63.96	No	d__Bacteria;p__Delongbacteria;c__UBA4055;o__CAIWAD01;f__CAIWAD01;g__;s__	2 present	8_bin.8_NODE_1760_length_28656_cov_2.045147 (179, 1710)	ND	23
8_bin.80	53.06	2.47	Individual assembly	40.71	Medium-quality	3400762	1710	9910	53.95	No	d__Bacteria;p__Chloroflexota;c__Anaerolineae;o__Promineofilales;f__Promineofilaceae;g__GCA-2699125;s__	ND	ND	ND	57
8_bin.82	69.6	2.41	Individual assembly	57.55	Medium-quality	1338698	557	9731	48.38	No	d__Bacteria;p__Pseudomonadota;c__Alphaproteobacteria;o__Micavibrionales;f__Micavibrionaceae;g__UBA1672;s__	8_bin.82_NODE_262_length_3286_cov_.68279 (2319, 2427)	ND	ND	41
8_bin.85	69.16	2.94	Individual assembly	54.46	Medium-quality	767160	328	9260	42.97	No	d__Bacteria;p__Patescibacteria;c__Gracilibacteria;o__Peribacterales;f__Peribacteraceae;g__UBA2170;s__	ND	8_bin.85_NODE_33452_length_2774_cov_0.595769 (2201, 2769)	ND	46
9_bin.16	98.27	1.44	Individual assembly	91.07	High-quality	11439977	382	275068	45.24	Yes	d__Bacteria;p__Bacteroidota;c__Bacteroidia;o__Chitinophagales;f__Saprospiraceae;g__;s__	9_bin.16_NODE_19_length_2131_cov_2.4752 (197231, 197332)	9_bin.16_NODE_143_length_79098_cov_2.111598 (12, 1541)	9_bin.16_NODE_19_length_201031_cov_2.047520 (197451, 200239)	35
9_bin.19	90.05	3.98	Individual assembly	70.15	High-quality	9104275	344	149994	60.73	No	d__Bacteria;p__Myxococcota;c__Polyangia;o__Nannocystales;f__Nannocystaceae;g__JACKDW01;s__	9_bin.19_NODE_348_length_46753_cov_1.914919 (234, 345)	ND	ND	64
9_bin.29	78.54	2.67	Individual assembly	65.19	Medium-quality	2136221	425	27057	34.44	No	d__Bacteria;p__Bacteroidota;c__Bacteroidia;o__Flavobacteriales;f__Flavobacteriaceae;g__;s__	ND	9_bin.29_NODE_2482_length_9114_cov_1.205185 (7730, 9114)	ND	59
9_bin.31	50.04	5.93	Individual assembly	20.39	Medium-quality	2197668	1339	27422	42.91	No	d__Bacteria;p__Pseudomonadota;c__Gammaproteobacteria;o__Enterobacterales_A;f__Alteromonadaceae;g__G2M2-11;s__	9_bin.3_NODE_21_length_18815_cov_2.18874 (19117, 19228)	ND	9_bin.3_NODE_99_length_95778_cov_2.033340 (94656, 95775)	20
9_bin.8	66.64	2.61	Individual assembly	53.59	Medium-quality	1819351	587	16681	40.21	No	d__Bacteria;p__Desulfobacterota_D;c__UBA1144;o__UBA2774;f__UBA2774;g__CR02bin9;s__	ND	ND	ND	31
Co_bin.1	94.9	0.19	Co-assembly	93.95	High-quality	2212179	1	2212179	50.53	No	d__Bacteria;p__Cyanobacteriota;c__Vampirovibrionia;o__Vampirovibrionales;f__Vampirovibrionaceae;g__;s__	9_bin.8_NODE_12_length_3569_cov_.767577 (3465, 3563)	ND	ND	46
Co_bin.10	93.91	3.51	Co-assembly	76.36	High-quality	875623	88	60846	43.64	No	d__Bacteria;p__Patescibacteria;c__Saccharimonadia;o__Saccharimonadales;f__SZUA-47;g__;s__	2 present	ND	ND	7
Co_bin.102	99.91	0.63	Co-assembly	96.76	High-quality	3225996	29	470789	34.23	No	d__Bacteria;p__Bacteroidota;c__Bacteroidia;o__Flavobacteriales;f__Flavobacteriaceae;g__Psychroserpens;s__	ND	ND	ND	49
Co_bin.103	78.52	1.3	Co-assembly	72.02	Medium-quality	3022546	163	152754	61.56	No	d__Bacteria;p__Pseudomonadota;c__Alphaproteobacteria;o__Sphingomonadales;f__Sphingomonadaceae;g__JAGIAR01;s__	Co_bin.13_NODE_38_length_11854_cov_2.22759 (979, 188)	ND	Co_bin.103_NODE_30008_length_11854_cov_2.227509 (2, 846)	10
Co_bin.106	59.13	1.39	Co-assembly	52.18	Medium-quality	2125112	439	20635	67	No	d__Bacteria;p__Pseudomonadota;c__Alphaproteobacteria;o__Bin65;f__Bin65;g__;s__	ND	ND	ND	20
Co_bin.108	95	0.32	Co-assembly	93.4	High-quality	1023206	1	1023206	38.66	Yes	d__Bacteria;p__Patescibacteria;c__Gracilibacteria;o__UBA4473;f__UBA4473;g__;s__	Co_bin.18_NODE_22_length_12326_cov_7.451362 (986666, 986764)	Co_bin.108_NODE_22_length_1023206_cov_7.451362 (781221, 782700)	Co_bin.108_NODE_22_length_1023206_cov_7.451362 (986927 , 989879)	34
Co_bin.109	94.09	0.4	Co-assembly	92.09	High-quality	3670430	317	70600	36.15	No	d__Bacteria;p__Bacteroidota;c__Bacteroidia;o__Cytophagales;f__;g__;s__	ND	Co_bin.109_NODE_39519_length_9645_cov_1.008930 (8675, 9644)	ND	54
Co_bin.11	94.49	0.59	Co-assembly	91.54	High-quality	726046	48	77440	44.17	No	d__Bacteria;p__Patescibacteria;c__Paceibacteria;o__UBA9983_A;f__UBA918;g__OLB19;s__	ND	Co_bin.11_NODE_13051_length_22443_cov_1.046962 (14704, 16157)	ND	38
Co_bin.110	55.14	1.12	Co-assembly	49.54	Medium-quality	3960313	817	26912	47.07	No	d__Bacteria;p__Calditrichota;c__Calditrichia;o__RBG-13-44-9;f__J042;g__JACKAP01;s__	ND	ND	ND	40
Co_bin.111	93.59	3.54	Co-assembly	75.89	High-quality	3468240	118	425377	31.54	No	d__Bacteria;p__Bacteroidota;c__Bacteroidia;o__Flavobacteriales;f__Flavobacteriaceae;g__Tenacibaculum;s__Tenacibaculum discolor	Co_bin.111_NODE_1_length_164542_cov_1.97797 (4, 86)	ND	ND	9
Co_bin.113	96.56	0.25	Co-assembly	95.31	High-quality	5059387	287	101227	64.35	No	d__Bacteria;p__Pseudomonadota;c__Gammaproteobacteria;o__Xanthomonadales;f__SZUA-5;g__SZUA-5;s__	ND	Co_bin.113_NODE_12095_length_23921_cov_1.222493 (23520, 23920)	ND	31
Co_bin.119	56.51	3.78	Co-assembly	37.61	Medium-quality	888427	97	34679	46.57	Yes	d__Bacteria;p__Patescibacteria;c__Gracilibacteria;o__1-14-2-50-48-13;f__1-14-2-50-48-13;g__;s__	Co_bin.119_NODE_44913_length_8777_cov_.939769 (1677, 178)	Co_bin.119_NODE_23187_length_14480_cov_0.953877 (4271, 5767)	Co_bin.119_NODE_44913_length_8777_cov_0.939769 (1911, 4914)	19
Co_bin.12	95.71	4.61	Co-assembly	72.66	High-quality	4618906	291	91437	69.01	No	d__Bacteria;p__Pseudomonadota;c__Gammaproteobacteria;o__Ga0077536;f__Ga0077536;g__JACKNG01;s__	ND	ND	ND	32
Co_bin.122	87.54	3.31	Co-assembly	70.99	Medium-quality	6339681	445	101174	68.78	No	d__Bacteria;p__Desulfobacterota_B;c__Binatia;o__UBA12015;f__UBA12015;g__VGTG01;s__	ND	ND	ND	49
Co_bin.124	61.76	0.6	Co-assembly	58.76	Medium-quality	2382542	592	15971	61.4	No	d__Bacteria;p__Chloroflexota;c__Chloroflexia;o__Thermomicrobiales;f__UBA6265;g__JADLGF01;s__	ND	ND	ND	7
Co_bin.128	75.09	0.03	Co-assembly	74.94	Medium-quality	2679901	294	36245	64.85	No	d__Bacteria;p__Chloroflexota;c__Chloroflexia;o__Thermomicrobiales;f__UBA6265;g__JACCVC01;s__	ND	ND	ND	34
Co_bin.129	98.81	0.04	Co-assembly	98.61	High-quality	1018513	38	181367	46.18	No	d__Bacteria;p__Patescibacteria;c__Saccharimonadia;o__Saccharimonadales;f__UBA2112;g__UBA2112;s__	Co_bin.129_NODE_5796_length_43253_cov_1.189793 (619, 78)	ND	ND	47
Co_bin.134	82.55	3.88	Co-assembly	63.15	Medium-quality	3564947	337	124081	39.39	No	d__Bacteria;p__Bacteroidota;c__Bacteroidia;o__Flavobacteriales;f__Flavobacteriaceae;g__Maribacter;s__	2 present	ND	ND	29
Co_bin.135	89.35	7.07	Co-assembly	54	Medium-quality	6632875	679	59345	68.66	No	d__Bacteria;p__Verrucomicrobiota;c__Verrucomicrobiae;o__Verrucomicrobiales;f__DEV007;g__;s__	Co_bin.135_NODE_118256_length_4323_cov_1.23832 (512, 621)	Co_bin.135_NODE_23671_length_14247_cov_0.995397 (3, 510)	ND	35
Co_bin.136	100	0.2	Co-assembly	99	High-quality	7238886	80	476865	47.54	No	d__Bacteria;p__Bacteroidota;c__Bacteroidia;o__J057;f__J057;g__;s__	ND	ND	ND	31
Co_bin.137	58.65	3.53	Co-assembly	41	Medium-quality	6422850	2810	11552	59.85	No	d__Bacteria;p__Eremiobacterota;c__Xenobia;o__Xenobiales;f__JADMJV01;g__JAEXNA01;s__	ND	ND	ND	17
Co_bin.138	63.12	4.91	Co-assembly	38.57	Medium-quality	1614151	447	106647	35.28	No	d__Bacteria;p__Cyanobacteriota;c__Vampirovibrionia;o__LMEP-6097;f__LMEP-6097;g__CAIYXB01;s__	ND	Co_bin.138_NODE_40528_length_9462_cov_0.700589 (6, 1070)	ND	32
Co_bin.139	88.53	0.61	Co-assembly	85.48	Medium-quality	823016	66	46357	52.57	No	d__Bacteria;p__Patescibacteria;c__Saccharimonadia;o__Saccharimonadales;f__Saccharimonadaceae;g__SZUA-359;s__	ND	ND	ND	41
Co_bin.14	87.01	0.21	Co-assembly	85.96	Medium-quality	2273290	180	58120	61.17	No	d__Bacteria;p__Pseudomonadota;c__Alphaproteobacteria;o__Rhodobacterales;f__Rhodobacteraceae;g__Aliiroseovarius;s__Aliiroseovarius zhejiangensis	ND	ND	ND	17
Co_bin.142	82.87	2.66	Co-assembly	69.57	Medium-quality	1007135	157	17822	40.43	Yes	d__Bacteria;p__Patescibacteria;c__Dojkabacteria;o__J137;f__JAEUSD01;g__;s__	Co_bin.142_NODE_28533_length_12348_cov_.852713 (3157, 3266)	Co_bin.142_NODE_38955_length_9750_cov_0.840071 (7678, 9190)	Co_bin.142_NODE_28533_length_12348_cov_0.852713 (2, 2968)	45
Co_bin.144	94.2	5.92	Co-assembly	64.6	Medium-quality	11441813	493	258343	68.95	No	d__Bacteria;p__Myxococcota;c__WYAZ01;o__WYAZ01;f__WYAZ01;g__;s__	Co_bin.144_NODE_224_length_99739_cov_3.49994 (88164, 88274)	Co_bin.144_NODE_2024_length_99739_cov_3.049994 (83009, 84567)	Co_bin.144_NODE_2024_length_99739_cov_3.049994 (85105, 88058)	17
Co_bin.149	97.87	3.61	Co-assembly	79.82	High-quality	6589066	156	212347	66.26	No	d__Bacteria;p__Desulfobacterota_B;c__Binatia;o__HRBIN30;f__CADEER01;g__CADEER01;s__	Co_bin.149_NODE_934_length_173373_cov_2.321485 (99116, 99224)	Co_bin.149_NODE_934_length_173373_cov_2.321485 (93913, 95467)	Co_bin.149_NODE_934_length_173373_cov_2.321485 (95953, 98963)	8
Co_bin.152	57.09	1.57	Co-assembly	49.24	Medium-quality	1132695	145	23029	61.08	No	d__Bacteria;p__Pseudomonadota;c__Alphaproteobacteria;o__Sphingomonadales;f__Sphingomonadaceae;g__Sphingobium;s__	Co_bin.152_NODE_258_length_13618_cov_.86452 (326, 435)	ND	ND	40
Co_bin.157	94.99	3.78	Co-assembly	76.09	High-quality	9240062	101	517500	61.96	Yes	d__Bacteria;p__Planctomycetota;c__Planctomycetia;o__Pirellulales;f__Pirellulaceae;g__ARS98;s__	Co_bin.157_NODE_359_length_299984_cov_2.27769 (219443, 219515)	Co_bin.157_NODE_5283_length_46489_cov_2.260494 (29932, 31467)	Co_bin.157_NODE_359_length_299984_cov_2.277069 (216408, 219326)	36
Co_bin.159	93.42	0.24	Co-assembly	92.22	High-quality	3085141	121	140150	33.53	No	d__Bacteria;p__Bacteroidota;c__Bacteroidia;o__Flavobacteriales;f__Flavobacteriaceae;g__CAJQLB01;s__	Co_bin.159_NODE_31444_length_11439_cov_1.552953 (7274, 7374)	ND	ND	42
Co_bin.160	93.48	1.11	Co-assembly	87.93	High-quality	2606015	193	65187	40.1	No	d__Bacteria;p__Bacteroidota;c__Bacteroidia;o__Flavobacteriales;f__Vicingaceae;g__UBA1494;s__	ND	ND	ND	32
Co_bin.164	97.47	0.28	Co-assembly	96.07	High-quality	3082451	114	180989	39.95	No	d__Bacteria;p__Pseudomonadota;c__Gammaproteobacteria;o__Xanthomonadales;f__Marinicellaceae;g__Marinicella;s__	Co_bin.164_NODE_8412_length_32235_cov_1.516382 (368, 476)	Co_bin.164_NODE_10611_length_26546_cov_1.818918 (4, 988)	ND	40
Co_bin.168	98.15	7.06	Co-assembly	62.85	Medium-quality	3866654	194	89714	59.98	No	d__Bacteria;p__Pseudomonadota;c__Alphaproteobacteria;o__Rhodobacterales;f__Rhodobacteraceae;g__Donghicola;s__Donghicola tyrosinivorans	ND	ND	ND	11
Co_bin.17	91.01	0.93	Co-assembly	86.36	High-quality	6194152	728	54637	63.9	No	d__Bacteria;p__Verrucomicrobiota;c__Verrucomicrobiae;o__Verrucomicrobiales;f__DEV007;g__JAEUHH01;s__	Co_bin.17_NODE_124158_length_4174_cov_.929577 (324, 435)	Co_bin.17_NODE_22243_length_14940_cov_1.088638 (907, 2462)	ND	25
Co_bin.173	99.22	0.45	Co-assembly	96.97	High-quality	4386089	73	458719	66.84	Yes	d__Bacteria;p__Planctomycetota;c__Phycisphaerae;o__Phycisphaerales;f__Phycisphaeraceae;g__Phycisphaera;s__	Co_bin.173_NODE_4735_length_5773_cov_2.4518 (35822, 35922)	Co_bin.173_NODE_1377_length_132893_cov_1.961240 (43933, 45439)	Co_bin.173_NODE_4735_length_50773_cov_2.045018 (36187, 38921)	40
Co_bin.176	97.32	0.2	Co-assembly	96.32	High-quality	5927505	82	344938	54.79	No	d__Bacteria;p__Verrucomicrobiota;c__Verrucomicrobiae;o__Verrucomicrobiales;f__Akkermansiaceae;g__SW10;s__	ND	ND	ND	29
Co_bin.177	94.63	2.63	Co-assembly	81.48	High-quality	10391473	74	1546244	56.31	No	d__Bacteria;p__Acidobacteriota;c__Holophagae;o__Acanthopleuribacterales;f__Acanthopleuribacteraceae;g__Acanthopleuribacter;s__	ND	ND	ND	32
Co_bin.179	99.96	1.38	Co-assembly	93.06	High-quality	2742780	29	713378	28.98	No	d__Bacteria;p__Bacteroidota;c__Bacteroidia;o__Flavobacteriales;f__Flavobacteriaceae;g__Polaribacter;s__	2 present	ND	ND	5
Co_bin.181	95.14	5.49	Co-assembly	67.69	Medium-quality	3312985	312	68923	56.03	No	d__Bacteria;p__Pseudomonadota;c__Alphaproteobacteria;o__Rhodospirillales;f__Rhodospirillaceae;g__UBA11612;s__	ND	Co_bin.181_NODE_31526_length_11413_cov_1.422736 (8, 956)	ND	20
Co_bin.186	68.07	1.59	Co-assembly	60.12	Medium-quality	5832710	1605	25471	72.56	No	d__Bacteria;p__Myxococcota;c__Bradymonadia;o__UBA7976;f__UBA1532;g__JACKDM01;s__	ND	ND	ND	27
Co_bin.19	65.68	2.82	Co-assembly	51.58	Medium-quality	2711751	764	18766	66.45	No	d__Bacteria;p__Actinomycetota;c__Acidimicrobiia;o__UBA5794;f__UBA5794;g__JACDBE01;s__	ND	ND	ND	17
Co_bin.190	58.74	0.55	Co-assembly	55.99	Medium-quality	962295	170	20803	37.89	No	d__Bacteria;p__Dependentiae;c__Babeliae;o__Babeliales;f__RVW-14;g__;s__	ND	ND	ND	47
Co_bin.193	82.72	0.53	Co-assembly	80.07	Medium-quality	3768392	388	53696	37.38	No	d__Bacteria;p__Pseudomonadota;c__Gammaproteobacteria;o__Enterobacterales_A;f__Kangiellaceae;g__Aliikangiella;s__	Co_bin.193_NODE_12937_length_22593_cov_.87332 (22145, 22254)	Co_bin.193_NODE_92768_length_5153_cov_0.826900 (6, 988)	ND	33
Co_bin.194	92.06	4.62	Co-assembly	68.96	High-quality	3466139	638	35008	69.26	No	d__Bacteria;p__Planctomycetota;c__Phycisphaerae;o__Phycisphaerales;f__SM1A02;g__GCA-002862325;s__	ND	2 present	ND	32
Co_bin.195	59.02	0.41	Co-assembly	56.97	Medium-quality	417070	71	17270	41.4	No	d__Bacteria;p__Patescibacteria;c__Paceibacteria;o__UBA9983_A;f__1-14-0-10-42-12;g__1-14-0-10-42-12;s__	Co_bin.195_NODE_33812_length_184_cov_.853 (966, 16)	Co_bin.195_NODE_38008_length_9941_cov_0.786835 (2253, 3735)	2 present	42
Co_bin.199	86.38	1.77	Co-assembly	77.53	Medium-quality	3141931	224	77483	58.74	No	d__Bacteria;p__Pseudomonadota;c__Alphaproteobacteria;o__UBA7985;f__;g__;s__	ND	ND	ND	23
Co_bin.2	66.09	4.18	Co-assembly	45.19	Medium-quality	2390163	477	26998	58.68	No	d__Bacteria;p__Pseudomonadota;c__Gammaproteobacteria;o__Woeseiales;f__Woeseiaceae;g__Woeseia;s__Woeseia oceani	ND	ND	ND	13
Co_bin.20	83.17	1.04	Co-assembly	77.97	Medium-quality	3978470	420	108758	61.45	No	d__Bacteria;p__Bacteroidota;c__Bacteroidia;o__Chitinophagales;f__BACL12;g__WGOA01;s__	Co_bin.2_NODE_5165_length_811_cov_.975169 (7481, 7588)	ND	ND	34
Co_bin.202	68.25	2.36	Co-assembly	56.45	Medium-quality	2674103	679	57795	65.06	No	d__Bacteria;p__Actinomycetota;c__Actinomycetia;o__Mycobacteriales;f__Mycobacteriaceae;g__Mycobacterium;s__	Co_bin.22_NODE_86191_length_5436_cov_1.2121 (16, 86)	ND	ND	41
Co_bin.203	100	2.3	Co-assembly	88.5	High-quality	6718307	61	448382	59.4	No	d__Bacteria;p__Chloroflexota;c__Anaerolineae;o__Caldilineales;f__Caldilineaceae;g__JACQGT01;s__	2 present	ND	ND	71
Co_bin.204	84.93	2.74	Co-assembly	71.23	Medium-quality	7501355	867	61732	59.66	No	d__Bacteria;p__Planctomycetota;c__Planctomycetia;o__Pirellulales;f__Pirellulaceae;g__ARS98;s__	ND	ND	ND	17
Co_bin.205	54.85	1.44	Co-assembly	47.65	Medium-quality	4024325	2057	10442	62.94	No	d__Bacteria;p__Myxococcota;c__UBA727;o__UBA727;f__;g__;s__	ND	ND	ND	40
Co_bin.206	71.13	1.08	Co-assembly	65.73	Medium-quality	3172474	714	43418	35.78	No	d__Bacteria;p__Bacteroidota;c__Bacteroidia;o__Chitinophagales;f__Saprospiraceae;g__;s__	ND	ND	ND	65
Co_bin.209	86.6	1.28	Co-assembly	80.2	Medium-quality	3365690	189	76517	63.48	No	d__Bacteria;p__Pseudomonadota;c__Alphaproteobacteria;o__Rhodobacterales;f__Rhodobacteraceae;g__Amaricoccus;s__	ND	ND	ND	22
Co_bin.21	88.7	2.32	Co-assembly	77.1	Medium-quality	738842	64	47368	50.62	No	d__Bacteria;p__Patescibacteria;c__Saccharimonadia;o__Saccharimonadales;f__;g__;s__	ND	Co_bin.21_NODE_8298_length_32592_cov_0.964639 (32136, 32592)	ND	36
Co_bin.211	91.87	2.75	Co-assembly	78.12	High-quality	5117499	354	64980	56.97	No	d__Bacteria;p__Planctomycetota;c__Phycisphaerae;o__UBA1845;f__UTPLA1;g__ECT2AJA-110-A;s__	ND	Co_bin.211_NODE_34667_length_10634_cov_1.159608 (5445, 7014)	Co_bin.211_NODE_7521_length_35209_cov_1.050567 (22386, 25265)	24
Co_bin.215	97.19	0.51	Co-assembly	94.64	High-quality	6186365	59	520985	61.75	Yes	d__Bacteria;p__Eisenbacteria;c__RBG-16-71-46;o__CAIMUX01;f__CAIMUX01;g__JACKCR01;s__	Co_bin.215_NODE_285_length_341325_cov_2.141918 (188435, 188544)	Co_bin.215_NODE_285_length_341325_cov_2.141918 (183284, 184837)	Co_bin.215_NODE_285_length_341325_cov_2.141918 (185325, 188348)	33
Co_bin.216	86.44	0.4	Co-assembly	84.44	Medium-quality	3887255	466	56751	60.04	No	d__Bacteria;p__Verrucomicrobiota;c__Kiritimatiellia;o__LD1-PB3_A;f__CAIVKH01;g__;s__	ND	ND	ND	25
Co_bin.220	63.53	1.36	Co-assembly	56.73	Medium-quality	5674595	1519	35271	48.79	No	d__Bacteria;p__Bacteroidota;c__Bacteroidia;o__Chitinophagales;f__Saprospiraceae;g__Flavilitoribacter;s__	ND	ND	ND	22
Co_bin.225	94.39	1.39	Co-assembly	87.44	High-quality	4536400	122	453627	63.14	Yes	d__Bacteria;p__Planctomycetota;c__Phycisphaerae;o__Phycisphaerales;f__UBA1924;g__JACKHC01;s__	Co_bin.225_NODE_1825_length_17676_cov_1.585714 (1758, 17158)	Co_bin.225_NODE_1115_length_151927_cov_1.483169 (42874, 44363)	Co_bin.225_NODE_2751_length_77919_cov_1.590022 (75485, 77919)	44
Co_bin.226	95.91	1.26	Co-assembly	89.61	High-quality	5724694	42	1714871	57.27	No	d__Bacteria;p__Verrucomicrobiota;c__Verrucomicrobiae;o__Opitutales;f__KCTC-12870;g__;s__	ND	ND	ND	27
Co_bin.228	78.16	2.35	Co-assembly	66.41	Medium-quality	4746800	751	25199	47.91	No	d__Bacteria;p__Verrucomicrobiota;c__Verrucomicrobiae;o__Pedosphaerales;f__DUCD01;g__;s__	ND	Co_bin.228_NODE_17618_length_17846_cov_1.194029 (4996, 6547)	Co_bin.228_NODE_17618_length_17846_cov_1.194029 (1602, 4445)	43
Co_bin.229	61.36	2.22	Co-assembly	50.26	Medium-quality	2478609	610	23207	45	No	d__Bacteria;p__Bacteroidota;c__Bacteroidia;o__Cytophagales;f__Cyclobacteriaceae;g__Fulvivirga;s__	ND	ND	ND	16
Co_bin.231	98.3	0.98	Co-assembly	93.4	High-quality	4666286	121	263859	54.32	No	d__Bacteria;p__Pseudomonadota;c__Gammaproteobacteria;o__Pseudomonadales;f__;g__;s__	ND	ND	ND	41
Co_bin.232	100	0.15	Co-assembly	99.25	High-quality	4259331	54	303274	39.3	No	d__Bacteria;p__Pseudomonadota;c__Gammaproteobacteria;o__Enterobacterales_A;f__Alteromonadaceae;g__Litorilituus;s__Litorilituus sediminis	Co_bin.232_NODE_129112_length_457_cov_2.77888 (3725, 3831)	ND	ND	38
Co_bin.233	89.88	1.09	Co-assembly	84.43	Medium-quality	2536918	303	61290	44.25	No	d__Bacteria;p__Pseudomonadota;c__Gammaproteobacteria;o__Xanthomonadales;f__Marinicellaceae;g__Marinicella;s__	ND	ND	ND	39
Co_bin.234	58.93	1.96	Co-assembly	49.13	Medium-quality	3165369	919	17167	63.2	No	d__Bacteria;p__Planctomycetota;c__UBA1135;o__UBA1135;f__GCA-002686595;g__NORP259;s__	ND	ND	ND	32
Co_bin.236	99.91	0	Co-assembly	99.91	High-quality	2440498	19	384593	49.64	Yes	d__Bacteria;p__Pseudomonadota;c__Alphaproteobacteria;o__Micavibrionales;f__Micavibrionaceae;g__TMED27;s__	Co_bin.236_NODE_2736_length_12854_cov_1.637149 (1164, 11713)	Co_bin.236_NODE_3551_length_63595_cov_1.653983 (62906, 63592)	Co_bin.236_NODE_27036_length_12854_cov_1.637149 (11856, 12854)	34
Co_bin.240	91.31	0.06	Co-assembly	91.01	High-quality	2731706	62	175025	43.8	No	d__Bacteria;p__Pseudomonadota;c__Gammaproteobacteria;o__Burkholderiales;f__Nitrosomonadaceae;g__Nitrosomonas;s__	ND	Co_bin.240_NODE_12790_length_22827_cov_2.106740 (1, 942)	ND	17
Co_bin.241	84.01	1.61	Co-assembly	75.96	Medium-quality	4025725	301	62169	68.1	No	d__Bacteria;p__Pseudomonadota;c__Alphaproteobacteria;o__Rhodobacterales;f__Rhodobacteraceae;g__ASV31;s__	ND	Co_bin.241_NODE_35207_length_10517_cov_3.482291 (9807, 10516)	ND	118
Co_bin.244	96.91	4.87	Co-assembly	72.56	High-quality	5326306	314	77023	68.81	No	d__Bacteria;p__Pseudomonadota;c__Alphaproteobacteria;o__Geminicoccales;f__Geminicoccaceae;g__SLRI01;s__	ND	ND	ND	17
Co_bin.245	67.58	2.17	Co-assembly	56.73	Medium-quality	3631093	1163	15937	56.6	No	d__Bacteria;p__Hydrogenedentota;c__Hydrogenedentia;o__Hydrogenedentiales;f__;g__;s__	ND	ND	ND	35
Co_bin.246	95.16	1.55	Co-assembly	87.41	High-quality	5085754	884	35870	55.84	No	d__Bacteria;p__Bacteroidota;c__Bacteroidia;o__Chitinophagales;f__Saprospiraceae;g__Lewinella_A;s__	ND	ND	ND	27
Co_bin.25	95.88	0.83	Co-assembly	91.73	High-quality	2963810	91	216903	64.55	No	d__Bacteria;p__Pseudomonadota;c__Alphaproteobacteria;o__Sphingomonadales;f__Sphingomonadaceae;g__Alteraurantiacibacter;s__	ND	ND	ND	17
Co_bin.250	70.61	4.36	Co-assembly	48.81	Medium-quality	2854538	720	27382	58.56	No	d__Bacteria;p__Pseudomonadota;c__Alphaproteobacteria;o__Rhodobacterales;f__Rhodobacteraceae;g__JL08;s__	ND	ND	ND	23
Co_bin.251	93.71	0.22	Co-assembly	92.61	High-quality	830174	28	134769	48.09	No	d__Bacteria;p__Patescibacteria;c__Saccharimonadia;o__Saccharimonadales;f__UBA1020;g__UBA1020;s__	Co_bin.251_NODE_1348_length_134769_cov_2.17751 (327, 416)	ND	ND	46
Co_bin.252	85.7	1.79	Co-assembly	76.75	Medium-quality	4115770	86	214723	62.11	No	d__Bacteria;p__Pseudomonadota;c__Alphaproteobacteria;o__Rhodobacterales;f__Rhodobacteraceae;g__Sedimentitalea;s__	ND	ND	ND	37
Co_bin.259	97.24	2.8	Co-assembly	83.24	High-quality	5145680	272	113056	63.78	Yes	d__Bacteria;p__Chloroflexota;c__Chloroflexia;o__Thermomicrobiales;f__CFX8;g__JACCZH01;s__	Co_bin.259_NODE_136747_length_3891_cov_1.178 (3559, 3668)	Co_bin.259_NODE_4572_length_52349_cov_1.203075 (39148, 40672)	Co_bin.259_NODE_4572_length_52349_cov_1.203075 (41193, 44171)	32
Co_bin.260	100	1.04	Co-assembly	94.8	High-quality	3318142	19	501679	35.57	No	d__Bacteria;p__Bdellovibrionota;c__Bacteriovoracia;o__Bacteriovoracales;f__Bacteriovoracaceae;g__;s__	Co_bin.26_NODE_57_length_246353_cov_2.48877 (188, 1187)	ND	ND	29
Co_bin.261	95.32	0.81	Co-assembly	91.27	High-quality	2375492	173	146797	63.16	Yes	d__Bacteria;p__Actinomycetota;c__Acidimicrobiia;o__UBA5794;f__UBA5794;g__UBA5794;s__	Co_bin.261_NODE_7956_length_33724_cov_1.46376 (37, 148)	Co_bin.261_NODE_1810_length_108331_cov_1.456813 (2254, 3776)	Co_bin.261_NODE_1810_length_108331_cov_1.456813 (8, 2053)	36
Co_bin.264	54.39	8.91	Co-assembly	9.84	Medium-quality	2703030	573	25951	62.51	No	d__Bacteria;p__Planctomycetota;c__Phycisphaerae;o__Phycisphaerales;f__UBA1924;g__;s__	Co_bin.264_NODE_63866_length_6778_cov_1.6829 (6164, 6259)	Co_bin.264_NODE_36107_length_10325_cov_1.736713 (8357, 9845)	ND	37
Co_bin.265	94.59	1.23	Co-assembly	88.44	High-quality	3971709	56	327520	45.3	Yes	d__Bacteria;p__Bdellovibrionota;c__UBA2361;o__UBA2361;f__;g__;s__	Co_bin.265_NODE_1835_length_266_cov_1.727297 (11327, 11433)	Co_bin.265_NODE_10835_length_26060_cov_1.727297 (16485, 18002)	Co_bin.265_NODE_10835_length_26060_cov_1.727297 (12645, 15968)	28
Co_bin.267	87.64	2.85	Co-assembly	73.39	Medium-quality	3537981	354	66333	52.25	No	d__Bacteria;p__Bdellovibrionota;c__UBA2361;o__SZUA-149;f__JAGRAN01;g__JAGRAN01;s__	ND	Co_bin.267_NODE_27140_length_12819_cov_1.018437 (10008, 11521)	Co_bin.267_NODE_27140_length_12819_cov_1.018437 (11843, 12807)	31
Co_bin.268	86.98	0.7	Co-assembly	83.48	Medium-quality	3676653	335	117856	58.36	No	d__Bacteria;p__Pseudomonadota;c__Gammaproteobacteria;o__Pseudomonadales;f__Halieaceae;g__Halioglobus;s__	Co_bin.268_NODE_8247_length_32737_cov_1.733947 (298, 48)	ND	ND	40
Co_bin.272	94.22	3.45	Co-assembly	76.97	High-quality	4662076	164	202603	58.3	No	d__Bacteria;p__Pseudomonadota;c__Alphaproteobacteria;o__Rhodobacterales;f__Rhodobacteraceae;g__Marivita;s__	ND	ND	ND	41
Co_bin.273	83.38	1.81	Co-assembly	74.33	Medium-quality	4165240	518	72477	62.02	No	d__Bacteria;p__Actinomycetota;c__Acidimicrobiia;o__Acidimicrobiales;f__UBA8592;g__JAHECR01;s__	ND	Co_bin.273_NODE_63174_length_6829_cov_1.001194 (1, 506)	ND	29
Co_bin.275	98.12	1.57	Co-assembly	90.27	High-quality	2982633	126	192095	45.62	No	d__Bacteria;p__Bacteroidota;c__Bacteroidia;o__Flavobacteriales;f__Flavobacteriaceae;g__Pukyongia;s__	Co_bin.275_NODE_15996_length_19248_cov_1.278437 (472, 574)	ND	ND	13
Co_bin.276	100	0.05	Co-assembly	99.75	High-quality	1805940	35	527670	38.72	Yes	d__Bacteria;p__Pseudomonadota;c__Gammaproteobacteria;o__UBA6186;f__UBA6186;g__JAGVLG01;s__	Co_bin.276_NODE_15_length_52767_cov_2.24762 (57189, 57299)	Co_bin.276_NODE_105_length_527670_cov_2.024762 (502269, 503805)	Co_bin.276_NODE_105_length_527670_cov_2.024762 (504207, 507099)	35
Co_bin.281	63.24	5.47	Co-assembly	35.89	Medium-quality	756589	122	14138	48.57	No	d__Bacteria;p__Patescibacteria;c__Saccharimonadia;o__;f__;g__;s__	ND	Co_bin.281_NODE_64569_length_6724_cov_0.790359 (6299, 6722)	ND	9
Co_bin.282	100	0.18	Co-assembly	99.1	High-quality	3548371	160	200236	28.38	No	d__Bacteria;p__Bacteroidota;c__Kapabacteria;o__Kapabacteriales;f__UBA2268;g__JAJRPT01;s__	Co_bin.282_NODE_487_length_49724_cov_1.55192 (3824, 3934)	2 present	Co_bin.282_NODE_4870_length_49724_cov_1.505192 (954, 3735)	39
Co_bin.286	95.81	0.01	Co-assembly	95.76	High-quality	1413240	20	285690	35.36	No	d__Bacteria;p__Pseudomonadota;c__Alphaproteobacteria;o__Rickettsiales;f__;g__;s__	Co_bin.286_NODE_1916_length_16828_cov_1.57744 (14753, 14862)	Co_bin.286_NODE_2788_length_77219_cov_1.557217 (76176, 77219)	2 present	58
Co_bin.287	82.63	0.26	Co-assembly	81.33	Medium-quality	1338829	359	11987	35.42	No	d__Bacteria;p__Pseudomonadota;c__Gammaproteobacteria;o__UBA6186;f__UBA6186;g__JAGVLG01;s__	Co_bin.287_NODE_88741_length_5325_cov_.71162 (5179, 5288)	ND	ND	16
Co_bin.288	99.9	2.42	Co-assembly	87.8	High-quality	2434742	54	804612	31.3	No	d__Bacteria;p__Bacteroidota;c__Bacteroidia;o__Flavobacteriales;f__Flavobacteriaceae;g__Flavobacterium;s__	Co_bin.288_NODE_1522_length_123525_cov_2.112 (19, 122)	ND	ND	34
Co_bin.289	90.89	2.04	Co-assembly	80.69	High-quality	4224097	150	191014	68.95	No	d__Bacteria;p__Verrucomicrobiota;c__Verrucomicrobiae;o__Verrucomicrobiales;f__Akkermansiaceae;g__Haloferula;s__	Co_bin.289_NODE_192247_length_348_cov_1.41134 (222, 332)	ND	ND	28
Co_bin.295	99.97	0.22	Co-assembly	98.87	High-quality	4236503	75	183721	45.72	No	d__Bacteria;p__Bacteroidota;c__Bacteroidia;o__Cytophagales;f__JAAEPT01;g__;s__	3 present	ND	ND	24
Co_bin.296	95.3	0.24	Co-assembly	94.1	High-quality	4728419	109	244335	66.34	No	d__Bacteria;p__Verrucomicrobiota;c__Verrucomicrobiae;o__Verrucomicrobiales;f__Akkermansiaceae;g__Haloferula;s__	ND	ND	ND	19
Co_bin.297	96.91	0.22	Co-assembly	95.81	High-quality	7717383	28	906356	68.58	Yes	d__Bacteria;p__Myxococcota;c__UBA727;o__UBA727;f__;g__;s__	Co_bin.297_NODE_92_length_554527_cov_3.185821 (54867, 548717)	Co_bin.297_NODE_92_length_554527_cov_3.185821 (543422, 544959)	Co_bin.297_NODE_92_length_554527_cov_3.185821 (545382, 548347)	28
Co_bin.299	54.32	2.4	Co-assembly	42.32	Medium-quality	3460017	897	17541	48.43	No	d__Bacteria;p__Verrucomicrobiota;c__Verrucomicrobiae;o__Opitutales;f__UBA2995;g__UBA2995;s__	Co_bin.299_NODE_175165_length_3258_cov_.634941 (74, 185)	ND	ND	37
Co_bin.302	79.52	5.91	Co-assembly	49.97	Medium-quality	5173075	616	40470	48.57	No	d__Bacteria;p__Cyanobacteriota;c__Vampirovibrionia;o__Obscuribacterales;f__Obscuribacteraceae;g__RI-106;s__	Co_bin.32_NODE_25125_length_1361_cov_.873312 (228, 316)	Co_bin.302_NODE_27222_length_12790_cov_0.950091 (6454, 7963)	ND	15
Co_bin.305	91.71	0.29	Co-assembly	90.26	High-quality	5612325	285	85642	68.83	No	d__Bacteria;p__Pseudomonadota;c__Alphaproteobacteria;o__Rhizobiales;f__Amorphaceae;g__Acuticoccus;s__	ND	Co_bin.305_NODE_18959_length_16873_cov_1.356085 (2, 1083)	ND	18
Co_bin.306	90.42	1.12	Co-assembly	84.82	High-quality	2903816	163	61686	62.44	No	d__Bacteria;p__Pseudomonadota;c__Alphaproteobacteria;o__Sphingomonadales;f__Sphingomonadaceae;g__Alteraurantiacibacter;s__	ND	ND	ND	38
Co_bin.308	80.1	1.53	Co-assembly	72.45	Medium-quality	3465569	397	36452	58.13	No	d__Bacteria;p__Sumerlaeota;c__Sumerlaeia;o__SLMS01;f__SLMS01;g__;s__	ND	ND	ND	23
Co_bin.309	100	1.25	Co-assembly	93.75	High-quality	1816824	191	38205	57.61	No	d__Bacteria;p__Pseudomonadota;c__Alphaproteobacteria;o__Caulobacterales;f__Caulobacteraceae;g__;s__	Co_bin.39_NODE_19499_length_16496_cov_.981795 (142, 115)	ND	Co_bin.309_NODE_19499_length_16496_cov_0.981795 (1, 968)	35
Co_bin.310	98.83	0.85	Co-assembly	94.58	High-quality	10192622	54	1220212	62.01	No	d__Bacteria;p__Acidobacteriota;c__Thermoanaerobaculia;o__UBA5704;f__UBA5704;g__JAAELT01;s__	Co_bin.31_NODE_4373_length_5439_cov_5.551941 (581, 69)	ND	ND	33
Co_bin.311	54.16	3.11	Co-assembly	38.61	Medium-quality	4820227	1848	16143	59.99	No	d__Bacteria;p__Myxococcota;c__Bradymonadia;o__Bradymonadales;f__;g__;s__	ND	ND	ND	32
Co_bin.312	77.03	2.35	Co-assembly	65.28	Medium-quality	6288841	1573	31862	55.52	No	d__Bacteria;p__Planctomycetota;c__Planctomycetia;o__Planctomycetales;f__Planctomycetaceae;g__Fuerstiella;s__	ND	Co_bin.312_NODE_84361_length_5522_cov_0.880074 (2926, 4467)	ND	35
Co_bin.314	85.95	2.59	Co-assembly	73	Medium-quality	2962995	355	38255	69.73	No	d__Bacteria;p__Pseudomonadota;c__Gammaproteobacteria;o__Xanthomonadales;f__Xanthomonadaceae;g__Lysobacter_C;s__	ND	ND	ND	38
Co_bin.315	77.26	2.37	Co-assembly	65.41	Medium-quality	3428146	800	16828	63.97	No	d__Bacteria;p__Pseudomonadota;c__Gammaproteobacteria;o__Pseudomonadales;f__HTCC2089;g__SZUA-309;s__	ND	ND	ND	45
Co_bin.317	74	1.33	Co-assembly	67.35	Medium-quality	3663207	614	29226	59.62	No	d__Bacteria;p__Bacteroidota;c__Rhodothermia;o__Rhodothermales;f__JABDKH01;g__;s__	ND	ND	ND	45
Co_bin.322	94.08	2.5	Co-assembly	81.58	High-quality	5833328	751	55180	68.46	No	d__Bacteria;p__Myxococcota;c__Polyangia;o__Nannocystales;f__Nannocystaceae;g__;s__	Co_bin.322_NODE_1929_length_16699_cov_1.7579 (15888, 15999)	ND	ND	1
Co_bin.324	58.31	1.23	Co-assembly	52.16	Medium-quality	2311607	305	43688	44.3	No	d__Bacteria;p__Bacteroidota;c__Bacteroidia;o__Flavobacteriales;f__Flavobacteriaceae;g__Muricauda;s__Muricauda sp017795045	ND	ND	ND	32
Co_bin.325	93.45	0.09	Co-assembly	93	High-quality	1774673	10	398090	41.94	No	d__Bacteria;p__Chlamydiota;c__Chlamydiia;o__Chlamydiales;f__;g__;s__	ND	ND	ND	40
Co_bin.327	58.39	5.27	Co-assembly	32.04	Medium-quality	2547446	772	20809	60.33	No	d__Bacteria;p__Pseudomonadota;c__Alphaproteobacteria;o__Rhodobacterales;f__Rhodobacteraceae;g__Pseudophaeobacter;s__	ND	ND	ND	46
Co_bin.328	87.22	2.84	Co-assembly	73.02	Medium-quality	3233174	178	158858	66.16	No	d__Bacteria;p__Pseudomonadota;c__Gammaproteobacteria;o__Xanthomonadales;f__SZUA-36;g__W260;s__	ND	Co_bin.328_NODE_24334_length_13951_cov_1.714337 (1, 969)	ND	29
Co_bin.33	74.56	4.04	Co-assembly	54.36	Medium-quality	2771991	106	180589	63.58	No	d__Bacteria;p__Pseudomonadota;c__Alphaproteobacteria;o__Rhodobacterales;f__Rhodobacteraceae;g__;s__	ND	ND	ND	37
Co_bin.334	74.48	0.41	Co-assembly	72.43	Medium-quality	2252855	270	52329	33.63	No	d__Bacteria;p__Bacteroidota;c__Bacteroidia;o__Flavobacteriales;f__Flavobacteriaceae;g__Lutimonas;s__	ND	ND	ND	47
Co_bin.335	82.64	0	Co-assembly	82.64	Medium-quality	1680754	204	35610	55.15	No	d__Bacteria;p__Pseudomonadota;c__Alphaproteobacteria;o__Rickettsiales;f__UBA998;g__;s__	ND	ND	ND	8
Co_bin.337	52.83	6.43	Co-assembly	20.68	Medium-quality	2748491	1109	15718	65.52	No	d__Bacteria;p__Pseudomonadota;c__Alphaproteobacteria;o__Rhodobacterales;f__Rhodobacteraceae;g__Leisingera;s__Leisingera aquaemixtae	Co_bin.337_NODE_9175_length_5197_cov_.961341 (516, 5196)	ND	ND	2
Co_bin.338	98.8	1.28	Co-assembly	92.4	High-quality	3240532	172	102417	62.16	No	d__Bacteria;p__Pseudomonadota;c__Alphaproteobacteria;o__Caulobacterales;f__TH1-2;g__Vitreimonas;s__	Co_bin.338_NODE_38_length_71173_cov_1.22195 (68512, 68621)	ND	Co_bin.338_NODE_3080_length_71173_cov_1.220195 (68731, 71169)	4
Co_bin.34	75.55	0.21	Co-assembly	74.5	Medium-quality	949722	106	49082	32.59	No	d__Bacteria;p__Pseudomonadota;c__Alphaproteobacteria;o__Rickettsiales;f__Rickettsiaceae;g__;s__	ND	Co_bin.34_NODE_43624_length_8962_cov_1.059423 (5028, 6534)	Co_bin.34_NODE_32634_length_11117_cov_0.868699 (1, 1828)	32
Co_bin.340	77.12	4.58	Co-assembly	54.22	Medium-quality	6705178	1185	28386	64	No	d__Bacteria;p__Myxococcota;c__Polyangia;o__Polyangiales;f__Polyangiaceae;g__;s__	ND	ND	ND	33
Co_bin.341	58.44	8	Co-assembly	18.44	Medium-quality	2375509	623	35049	62.5	No	d__Bacteria;p__Pseudomonadota;c__Alphaproteobacteria;o__Rhodobacterales;f__Rhodobacteraceae;g__Pseudooctadecabacter;s__	ND	ND	ND	53
Co_bin.343	83.25	5.51	Co-assembly	55.7	Medium-quality	5886693	2464	12100	49.92	No	d__Bacteria;p__Planctomycetota;c__Planctomycetia;o__Planctomycetales;f__Planctomycetaceae;g__Thalassoglobus;s__	ND	Co_bin.343_NODE_148954_length_3660_cov_1.073875 (2691, 3653)	ND	23
Co_bin.344	94.9	3.78	Co-assembly	76	High-quality	9104218	396	133940	44.39	No	d__Bacteria;p__Bacteroidota;c__Bacteroidia;o__Chitinophagales;f__Saprospiraceae;g__;s__	2 present	Co_bin.344_NODE_6373_length_40089_cov_2.631650 (596, 2100)	Co_bin.344_NODE_32029_length_11282_cov_3.523801 (8427, 11169)	33
Co_bin.347	99	2.26	Co-assembly	87.7	High-quality	8164885	127	339930	46.18	No	d__Bacteria;p__Bacteroidota;c__Bacteroidia;o__J057;f__J057;g__;s__	ND	ND	ND	15
Co_bin.351	77.02	6.7	Co-assembly	43.52	Medium-quality	3498171	704	35415	53.55	No	d__Bacteria;p__Pseudomonadota;c__Gammaproteobacteria;o__Pseudomonadales;f__HTCC2089;g__UBA4421;s__	ND	ND	ND	23
Co_bin.354	99.09	0.1	Co-assembly	98.59	High-quality	869193	63	51981	37.46	No	d__Bacteria;p__Patescibacteria;c__Saccharimonadia;o__Saccharimonadales;f__SZUA-47;g__;s__	Co_bin.354_NODE_748_length_3561_cov_1.49913 (3496, 34984)	Co_bin.354_NODE_4609_length_51981_cov_1.345084 (2, 472)	ND	28
Co_bin.355	75.29	0.52	Co-assembly	72.69	Medium-quality	1712019	306	32952	38.61	No	d__Bacteria;p__Pseudomonadota;c__Gammaproteobacteria;o__Pseudomonadales;f__JAAOIJ01;g__;s__	ND	Co_bin.355_NODE_71519_length_6234_cov_0.693794 (5557, 6234)	ND	36
Co_bin.356	60.18	1.13	Co-assembly	54.53	Medium-quality	2905988	451	22127	63.34	No	d__Bacteria;p__Hydrogenedentota;c__Hydrogenedentia;o__Hydrogenedentiales;f__WGMK01;g__;s__	ND	ND	ND	31
Co_bin.357	56.6	7.3	Co-assembly	20.1	Medium-quality	3561976	1236	12430	69.77	No	d__Bacteria;p__Pseudomonadota;c__Alphaproteobacteria;o__Rhodobacterales;f__Rhodobacteraceae;g__Pikeienuella;s__	ND	ND	ND	43
Co_bin.358	87.4	1.96	Co-assembly	77.6	Medium-quality	3460799	294	197608	67.25	Yes	d__Bacteria;p__Gemmatimonadota;c__Gemmatimonadetes;o__Longimicrobiales;f__UBA6960;g__UBA2589;s__	Co_bin.358_NODE_2943_length_7445_cov_3.424741 (66651, 66762)	Co_bin.358_NODE_2943_length_74045_cov_3.424741 (61560, 63118)	Co_bin.358_NODE_2943_length_74045_cov_3.424741 (63556, 66515)	35
Co_bin.359	95.63	0.14	Co-assembly	94.93	High-quality	5595130	80	277534	57.21	No	d__Bacteria;p__Bacteroidota;c__Kapabacteria;o__Kapabacteriales;f__UBA7675;g__;s__	ND	ND	ND	45
Co_bin.361	55.83	2.82	Co-assembly	41.73	Medium-quality	4955594	999	32081	68.62	No	d__Bacteria;p__Myxococcota;c__Polyangia;o__Polyangiales;f__SG8-38;g__JADJJE01;s__	ND	ND	ND	39
Co_bin.364	97.66	0.09	Co-assembly	97.21	High-quality	1478458	19	414979	33.7	Yes	d__Bacteria;p__Armatimonadota;c__Fimbriimonadia;o__Fimbriimonadales;f__;g__;s__	Co_bin.364_NODE_257_length_357469_cov_2.96259 (272638, 272744)	Co_bin.364_NODE_12648_length_23038_cov_3.194099 (22477, 23036)	Co_bin.364_NODE_257_length_357469_cov_2.962059 (272829, 275747)	36
Co_bin.365	83.11	1.54	Co-assembly	75.41	Medium-quality	3523565	551	29827	49.92	No	d__Bacteria;p__Nitrospirota;c__Nitrospiria;o__Nitrospirales;f__UBA8639;g__UBA8639;s__	ND	Co_bin.365_NODE_29828_length_11917_cov_1.330450 (8259, 9797)	Co_bin.365_NODE_29828_length_11917_cov_1.330450 (10176, 11912)	25
Co_bin.367	89.11	1.88	Co-assembly	79.71	Medium-quality	1439103	118	65521	43.07	No	d__Bacteria;p__Chlamydiota;c__Chlamydiia;o__Chlamydiales;f__;g__;s__	Co_bin.367_NODE_15726_length_19496_cov_1.82916 (89, 96)	ND	ND	21
Co_bin.368	63.73	0.68	Co-assembly	60.33	Medium-quality	1724818	579	41566	48.76	No	d__Bacteria;p__Cyanobacteriota;c__Vampirovibrionia;o__Vampirovibrionales;f__Vampirovibrionaceae;g__;s__	ND	ND	ND	30
Co_bin.371	87.72	5.31	Co-assembly	61.17	Medium-quality	11594881	68	613463	70.27	No	d__Bacteria;p__Myxococcota;c__Polyangia;o__Nannocystales;f__Nannocystaceae;g__JACKDW01;s__	2 present	ND	Co_bin.371_NODE_2188_length_94286_cov_3.068799 (290, 3218)	15
Co_bin.373	61.18	3.25	Co-assembly	44.93	Medium-quality	2016571	492	22332	38.66	No	d__Bacteria;p__Calditrichota;c__Calditrichia;o__;f__;g__;s__	ND	ND	ND	39
Co_bin.374	100	1.47	Co-assembly	92.65	High-quality	4963482	368	69626	45.62	Yes	d__Bacteria;p__Bacteroidota;c__Bacteroidia;o__Cytophagales;f__Cyclobacteriaceae;g__SZUA-3;s__	Co_bin.374_NODE_149817_length_3644_cov_1.28639 (382, 3187)	Co_bin.374_NODE_33841_length_10832_cov_1.598412 (2689, 4209)	Co_bin.374_NODE_33841_length_10832_cov_1.598412 (1, 1953)	40
Co_bin.375	84.4	3	Co-assembly	69.4	Medium-quality	2561020	316	54534	46.22	No	d__Bacteria;p__Bacteroidota;c__Bacteroidia;o__Flavobacteriales;f__Flavobacteriaceae;g__Lutimonas;s__	Co_bin.375_NODE_179_length_18281_cov_.914234 (17678, 17781)	ND	ND	63
Co_bin.377	64.32	3.78	Co-assembly	45.42	Medium-quality	4884430	1568	11747	64.4	No	d__Bacteria;p__Acidobacteriota;c__Terriglobia;o__Bryobacterales;f__UBA6623;g__RI-231;s__	ND	ND	ND	34
Co_bin.379	75.85	3.37	Co-assembly	59	Medium-quality	3609467	410	47786	60.48	No	d__Bacteria;p__Pseudomonadota;c__Gammaproteobacteria;o__Pseudomonadales;f__HTCC2089;g__;s__	ND	ND	ND	14
Co_bin.381	98.77	0.91	Co-assembly	94.22	High-quality	3635420	110	200241	38.8	No	d__Bacteria;p__Bacteroidota;c__Bacteroidia;o__Flavobacteriales;f__Flavobacteriaceae;g__GSB9;s__	ND	ND	ND	33
Co_bin.382	76.77	0.8	Co-assembly	72.77	Medium-quality	912869	66	36389	46.7	No	d__Bacteria;p__Pseudomonadota;c__Alphaproteobacteria;o__UBA6184;f__;g__;s__	ND	ND	ND	38
Co_bin.384	100	0.85	Co-assembly	95.75	High-quality	4946193	50	430558	46.76	No	d__Bacteria;p__Bacteroidota;c__Bacteroidia;o__Cytophagales;f__Cyclobacteriaceae;g__Fulvivirga;s__	Co_bin.384_NODE_873_length_18536_cov_1.57781 (179963, 1868)	ND	ND	43
Co_bin.385	91.36	2.61	Co-assembly	78.31	High-quality	2959896	431	45940	42.59	No	d__Bacteria;p__Pseudomonadota;c__Alphaproteobacteria;o__Sphingomonadales;f__Emcibacteraceae;g__Pseudemcibacter;s__	ND	Co_bin.385_NODE_11815_length_24414_cov_1.616667 (23012, 24413)	ND	30
Co_bin.386	64.1	2.52	Co-assembly	51.5	Medium-quality	2717582	837	16861	69.17	No	d__Bacteria;p__Gemmatimonadota;c__Gemmatimonadetes;o__Longimicrobiales;f__UBA6960;g__;s__	ND	ND	ND	38
Co_bin.388	60.77	7.26	Co-assembly	24.47	Medium-quality	3550593	1367	12447	51.57	No	d__Bacteria;p__Pseudomonadota;c__Alphaproteobacteria;o__Rhizobiales;f__Cohaesibacteraceae;g__Cohaesibacter;s__	ND	ND	ND	6
Co_bin.389	69.14	5.36	Co-assembly	42.34	Medium-quality	4577097	1310	19153	69.65	No	d__Bacteria;p__Myxococcota;c__Polyangia;o__Polyangiales;f__SG8-38;g__;s__	ND	Co_bin.389_NODE_61777_length_6944_cov_0.914625 (2, 783)	ND	11
Co_bin.39	91.18	4.97	Co-assembly	66.33	High-quality	6317690	577	69207	44.76	No	d__Bacteria;p__Bacteroidota;c__Bacteroidia;o__Chitinophagales;f__Saprospiraceae;g__JABDMH01;s__	ND	ND	ND	19
Co_bin.393	64.79	6.73	Co-assembly	31.14	Medium-quality	2044768	770	35963	62.86	No	d__Bacteria;p__Pseudomonadota;c__Alphaproteobacteria;o__Rhizobiales;f__Kaistiaceae;g__JADLGL01;s__	ND	ND	ND	26
Co_bin.40	93.66	1.11	Co-assembly	88.11	High-quality	4382639	264	104610	40.38	No	d__Bacteria;p__Bacteroidota;c__Bacteroidia;o__Flavobacteriales;f__CAJJDF01;g__;s__	ND	Co_bin.40_NODE_22838_length_14648_cov_1.078851 (14219, 14647)	ND	19
Co_bin.41	94.16	1.21	Co-assembly	88.11	High-quality	2826161	181	96043	65.96	No	d__Bacteria;p__Pseudomonadota;c__Gammaproteobacteria;o__Pseudomonadales;f__HTCC2089;g__RGAU01;s__	Co_bin.41_NODE_71125_length_6261_cov_1.336322 (5635, 5745)	Co_bin.41_NODE_37016_length_10137_cov_1.467532 (8580, 10112)	ND	36
Co_bin.42	82.25	6.46	Co-assembly	49.95	Medium-quality	7877931	1080	32599	65.6	No	d__Bacteria;p__Myxococcota;c__Polyangia;o__Polyangiales;f__Polyangiaceae;g__JAHBVY01;s__	Co_bin.42_NODE_16373_length_18915_cov_.8982 (684, 794)	Co_bin.42_NODE_111106_length_4524_cov_0.808733 (3865, 4523)	ND	35
Co_bin.43	100	0.95	Co-assembly	95.25	High-quality	3414347	104	185996	58.92	No	d__Bacteria;p__Pseudomonadota;c__Gammaproteobacteria;o__Nitrococcales;f__Nitrococcaceae;g__Nitrococcus;s__	ND	Co_bin.43_NODE_27866_length_12570_cov_1.520212 (703, 2252)	ND	30
Co_bin.45	89.39	0.57	Co-assembly	86.54	Medium-quality	4228233	95	319053	59.48	No	d__Bacteria;p__Pseudomonadota;c__Alphaproteobacteria;o__Rhodobacterales;f__Rhodobacteraceae;g__Donghicola;s__	ND	ND	ND	64
Co_bin.46	86.71	4.92	Co-assembly	62.11	Medium-quality	6167098	982	31978	43.28	No	d__Bacteria;p__Bacteroidota;c__Bacteroidia;o__Chitinophagales;f__Saprospiraceae;g__JABDMH01;s__	ND	Co_bin.46_NODE_32132_length_11255_cov_1.931165 (2896, 4421)	Co_bin.46_NODE_32132_length_11255_cov_1.931165 (1, 2674)	35
Co_bin.47	88.62	2.52	Co-assembly	76.02	Medium-quality	10157267	37	1111884	70.16	No	d__Bacteria;p__Planctomycetota;c__UBA1135;o__UBA2386;f__UBA2386;g__JADJWQ01;s__	ND	ND	ND	16
Co_bin.48	87.74	2.74	Co-assembly	74.04	Medium-quality	2283423	213	34929	44.68	No	d__Bacteria;p__Pseudomonadota;c__Alphaproteobacteria;o__Micavibrionales;f__Micavibrionaceae;g__;s__	Co_bin.48_NODE_26237_length_1316_cov_1.1115 (784, 893)	ND	ND	42
Co_bin.49	94.91	1	Co-assembly	89.91	High-quality	4004324	191	204964	41.38	Yes	d__Bacteria;p__Bdellovibrionota;c__Oligoflexia;o__Oligoflexales;f__JAGOVF01;g__;s__	Co_bin.49_NODE_1777_length_26159_cov_3.39298 (1711, 1722)	Co_bin.49_NODE_10777_length_26159_cov_3.039298 (12259, 13787)	Co_bin.49_NODE_10777_length_26159_cov_3.039298 (14034, 16944)	43
Co_bin.5	94.29	0.63	Co-assembly	91.14	High-quality	5297180	116	189660	72.03	No	d__Bacteria;p__Pseudomonadota;c__Alphaproteobacteria;o__Kiloniellales;f__DSM-21159;g__Tistlia;s__	ND	ND	ND	34
Co_bin.53	55.97	3.66	Co-assembly	37.67	Medium-quality	2362789	554	13558	70.64	No	d__Bacteria;p__Actinomycetota;c__Acidimicrobiia;o__Acidimicrobiales;f__Ilumatobacteraceae;g__;s__	ND	ND	ND	16
Co_bin.55	92.05	1.82	Co-assembly	82.95	High-quality	3433527	358	54787	73.24	No	d__Bacteria;p__Actinomycetota;c__Actinomycetia;o__Propionibacteriales;f__Nocardioidaceae;g__Nocardioides;s__	Co_bin.55_NODE_78885_length_58_cov_1.549445 (5161, 527)	ND	ND	48
Co_bin.56	96.08	0.1	Co-assembly	95.58	High-quality	3043218	172	81615	42.92	Yes	d__Bacteria;p__Bdellovibrionota;c__Bdellovibrionia;o__Bdellovibrionales;f__UBA6776;g__JABSOQ01;s__	Co_bin.56_NODE_962_length_3228_cov_1.19833 (25519, 2563)	Co_bin.56_NODE_9062_length_30228_cov_1.198033 (29554, 30228)	Co_bin.56_NODE_9062_length_30228_cov_1.198033 (25851, 28822)	34
Co_bin.58	94.75	1.83	Co-assembly	85.6	High-quality	3402051	12	1422023	61.76	Yes	d__Bacteria;p__Planctomycetota;c__Phycisphaerae;o__Phycisphaerales;f__UBA1924;g__GCA-2732755;s__	Co_bin.58_NODE_11_length_142223_cov_2.53594 (1421295, 1421396)	Co_bin.58_NODE_3228_length_68787_cov_2.666181 (21694, 23177)	Co_bin.58_NODE_382_length_286388_cov_2.978942 (2, 2410)	41
Co_bin.59	54.47	1.95	Co-assembly	44.72	Medium-quality	2383894	519	22166	50.75	No	d__Bacteria;p__Pseudomonadota;c__Gammaproteobacteria;o__Pseudomonadales;f__Cellvibrionaceae;g__;s__	ND	Co_bin.59_NODE_59619_length_7127_cov_0.866143 (3, 1128)	ND	25
Co_bin.60	93.42	4.74	Co-assembly	69.72	High-quality	4881165	1142	51238	62.95	No	d__Bacteria;p__Pseudomonadota;c__Gammaproteobacteria;o__Pseudomonadales;f__HTCC2089;g__;s__	ND	ND	ND	44
Co_bin.61	84.79	3.06	Co-assembly	69.49	Medium-quality	1232680	233	44238	43.24	No	d__Bacteria;p__Chlamydiota;c__Chlamydiia;o__Chlamydiales;f__JACKPQ01;g__JACKPQ01;s__	ND	ND	ND	45
Co_bin.63	64.7	1.16	Co-assembly	58.9	Medium-quality	3820505	266	93591	71.37	No	d__Bacteria;p__Planctomycetota;c__PLA2;o__PLA2;f__JAEUHO01;g__JAHEIK01;s__	ND	ND	ND	20
Co_bin.66	83.49	1.64	Co-assembly	75.29	Medium-quality	4123086	58	343182	63.58	No	d__Bacteria;p__Pseudomonadota;c__Gammaproteobacteria;o__Arenicellales;f__LS-SOB;g__VYFG01;s__	ND	ND	ND	50
Co_bin.7	94.25	1.75	Co-assembly	85.5	High-quality	6116597	710	53100	58.33	No	d__Bacteria;p__Hydrogenedentota;c__Hydrogenedentia;o__Hydrogenedentiales;f__JAEUWI01;g__JAEUWI01;s__	ND	ND	ND	76
Co_bin.74	99.92	0.09	Co-assembly	99.47	High-quality	3508160	40	376511	36.73	No	d__Bacteria;p__Bacteroidota;c__Bacteroidia;o__Flavobacteriales;f__Flavobacteriaceae;g__Psychroserpens;s__	Co_bin.74_NODE_649_length_29665_cov_1.976572 (419, 521)	Co_bin.74_NODE_692_length_202803_cov_2.073778 (202038, 202803)	ND	32
Co_bin.76	98.11	0.73	Co-assembly	94.46	High-quality	3750369	37	570712	62.2	No	d__Bacteria;p__Pseudomonadota;c__Alphaproteobacteria;o__Caulobacterales;f__Parvularculaceae;g__Marinicaulis;s__	Co_bin.76_NODE_272_length_78818_cov_1.61197 (78313, 78422)	ND	ND	22
Co_bin.78	86.3	0.96	Co-assembly	81.5	Medium-quality	3008857	655	24977	44.7	No	d__Bacteria;p__Bacteroidota;c__Bacteroidia;o__Bacteroidales;f__UBA5342;g__UBA5342;s__	ND	ND	ND	26
Co_bin.8	86.78	2.87	Co-assembly	72.43	Medium-quality	5748746	1009	32122	66.28	No	d__Bacteria;p__Planctomycetota;c__JACOTG01;o__JACOTG01;f__;g__;s__	ND	ND	ND	45
Co_bin.81	89.54	2.07	Co-assembly	79.19	Medium-quality	3794944	167	196943	60.81	No	d__Bacteria;p__Pseudomonadota;c__Gammaproteobacteria;o__Pseudomonadales;f__Halieaceae;g__Congregibacter;s__	ND	ND	ND	94
Co_bin.84	99.95	0.15	Co-assembly	99.2	High-quality	2909887	39	472975	34.05	No	d__Bacteria;p__Bacteroidota;c__Bacteroidia;o__Flavobacteriales;f__Vicingaceae;g__UBA1494;s__	Co_bin.84_NODE_1593_length_119173_cov_1.67952 (118863, 118963)	Co_bin.84_NODE_4116_length_56893_cov_1.651658 (55926, 56893)	ND	22
Co_bin.88	54.67	1.97	Co-assembly	44.82	Medium-quality	2532427	299	38565	61.11	No	d__Bacteria;p__Pseudomonadota;c__Alphaproteobacteria;o__Rhodobacterales;f__Rhodobacteraceae;g__SRXY01;s__	ND	ND	ND	16
Co_bin.90	99.43	2.65	Co-assembly	86.18	High-quality	812087	6	388132	33.48	Yes	d__Bacteria;p__Patescibacteria;c__Paceibacteria;o__UBA9983_A;f__UBA1006;g__UBA1006;s__	Co_bin.9_NODE_348_length_33395_cov_2.222496 (188386, 188452)	Co_bin.90_NODE_205_length_388132_cov_2.102128 (106657, 108150)	Co_bin.90_NODE_348_length_303395_cov_2.222496 (184725, 187465)	19
Co_bin.93	86.48	3.87	Co-assembly	67.13	Medium-quality	4450905	425	55510	51.74	No	d__Bacteria;p__Bdellovibrionota;c__UBA2361;o__SZUA-149;f__SZUA-149;g__;s__	ND	Co_bin.93_NODE_24158_length_14031_cov_0.915276 (1, 766)	Co_bin.93_NODE_118505_length_4317_cov_0.641527 (1, 1766)	20
Co_bin.94	91.09	5.33	Co-assembly	64.44	Medium-quality	5052539	544	52361	69.9	No	d__Bacteria;p__Myxococcota_A;c__UBA9160;o__UBA9160;f__UBA4427;g__UBA4427;s__	ND	ND	ND	60
Co_bin.99	82.86	1.02	Co-assembly	77.76	Medium-quality	3682830	310	69070	69.27	No	d__Bacteria;p__Actinomycetota;c__Acidimicrobiia;o__Acidimicrobiales;f__UBA11606;g__JAJRXC01;s__	ND	ND	ND	18
Co2_bin.10	80.8	1.5	Co-assembly	73.3	Medium-quality	6496239	1166	32197	70.99	No	d__Bacteria;p__Myxococcota;c__Bradymonadia;o__UBA7976;f__UBA1532;g__JACKDM01;s__	ND	ND	ND	25
Co2_bin.11	70.55	5.01	Co-assembly	45.5	Medium-quality	3249920	1273	11690	60.44	No	d__Bacteria;p__Pseudomonadota;c__Gammaproteobacteria;o__UBA6522;f__UBA6522;g__JAHEEO01;s__	ND	ND	ND	35
Co2_bin.12	60.95	3.02	Co-assembly	45.85	Medium-quality	2285394	471	18091	64.03	No	d__Bacteria;p__Pseudomonadota;c__Alphaproteobacteria;o__Rhizobiales;f__Kaistiaceae;g__Bauldia;s__	ND	Co2_bin.12_NODE_25814_length_4501_cov_1.609282 (8, 439)	ND	37
Co2_bin.14	85.05	1.39	Co-assembly	78.1	Medium-quality	2392838	522	19563	65.92	No	d__Bacteria;p__Actinomycetota;c__Acidimicrobiia;o__UBA5794;f__UBA5794;g__SZUA-442;s__	Co2_bin.14_NODE_968_length_8484_cov_1.26445 (386, 498)	ND	ND	34
Co2_bin.15	63.36	3.38	Co-assembly	46.46	Medium-quality	2178995	933	21367	59.94	No	d__Bacteria;p__Actinomycetota;c__Acidimicrobiia;o__UBA5794;f__ZC4RG35;g__SZUA-217;s__	ND	ND	ND	43
Co2_bin.16	93.44	2.31	Co-assembly	81.89	High-quality	3248164	548	29317	61.71	No	d__Bacteria;p__Pseudomonadota;c__Gammaproteobacteria;o__Xanthomonadales;f__S139-57;g__;s__	ND	ND	ND	38
Co2_bin.17	94.94	0.1	Co-assembly	94.44	High-quality	6571528	201	212636	58.98	No	d__Bacteria;p__Planctomycetota;c__Planctomycetia;o__Pirellulales;f__Lacipirellulaceae;g__Bythopirellula;s__	Co2_bin.17_NODE_975_length_43996_cov_1.758759 (43218, 43323)	Co2_bin.17_NODE_1013_length_42721_cov_1.758722 (1, 960)	Co2_bin.17_NODE_783_length_51706_cov_1.749433 (50740, 51705)	17
Co2_bin.18	93.92	0.55	Co-assembly	91.17	High-quality	3979790	366	61497	51.17	No	d__Bacteria;p__Acidobacteriota;c__Blastocatellia;o__Pyrinomonadales;f__Pyrinomonadaceae;g__Aridibacter;s__	ND	ND	ND	35
Co2_bin.19	70.15	1.11	Co-assembly	64.6	Medium-quality	1653282	745	7517	53.87	No	d__Bacteria;p__Bacteroidota;c__Bacteroidia;o__Cytophagales;f__Cyclobacteriaceae;g__;s__	Co2_bin.19_NODE_34598_length_3781_cov_.757526 (59, 613)	ND	ND	16
Co2_bin.2	63.16	0.88	Co-assembly	58.76	Medium-quality	3636190	511	29602	69.76	No	d__Bacteria;p__Myxococcota_A;c__UBA9160;o__UBA9160;f__JAFDDA01;g__JAFDDA01;s__	ND	ND	ND	19
Co2_bin.20	51.17	0.62	Co-assembly	48.07	Medium-quality	1580487	433	15323	68.64	No	d__Bacteria;p__Gemmatimonadota;c__Gemmatimonadetes;o__Gemmatimonadales;f__GWC2-71-9;g__Palsa-1233;s__	ND	ND	ND	31
Co2_bin.23	59.75	0.82	Co-assembly	55.65	Medium-quality	2889495	533	27790	69.95	No	d__Bacteria;p__Actinomycetota;c__Acidimicrobiia;o__Acidimicrobiales;f__UBA11606;g__UBA11606;s__	ND	ND	ND	54
Co2_bin.24	96.73	0.01	Co-assembly	96.68	High-quality	3429456	3	2521278	56.94	Yes	d__Bacteria;p__Krumholzibacteriota;c__Krumholzibacteria;o__WVZY01;f__JAKEHA01;g__;s__	Co2_bin.24_NODE_1_length_2521278_cov_9.9141 (25993, 25113)	Co2_bin.24_NODE_180_length_145608_cov_9.550615 (16880, 18428)	Co2_bin.24_NODE_1_length_2521278_cov_9.914100 (2510207, 2513178)	27
Co2_bin.27	99.95	0.32	Co-assembly	98.35	High-quality	2987215	5	916583	62.32	Yes	d__Bacteria;p__Pseudomonadota;c__Alphaproteobacteria;o__Sphingomonadales;f__Sphingomonadaceae;g__Parasphingopyxis;s__	Co2_bin.27_NODE_2_length_916583_cov_5.38636 (57851, 5796)	Co2_bin.27_NODE_2_length_916583_cov_5.380636 (52659, 54139)	Co2_bin.27_NODE_2_length_916583_cov_5.380636 (54992, 57721)	36
Co2_bin.28	64.21	4.23	Co-assembly	43.06	Medium-quality	4546521	1286	16143	58.73	No	d__Bacteria;p__Chloroflexota;c__Anaerolineae;o__Promineofilales;f__Promineofilaceae;g__JACKBM01;s__	ND	ND	ND	14
Co2_bin.29	84.88	4.15	Co-assembly	64.13	Medium-quality	5120037	1159	34273	66.61	No	d__Bacteria;p__Gemmatimonadota;c__Gemmatimonadetes;o__Longimicrobiales;f__UBA6960;g__JAHEKK01;s__	ND	ND	2 present	32
Co2_bin.3	94.48	1.09	Co-assembly	89.03	High-quality	7022288	143	263116	61.72	Yes	d__Bacteria;p__Planctomycetota;c__Planctomycetia;o__Pirellulales;f__;g__;s__	Co2_bin.3_NODE_5_length_71948_cov_1.743835 (69192, 69293)	Co2_bin.3_NODE_13297_length_6706_cov_1.911385 (2, 690)	Co2_bin.3_NODE_500_length_71948_cov_1.743835 (69501, 71947)	23
Co2_bin.31	65.75	1.44	Co-assembly	58.55	Medium-quality	4338276	1367	15179	54.47	No	d__Bacteria;p__Planctomycetota;c__Planctomycetia;o__Planctomycetales;f__Planctomycetaceae;g__JAHBXU01;s__	ND	ND	Co2_bin.31_NODE_16239_length_5949_cov_1.329955 (4590, 5948)	22
Co2_bin.33	96.14	0.66	Co-assembly	92.84	High-quality	6902248	882	42594	51.93	No	d__Bacteria;p__Acidobacteriota;c__Holophagae;o__Acanthopleuribacterales;f__Acanthopleuribacteraceae;g__;s__	ND	ND	ND	29
Co2_bin.34	95.7	3.37	Co-assembly	78.85	High-quality	13184029	90	632838	70.89	Yes	d__Bacteria;p__Myxococcota;c__Polyangia;o__Nannocystales;f__Nannocystaceae;g__JAHZJA01;s__	Co2_bin.34_NODE_59_length_286441_cov_4.18943 (192977, 19388)	Co2_bin.34_NODE_59_length_286441_cov_4.108943 (196437, 197975)	Co2_bin.34_NODE_59_length_286441_cov_4.108943 (193234, 196174)	44
Co2_bin.35	56.55	1.02	Co-assembly	51.45	Medium-quality	3212344	792	20835	60.29	No	d__Bacteria;p__Pseudomonadota;c__Alphaproteobacteria;o__Rhizobiales;f__Stappiaceae;g__Roseibium;s__	ND	ND	ND	17
Co2_bin.38	78.7	1.22	Co-assembly	72.6	Medium-quality	2078814	490	24016	51.28	No	d__Bacteria;p__Pseudomonadota;c__Gammaproteobacteria;o__Burkholderiales;f__Nitrosomonadaceae;g__Nitrosomonas;s__	ND	ND	ND	37
Co2_bin.39	94.3	1.62	Co-assembly	86.2	High-quality	5092828	428	44085	58.25	No	d__Bacteria;p__Pseudomonadota;c__Alphaproteobacteria;o__Rhizobiales;f__Hyphomicrobiaceae;g__GCA-2689605;s__	ND	Co2_bin.39_NODE_8472_length_8831_cov_1.788143 (8062, 8830)	ND	16
Co2_bin.4	67.3	2.61	Co-assembly	54.25	Medium-quality	2495932	752	14118	50.2	No	d__Bacteria;p__Pseudomonadota;c__Alphaproteobacteria;o__Rhizobiales;f__Aestuariivirgaceae;g__;s__	ND	ND	ND	47
Co2_bin.43	86.57	2.53	Co-assembly	73.92	Medium-quality	3412533	647	40312	42.55	No	d__Bacteria;p__Pseudomonadota;c__Gammaproteobacteria;o__Enterobacterales_A;f__Alteromonadaceae;g__G2M2-11;s__	2 present	ND	ND	26
Co2_bin.45	70.34	1.92	Co-assembly	60.74	Medium-quality	1495821	637	12584	44.8	No	d__Bacteria;p__UBA10199;c__UBA10199;o__UBA10199;f__JADGCS01;g__;s__	ND	ND	ND	22
Co2_bin.46	88.89	1.25	Co-assembly	82.64	Medium-quality	5165696	958	35394	48.41	No	d__Bacteria;p__Acidobacteriota;c__Blastocatellia;o__Pyrinomonadales;f__Pyrinomonadaceae;g__;s__	Co2_bin.46_NODE_7284_length_9724_cov_1.21378 (9134, 9243)	ND	ND	38
Co2_bin.47	58.54	1.99	Co-assembly	48.59	Medium-quality	3741936	919	23066	54.23	No	d__Bacteria;p__Planctomycetota;c__Planctomycetia;o__Pirellulales;f__Pirellulaceae;g__Mariniblastus;s__	ND	ND	ND	12
Co2_bin.48	55.61	6.55	Co-assembly	22.86	Medium-quality	3086990	900	23329	60.41	No	d__Bacteria;p__Pseudomonadota;c__Alphaproteobacteria;o__Rhizobiales;f__Rhizobiaceae;g__G017794825;s__	ND	Co2_bin.48_NODE_29080_length_4185_cov_1.689995 (1, 1448)	ND	5
Co2_bin.49	90.89	2.24	Co-assembly	79.69	High-quality	4200373	588	62313	64.35	No	d__Bacteria;p__Pseudomonadota;c__Alphaproteobacteria;o__Rhodobacterales;f__Rhodobacteraceae;g__Marinovum;s__	ND	Co2_bin.49_NODE_12992_length_6804_cov_3.515501 (6280, 6804)	ND	50
Co2_bin.5	98.79	0.91	Co-assembly	94.24	High-quality	4541705	87	202307	40.68	No	d__Bacteria;p__Bacteroidota;c__Bacteroidia;o__Flavobacteriales;f__Flavobacteriaceae;g__;s__	Co2_bin.5_NODE_2121_length_559_cov_2.33528 (457, 559)	Co2_bin.5_NODE_3104_length_17459_cov_2.382472 (3, 973)	ND	35
Co2_bin.50	99.91	0.31	Co-assembly	98.36	High-quality	3482334	33	397695	49.03	No	d__Bacteria;p__Pseudomonadota;c__Gammaproteobacteria;o__Xanthomonadales;f__SZUA-36;g__;s__	2 present	Co2_bin.50_NODE_1014_length_42676_cov_2.308679 (6800, 8340)	Co2_bin.50_NODE_1014_length_42676_cov_2.308679 (2770, 5123)	43
Co2_bin.52	99.04	0.06	Co-assembly	98.74	High-quality	4345775	96	237537	66.52	No	d__Bacteria;p__Pseudomonadota;c__Alphaproteobacteria;o__Rhodobacterales;f__Rhodobacteraceae;g__Muriiphilus;s__	Co2_bin.52_NODE_1179_length_37187_cov_2.4367 (36683, 36791)	Co2_bin.52_NODE_4824_length_12703_cov_2.232745 (1, 856)	ND	41
Co2_bin.54	99.47	0.16	Co-assembly	98.67	High-quality	3905058	11	903675	39.98	No	d__Bacteria;p__Bacteroidota;c__Bacteroidia;o__Flavobacteriales;f__Parvicellaceae;g__Parvicella;s__	Co2_bin.54_NODE_23_length_135919_cov_2.363122 (6638, 6744)	Co2_bin.54_NODE_203_length_135919_cov_2.363122 (63948, 65467)	Co2_bin.54_NODE_203_length_135919_cov_2.363122 (60806, 63587)	15
Co2_bin.55	72.17	2.82	Co-assembly	58.07	Medium-quality	3972064	688	45763	69.56	No	d__Bacteria;p__Gemmatimonadota;c__Gemmatimonadetes;o__Longimicrobiales;f__UBA6960;g__UBA2589;s__	ND	ND	ND	29
Co2_bin.56	81.91	2.05	Co-assembly	71.66	Medium-quality	3716072	261	192981	61.55	No	d__Bacteria;p__Pseudomonadota;c__Gammaproteobacteria;o__Woeseiales;f__Woeseiaceae;g__SZUA-117;s__	Co2_bin.56_NODE_4726_length_12927_cov_2.315391 (2, 9)	ND	ND	2
Co2_bin.57	94.07	1.5	Co-assembly	86.57	High-quality	5250222	34	902614	58.34	No	d__Bacteria;p__Planctomycetota;c__Phycisphaerae;o__UBA1845;f__UTPLA1;g__ECT2AJA-110-A;s__	Co2_bin.57_NODE_111_length_199671_cov_3.324214 (88235, 8835)	Co2_bin.57_NODE_609_length_63108_cov_3.352773 (47954, 49526)	Co2_bin.57_NODE_111_length_199671_cov_3.324214 (85163, 88051)	8
Co2_bin.58	61.61	0.97	Co-assembly	56.76	Medium-quality	4776214	2379	7527	54.96	No	d__Bacteria;p__Verrucomicrobiota;c__Verrucomicrobiae;o__Verrucomicrobiales;f__DEV007;g__;s__	ND	ND	ND	82
Co2_bin.59	76.28	2.86	Co-assembly	61.98	Medium-quality	3164230	722	18734	37.31	No	d__Bacteria;p__Bacteroidota;c__Bacteroidia;o__Flavobacteriales;f__Vicingaceae;g__BCD18;s__	Co2_bin.59_NODE_3653_length_3661_cov_.85545 (9, 18)	ND	ND	38
Co2_bin.6	78.31	3.12	Co-assembly	62.71	Medium-quality	2747319	560	20923	48.06	No	d__Bacteria;p__Pseudomonadota;c__Alphaproteobacteria;o__Rhizobiales;f__Methyloligellaceae;g__;s__	ND	ND	ND	8
Co2_bin.63	66.9	1.48	Co-assembly	59.5	Medium-quality	2914588	359	35796	62.33	No	d__Bacteria;p__Pseudomonadota;c__Alphaproteobacteria;o__Rhizobiales;f__Devosiaceae;g__Cucumibacter;s__	Co2_bin.63_NODE_19423_length_5334_cov_1.447475 (4746, 4854)	Co2_bin.63_NODE_13098_length_6771_cov_1.392535 (3, 1062)	ND	70
Co2_bin.64	59.74	1.65	Co-assembly	51.49	Medium-quality	3613591	1796	10447	50.88	No	d__Bacteria;p__Cyanobacteriota;c__Cyanobacteriia;o__Cyanobacteriales;f__Spirulinaceae;g__Lusitaniella;s__	ND	ND	ND	48
Co2_bin.68	90.14	1.54	Co-assembly	82.44	High-quality	4428391	446	71059	69.87	No	d__Bacteria;p__ARS69;c__ARS69;o__ARS69;f__ARS69;g__;s__	ND	Co2_bin.68_NODE_8979_length_8534_cov_1.311883 (2, 1422)	ND	41
Co2_bin.69	80.57	2.84	Co-assembly	66.37	Medium-quality	3043653	826	97824	54.27	No	d__Bacteria;p__Chloroflexota;c__Chloroflexia;o__Thermomicrobiales;f__CFX8;g__JACCZH01;s__	Co2_bin.69_NODE_9197_length_847_cov_1.747464 (4479, 4588)	Co2_bin.69_NODE_9197_length_8407_cov_1.747464 (1, 660)	Co2_bin.69_NODE_9197_length_8407_cov_1.747464 (1492, 4315)	6
Co2_bin.7	57.23	6.44	Co-assembly	25.03	Medium-quality	7113610	1587	16044	66.74	No	d__Bacteria;p__Myxococcota;c__Polyangia;o__Polyangiales;f__Polyangiaceae;g__;s__	ND	ND	ND	39
Co2_bin.70	73.42	9.13	Co-assembly	27.77	Medium-quality	5138523	1925	17308	56.04	No	d__Bacteria;p__Planctomycetota;c__Planctomycetia;o__Pirellulales;f__Pirellulaceae;g__Mariniblastus;s__	ND	ND	ND	35
Co2_bin.71	89.96	4.06	Co-assembly	69.66	Medium-quality	2787828	593	28952	56.89	No	d__Bacteria;p__Bacteroidota;c__Bacteroidia;o__Flavobacteriales;f__Flavobacteriaceae;g__Robiginitalea;s__	ND	ND	ND	23
Co2_bin.72	55.97	4.09	Co-assembly	35.52	Medium-quality	3513158	1884	9885	51.88	No	d__Bacteria;p__Chloroflexota;c__Anaerolineae;o__Promineofilales;f__Promineofilaceae;g__;s__	Co2_bin.72_NODE_52_length_346_cov_.42135 (2553, 2663)	ND	ND	38
Co2_bin.73	99.34	1.2	Co-assembly	93.34	High-quality	4077239	62	348283	49.18	No	d__Bacteria;p__Nitrospirota;c__Nitrospiria;o__Nitrospirales;f__UBA8639;g__G020348185;s__	Co2_bin.73_NODE_129_length_18118_cov_12.89556 (4885, 48959)	Co2_bin.73_NODE_129_length_181018_cov_12.895506 (53481, 55020)	Co2_bin.73_NODE_129_length_181018_cov_12.895506 (49004, 52755)	37
Co2_bin.75	88.47	0.21	Co-assembly	87.42	Medium-quality	2807181	126	117720	41.43	No	d__Bacteria;p__Bacteroidota;c__Bacteroidia;o__Flavobacteriales;f__Flavobacteriaceae;g__Muricauda;s__Muricauda sp017795065	Co2_bin.75_NODE_2626_length_1979_cov_1.452763 (573, 68)	Co2_bin.75_NODE_2051_length_23586_cov_1.571039 (22181, 23585)	ND	32
Co2_bin.77	88.35	0.09	Co-assembly	87.9	Medium-quality	3834073	108	293854	44.66	No	d__Bacteria;p__Pseudomonadota;c__Gammaproteobacteria;o__Enterobacterales_A;f__Vibrionaceae;g__Vibrio;s__	4 present	ND	ND	41
Co2_bin.79	59.44	0.01	Co-assembly	59.39	Medium-quality	1761748	306	24401	32.6	No	d__Bacteria;p__Bacteroidota;c__Bacteroidia;o__Flavobacteriales;f__Flavobacteriaceae;g__CAJQLB01;s__	ND	ND	ND	20
Co2_bin.8	99.75	0.24	Co-assembly	98.55	High-quality	4357654	49	457354	61.99	No	d__Bacteria;p__Pseudomonadota;c__Gammaproteobacteria;o__Competibacterales;f__Competibacteraceae;g__;s__	3 present	ND	ND	63
Co2_bin.81	93.83	0.83	Co-assembly	89.68	High-quality	3311159	44	298871	57.87	No	d__Bacteria;p__Pseudomonadota;c__Alphaproteobacteria;o__Rhizobiales;f__Methyloligellaceae;g__;s__	Co2_bin.81_NODE_2838_length_1866_cov_3.37393 (173, 1749)	Co2_bin.81_NODE_216_length_130622_cov_3.066271 (126967, 128462)	2 present	14
Co2_bin.82	95.71	0.54	Co-assembly	93.01	High-quality	2911155	13	771163	53.96	Yes	d__Bacteria;p__Bacteroidota;c__Rhodothermia;o__Rhodothermales;f__Rubricoccaceae;g__;s__	Co2_bin.82_NODE_244_length_121892_cov_3.9634 (2338, 2444)	Co2_bin.82_NODE_13_length_630235_cov_3.006199 (629394, 630221)	Co2_bin.82_NODE_244_length_121892_cov_3.090634 (3, 2227)	36
Co2_bin.83	94.33	0.55	Co-assembly	91.58	High-quality	1610095	26	210326	51.69	Yes	d__Bacteria;p__Chlamydiota;c__Chlamydiia;o__Chlamydiales;f__Rhabdochlamydiaceae;g__JAAKFS01;s__	Co2_bin.83_NODE_146_length_16995_cov_1.751883 (397, 39178)	Co2_bin.83_NODE_146_length_169950_cov_1.751883 (42566, 44116)	Co2_bin.83_NODE_146_length_169950_cov_1.751883 (39334, 42276)	39
Co2_bin.85	69.21	3.03	Co-assembly	54.06	Medium-quality	3323759	826	17821	66.09	No	d__Bacteria;p__Planctomycetota;c__Planctomycetia;o__Pirellulales;f__Lacipirellulaceae;g__Posidoniimonas;s__	ND	ND	ND	34
Co2_bin.86	74.91	3.75	Co-assembly	56.16	Medium-quality	4084453	1122	17434	61.36	No	d__Bacteria;p__Pseudomonadota;c__Gammaproteobacteria;o__Pseudomonadales;f__Halieaceae;g__Halioglobus;s__	ND	Co2_bin.86_NODE_25732_length_4509_cov_1.040164 (1, 814)	ND	42
Co2_bin.87	89.58	2.05	Co-assembly	79.33	Medium-quality	2756144	282	71273	45.71	No	d__Bacteria;p__Bacteroidota;c__Bacteroidia;o__Flavobacteriales;f__Flavobacteriaceae;g__Pukyongia;s__	2 present	ND	ND	34
Co2_bin.9	91.99	1.66	Co-assembly	83.69	High-quality	3280310	225	88560	59.9	No		Co2_bin.9_NODE_3682_length_15318_cov_1.435324 (14784, 14893)	Co2_bin.9_NODE_3359_length_16511_cov_1.356812 (16033, 16511)	ND	33
Abbreviation: NA, not applicable; MIMAG, minimum information about a MAG.

## Sheet: Supplementary Table S4
Table S4. Assembly statistics of 3 archaeal metagenome-assembled genomes (MAGs) recovered from the floc-associated microbial (FAB) community of a biofloc aquaculture system.
MAG ID	Completeness (%)	Contamination (%)	Assembly method	Quality scoreb	Quality category c	Genome size (bp)	Contigs	Largest contig	GC content (%)	GTDB taxonomy
8_bin.53	54.47	1.57	Individual assembly	46.62	Medium quality	4914890	216	11912	36.3	p_Nanoarchaeota;c_Nanoarchaeia;o_Woesearchaeales;f_B3-WOES;g_B3-WOES;s_
9_bin.3	99.86	1.14	Individual assembly	94.16	High quality	2197668	24	435194	33.67	p_Thermoproteota;c_Nitrososphaeria;o_Nitrososphaerales;f_Nitrosopumilaceae;g_Nitrosopumilus;s_
Co2_bin.37	69.66	0.43	Co-assembly	67.51	Medium quality	1461197	70	115494	37.67	p_Thermoproteota;c_Nitrososphaeria;o_Nitrososphaerales;f_Nitrosopumilaceae;g_Nitrosopumilus;s__

## Sheet: Supplementary Table S5
Table S5. Information of the 16S rRNA gene sequnces extracted from the bacterial metagenome-assembled genomes (MAGs) of floc-associated microbial (FAB) community and their taxonomic annotation at EzBiocloud databse.
MAG ID	Similarity (%)	Top-hit taxonomy on EzBiocloud database	Completeness (%)
7_bin.52	82.32	Bacteria;Calditrichaeota;Calditrichia;EU245241_o;EU048684_f;EU048684_g	100
8_bin.8	84.54	Bacteria;Calditrichaeota;Calditrichia;EU570871_o;EU570871_f;EU570871_g	100
Co_bin.142	85.42	Bacteria;WS6;PAC000380_c;PAC000380_o;PAC000380_f;AB179665_g	100
Co_bin.195	86.07	Bacteria;Parcubacteria_OD1;Paceibacter_c;Sonnebornia_o;Sonnebornia_f;LCCS_g	100
3_bin.21	86.29	Bacteria;Planctomycetes;EU589258_c;FJ535095_o;FJ535095_f;FJ535095_g	100
3_bin.19	87.44	Bacteria;Bacteroidetes;Chitinophagia;Chitinophagales;HQ738440_f;HQ738440_g	100
5_bin.32	87.45	Bacteria;Bacteroidetes;Cytophagia;Cytophagales;Marivirgaceae;Marivirga	100
5_bin.34	88.12	Bacteria;Verrucomicrobia;Verrucomicrobiae;Pedosphaera_o;Pedosphaera_f;JN436769_g	100
Co_bin.228	88.26	Bacteria;Verrucomicrobia;Verrucomicrobiae;Pedosphaera_o;Pedosphaera_f;KB911993_g	100
7_bin.4	88.33	Bacteria;Armatimonadetes;Fimbriimonadia;Fimbriimonadales;Fimbriimonadaceae;Fimbriimonas	100
Co_bin.119	88.33	Bacteria;Peregrinibacteria;Peribacteria;AY532580_o;AY532580_f;AY532580_g	100
Co_bin.34	88.69	Bacteria;Proteobacteria;Alphaproteobacteria;Rickettsiales;Rickettsiaceae;PAC000249_g	100
Co_bin.108	88.84	Bacteria;Peregrinibacteria;Peribacteria;EU386074_o;EU386074_f;JN449852_g	100
8_bin.54	89.1	Bacteria;Proteobacteria;Alphaproteobacteria;Rickettsiales;AY344373_f;DQ889879_g	100
7_bin.36	89.12	Bacteria;Proteobacteria;Deltaproteobacteria;AB491846_o;AB491846_f;FM242397_g	100
3_bin.96	89.27	Bacteria;Proteobacteria;Alphaproteobacteria;Holosporales;Caedimonadaceae;Caedimonas	100
3_bin.56	89.53	Bacteria;Planctomycetes;Phycisphaerae;Phycisphaerales;Phycisphaeraceae;EU245882_g	100
Co_bin.297	89.68	Bacteria;Myxococcota;Polyangia;EU589314_o;EU589314_f;EU589314_g	100
4_bin.30	89.69	Bacteria;Proteobacteria;Gammaproteobacteria;Chromatiales;Methylohalomonas_f;EU373846_g	100
Co_bin.49	89.81	Bacteria;Bdellovibrionota;Oligoflexia;Oligoflexales;Oligoflexaceae;HM243770_g	100
3_bin.78	89.83	Bacteria;Bacteroidetes;Flavobacteriia;Flavobacteriales;AM997541_f;AM997541_g	100
Co2_bin.83	89.95	Bacteria;Chlamydiae;Chlamydiia;Parachlamydiales;Rhabdochlamydiaceae;Rhabdochlamydia	100
7_bin.39	90.21	Bacteria;Bdellovibrionota;Bdellovibrionia;Bdellovibrionales;Pseudobdellovibrionaceae;GU061207_g	100
8_bin.59	90.25	Bacteria;Proteobacteria;Alphaproteobacteria;Rickettsiales;AY344373_f;DQ889879_g	100
4_bin.23	90.31	Bacteria;Proteobacteria;Gammaproteobacteria;Legionellales;EU925872_f;EU925872_g	72.9
7_bin.55	90.33	Bacteria;SR1;CP006913_c;CP006913_o;AB247481_f;AB247481_g	100
Co_bin.265	90.33	Bacteria;Bdellovibrionota;Bdellovibrionia;CU925466_o;CU925466_f;EU050845_g	100
7_bin.17	90.5	Bacteria;Bdellovibrionota;Bdellovibrionia;CU925466_o;CU925466_f;EF471640_g	83.6
2_bin.22	90.57	Bacteria;Bacteroidetes;Flavobacteriia;Flavobacteriales;Cryomorphaceae;Owenweeksia	100
6_bin.15	90.66	Bacteria;Bacteroidetes;JF769590_c;JF769590_o;JF769590_f;JQ579848_g	100
5_bin.8	90.8	Bacteria;Proteobacteria;Gammaproteobacteria;Legionellales;Coxiellaceae;Coxiella	100
5_bin.19	90.85	Bacteria;Proteobacteria;Alphaproteobacteria;Rhizobiales;Tepidamorphaceae;Lutibaculum	100
Co_bin.1	90.89	Bacteria;Cyanobacteriota;Vampirovibrio_c;Vampirovibrio_o;Vampirovibrio_f;Vampirovibrio	100
3_bin.12	91.13	Bacteria;Proteobacteria;Alphaproteobacteria;Rickettsiales;Rickettsiaceae;DQ015802_g	100
7_bin.11	91.46	Bacteria;Bdellovibrionota;Bdellovibrionia;Bdellovibrionales;Pseudobdellovibrionaceae;AJ850094_g	100
Co_bin.286	91.49	Bacteria;Proteobacteria;Alphaproteobacteria;Rickettsiales;Rickettsiaceae;DQ833504_g	69.9
8_bin.18	91.5	Bacteria;Planctomycetes;Phycisphaerae;Sedimentisphaerales;PAC002608_f;EU245727_g	78.1
Co_bin.90	91.5	Bacteria;Parcubacteria_OD1;Paceibacter_c;Sonnebornia_o;Sonnebornia_f;AJ853574_g	100
Co_bin.138	91.51	Bacteria;Cyanobacteriota;FJ810552_c;FJ810552_o;FJ425638_f;HQ386626_g	71.5
7_bin.19	91.53	Bacteria;Verrucomicrobia;Verrucomicrobiae;Verrucomicrobiales;GU230460_f;AM889150_g	100
7_bin.5	91.53	Bacteria;Bdellovibrionota;Bacteriovoracia;Bacteriovoracales;Bacteriovoracaceae;PAC002220_g	78.3
Co2_bin.24	91.68	Bacteria;Latescibacteria_WS3;Latescibacter_c;AB530233_o;AB530233_f;AB530233_g	100
Co_bin.225	91.7	Bacteria;Planctomycetes;Phycisphaerae;Phycisphaerales;Phycisphaeraceae;EU735627_g	100
7_bin.54	91.72	Bacteria;Acidobacteria;PAC002280_c;PAC002280_o;PAC002280_f;EF020070_g	100
8_bin.12	91.73	Bacteria;Rhodothermaeota;Rhodothermia;Rhodothermales;GU118579_f;GU118579_g	100
Co_bin.46	92.27	Bacteria;Bacteroidetes;Saprospiria;Saprospirales;Saprospiraceae;JQ580144_g	100
8_bin.40	92.44	Bacteria;Parcubacteria_OD1;LCGL_c;LCGL_o;JQ287076_f;JQ287076_g	100
Co_bin.215	92.5	Bacteria;Latescibacteria_WS3;Latescibacter_c;AM991194_o;DQ351773_f;DQ351773_g	100
Co_bin.259	92.9	Bacteria;Chloroflexi;Thermomicrobia;Sphaerobacterales;HQ857691_f;HQ857691_g	100
6_bin.32	92.91	Bacteria;Bdellovibrionota;Bdellovibrionia;CU925466_o;CU925466_f;EU050845_g	70
3_bin.2	92.96	Bacteria;Proteobacteria;Alphaproteobacteria;Rhodospirillales;Micavibrio_f;DQ395494_g	100
2_bin.33	92.97	Bacteria;Proteobacteria;Gammaproteobacteria;Cellvibrionales;Pseudohongiella_f;GU474872_g	82.9
4_bin.22	93.17	Bacteria;Myxococcota;Polyangia;Polyangiales;Polyangiaceae;EU925840_g	100
Co_bin.144	93.38	Bacteria;Myxococcota;Myxococcia;PAC000695_o;PAC000695_f;EU234271_g	100
Co2_bin.57	93.43	Bacteria;Planctomycetes;Phycisphaerae;Sedimentisphaerales;PAC002608_f;EF522843_g	100
Co2_bin.50	93.52	Bacteria;Proteobacteria;Gammaproteobacteria;Chromatiales;Wenzhouxiangellaceae;AB015252_g	100
9_bin.29	93.68	Bacteria;Bacteroidetes;Flavobacteriia;Flavobacteriales;Flavobacteriaceae;Lutaonella	94
Co_bin.276	93.71	Bacteria;Proteobacteria;Gammaproteobacteria;Legionellales;Coxiellaceae;PAC000323_g	100
2_bin.29	93.73	Bacteria;Proteobacteria;Alphaproteobacteria;Rhodospirillales;Micavibrio_f;FJ826207_g	100
11_bin.12	93.87	Bacteria;Chloroflexi;Thermomicrobia;Sphaerobacterales;HQ857691_f;HQ857691_g	100
1_bin.25	93.87	Bacteria;Proteobacteria;Deltaproteobacteria;EF574244_o;EF574244_f;FJ497397_g	100
4_bin.8	93.98	Bacteria;Planctomycetes;Phycisphaerae;Phycisphaerales;Phycisphaeraceae;AF445715_g	100
Co_bin.267	94.1	Bacteria;Bdellovibrionota;Bdellovibrionia;CU925466_o;CU925466_f;CU925466_g	100
7_bin.57	94.24	Bacteria;Proteobacteria;Gammaproteobacteria;Legionellales;Coxiellaceae;Coxiella	100
9_bin.16	94.34	Bacteria;Bacteroidetes;Saprospiria;Saprospirales;Saprospiraceae;HQ692024_g	100
2_bin.36	94.57	Bacteria;Saccharibacteria;Saccharimonadia;Saccharimonadales;Saccharimonadaceae;Saccharimonas	89
8_bin.42	94.68	Bacteria;Planctomycetes;Phycisphaerae;Phycisphaerales;Phycisphaeraceae;JF272039_g	100
1_bin.12	94.7	Bacteria;Bdellovibrionota;Bacteriovoracia;Bacteriovoracales;Bacteriovoracaceae;Halobacteriovorax	100
Co_bin.59	94.83	Bacteria;Proteobacteria;Gammaproteobacteria;Cellvibrionales;Cellvibrionaceae;Marinagarivorans	75.8
8_bin.31	95.22	Bacteria;Planctomycetes;EU589258_c;EU589258_o;EU589258_f;GU230455_g	100
7_bin.84	95.38	Bacteria;Chloroflexi;Anaerolineae;Promineofilum_o;Promineofilum_f;FN820298_g	86.4
6_bin.26	95.58	Bacteria;Saccharibacteria;Saccharimonadia;PAC000016_o;PAC000016_f;PAC000016_g	100
Co2_bin.34	95.63	Bacteria;Myxococcota;Polyangia;Nannocystales;Nannocystaceae;AB252740_g	100
5_bin.45	95.66	Bacteria;Verrucomicrobia;Opitutae;Puniceicoccales;Puniceicoccaceae;Ruficoccus	100
8_bin.41	95.67	Bacteria;Omnitrophica_OP3;FP245540_c;FP245538_o;FP245538_f;AJ224540_g	100
7_bin.40	95.71	Bacteria;Bacteroidetes;Flavobacteriia;Flavobacteriales;Cryomorphaceae;Owenweeksia	76.1
3_bin.84	95.76	Bacteria;Bacteroidetes;Cytophagia;Cytophagales;Imperialibacter_f;GQ246379_g	100
6_bin.1	95.99	Bacteria;Proteobacteria;Gammaproteobacteria;EF573277_o;EF573277_f;EU287155_g	84.4
Co2_bin.48	96	Bacteria;Proteobacteria;Alphaproteobacteria;Rhodospirillales;Rhodospirillaceae;AJ347050_g	100
Co_bin.149	96.17	Bacteria;Proteobacteria;Deltaproteobacteria;PAC001922_o;PAC002546_f;FM253572_g	100
7_bin.32	96.23	Bacteria;Balneolota;Balneolia;Balneolales;Balneolaceae;Balneola	100
3_bin.7	96.36	Bacteria;Proteobacteria;Gammaproteobacteria;Chromatiales;Wenzhouxiangellaceae;AB015252_g	100
8_bin.20	96.4	Bacteria;Proteobacteria;Gammaproteobacteria;EF573277_o;EF573277_f;JF272233_g	100
Co_bin.305	96.5	Bacteria;Proteobacteria;Alphaproteobacteria;Rhizobiales;Acuticoccaceae;Acuticoccus	76.6
Co_bin.344	96.57	Bacteria;Bacteroidetes;Saprospiria;Saprospirales;Saprospiraceae;EU245266_g	100
Co2_bin.27	96.59	Bacteria;Proteobacteria;Alphaproteobacteria;Sphingomonadales;Sphingomonadaceae;Parasphingopyxis	100
1_bin.40	96.66	Bacteria;Proteobacteria;Alphaproteobacteria;Rhodospirillales;Micavibrio_f;EU328098_g	100
8_bin.28	96.72	Bacteria;Bacteroidetes;Flavobacteriia;Flavobacteriales;Flavobacteriaceae;Pseudotenacibaculum	100
11_bin.22	96.73	Bacteria;Actinobacteria;Acidimicrobiia;Iamiales;Ilumatobacteraceae;Ilumatobacter	100
3_bin.16	96.74	Bacteria;Myxococcota;Polyangia;Polyangiales;Sandaracinaceae;Sandaracinus	100
Co_bin.173	96.79	Bacteria;Planctomycetes;Phycisphaerae;Phycisphaerales;Phycisphaeraceae;Phycisphaera	100
5_bin.36	96.8	Bacteria;Verrucomicrobia;Verrucomicrobiae;Verrucomicrobiales;GQ452903_f;GQ452903_g	100
7_bin.72	96.85	Bacteria;Saccharibacteria;Saccharimonadia;Saccharimonadales;Saccharimonadaceae;Saccharimonas	100
Co2_bin.81	96.9	Bacteria;Proteobacteria;Alphaproteobacteria;Rhizobiales;Hyphomicrobiaceae;AM997334_g	100
Co_bin.261	97.03	Bacteria;Actinobacteria;Actinomycetia;Actinomarinales;Actinomarinaceae;PAC001793_g	100
Co_bin.385	97.07	Bacteria;Proteobacteria;Alphaproteobacteria;Emcibacterales;Emcibacteraceae;Pseudemcibacter	97.1
Co_bin.358	97.17	Bacteria;Gemmatimonadetes;Longimicrobia;GU568020_o;GU568020_f;GU568020_g	100
Co_bin.11	97.32	Bacteria;Parcubacteria_OD1;Paceibacter_c;Sonnebornia_o;Sonnebornia_f;JQ269257_g	100
5_bin.18	97.4	Bacteria;Planctomycetes;Planctomycetia;Planctomycetales;Planctomycetaceae;AF029079_g	100
7_bin.18	97.4	Bacteria;Proteobacteria;Gammaproteobacteria;Cellvibrionales;Halieaceae;Marimicrobium	95.1
3_bin.74	97.43	Bacteria;Proteobacteria;Gammaproteobacteria;Chromatiales;Woeseiaceae;DQ351802_g	100
3_bin.93	97.44	Bacteria;Saccharibacteria;Saccharimonadia;PAC000016_o;PAC000016_f;PAC000016_g	80
Co_bin.211	97.45	Bacteria;Planctomycetes;Phycisphaerae;Sedimentisphaerales;PAC002608_f;EF522843_g	100
8_bin.44	97.46	Bacteria;Proteobacteria;Gammaproteobacteria;Cellvibrionales;AXVV_f;GQ274244_g	100
5_bin.3	97.54	Bacteria;Proteobacteria;Gammaproteobacteria;Legionellales;Coxiellaceae;Coxiella	100
Co_bin.264	97.59	Bacteria;Planctomycetes;Phycisphaerae;Phycisphaerales;Phycisphaeraceae;AB434262_g	100
6_bin.52	97.64	Bacteria;Proteobacteria;Deltaproteobacteria;Bradymonadales;Microvenatoraceae;GU567808_g	100
8_bin.26	97.71	Bacteria;Gemmatimonadetes;Longimicrobia;GU568020_o;GU568020_f;EU245438_g	100
2_bin.16	97.77	Bacteria;Bdellovibrionota;Bdellovibrionia;Bdellovibrionales;Pseudobdellovibrionaceae;JX017008_g	100
Co_bin.374	98.1	Bacteria;Bacteroidetes;Cytophagia;Cytophagales;Reichenbachiellaceae;DQ395367_g	100
3_bin.24	98.26	Bacteria;Bacteroidetes;Saprospiria;Saprospirales;Saprospiraceae;PAC001880_g	100
1_bin.9	98.37	Bacteria;Proteobacteria;Alphaproteobacteria;Sphingomonadales;Erythrobacteraceae;Alteraurantiacibacter	100
Co_bin.43	98.53	Bacteria;Proteobacteria;Gammaproteobacteria;Chromatiales;Halorhodospiraceae;Nitrococcus	100
Co2_bin.75	98.7	Bacteria;Bacteroidetes;Flavobacteriia;Flavobacteriales;Flavobacteriaceae;Muricauda	95.4
Co_bin.157	98.84	Bacteria;Planctomycetes;Planctomycetia;Pirellulales;Pirellulaceae;HQ397467_g	100
Co_bin.302	98.89	Bacteria;Cyanobacteriota;PAC000053_c;PAC000053_o;PAC000053_f;FJ236035_g	100
Co_bin.194	98.98	Bacteria;Planctomycetes;Phycisphaerae;Phycisphaerales;Phycisphaeraceae;EF574227_g	83.3
Co_bin.312	99.11	Bacteria;Planctomycetes;Planctomycetia;Planctomycetales;Planctomycetaceae;Fuerstiella	100
3_bin.61	99.28	Bacteria;Proteobacteria;Alphaproteobacteria;Parvularculales;Parvularculaceae;Marinicaulis	100
5_bin.2	99.31	Bacteria;Verrucomicrobia;Verrucomicrobiae;Verrucomicrobiales;Roseibacillus_f;CAGM_g	69.6
Co_bin.365	99.32	Bacteria;Nitrospirae;Nitrospiria;Nitrospirales;Nitrospiraceae;Nitrospira	100
2_bin.37	99.45	Bacteria;Bacteroidetes;Flavobacteriia;Flavobacteriales;Cryomorphaceae;Owenweeksia	100
Co_bin.58	99.65	Bacteria;Planctomycetes;Phycisphaerae;Phycisphaerales;Phycisphaeraceae;JF272039_g	100
Co2_bin.63	99.71	Bacteria;Proteobacteria;Alphaproteobacteria;Rhizobiales;Devosiaceae;Cucumibacter	73.8
Co2_bin.54	99.72	Bacteria;Bacteroidetes;Flavobacteriia;Flavobacteriales;Parvicellaceae;Parvicella	100
2_bin.23	99.79	Bacteria;Balneolota;Balneolia;Balneolales;Balneolaceae;Balneola	100
Co_bin.41	99.79	Bacteria;Proteobacteria;Gammaproteobacteria;Oceanospirillales;VNHQ_f;VNHQ_g	100
Co2_bin.73	99.93	Bacteria;Nitrospirae;Nitrospiria;Nitrospirales;Nitrospiraceae;Nitrospira	100
Co_bin.17	100	Bacteria;Verrucomicrobia;Verrucomicrobiae;Verrucomicrobiales;GU230460_f;FM242339_g	100

## Sheet: Supplementary Table S6
Table S6. Relative abundance (%) of recovered 517 bacterial metagenome-assembled genomes (MAGs) across biofloc metagnomes, and other similar environemnts such as rearing water, shrimp intestine, and marine biofilms.
		Bioflocs											Rearing water			Shrimp intestine					Marine biofilms
MAG ID	GTDB_classification	Bf01S1	Bf02S1	Bf03S1	Bf04S1	Bf05S1	Bf06L2	Bf07L2	Bf08L2	Sample_9	Sample_10	Sample_11	SRR15635848	SRR15635857	SRR15635858	SRR15635842	SRR15635843	SRR15635844	SRR6675344	SRR6675345	SRR6854571	SRR6854572	SRR6854573	SRR6854574	SRR6854575	SRR6854576	SRR6854577	SRR6854578	SRR6854579	SRR6854580	SRR6854581	SRR6854582	SRR6854583	SRR6854584	SRR6854585
1_bin.1	d__Bacteria;p__Pseudomonadota;c__Alphaproteobacteria;o__Rhodobacterales;f__Rhodobacteraceae;g__Marivita;s__	4.67391	0.10126	0.039635	0.488775	0.68394	0.434385	0.359425	0.030055	0.01934	0.021175	0.017655	0.137095	0.203435	0.14138	0.006905	0.013335	0.000545	0.000725	0.135515	0.00346	0.004465	0.00543	0.00464	0.00325	0.00283	0.002075	0.00164	0.00265	0.00286	0.001945	0.00399	0.00153	0.004395	0.01144
1_bin.12	d__Bacteria;p__Bdellovibrionota;c__Bacteriovoracia;o__Bacteriovoracales;f__Bacteriovoracaceae;g__;s__	0.34667	0.01124	0.000195	0.00231	0.000105	0.000545	7e-05	0.000145	2e-05	2e-05	1.5e-05	5.5e-05	8.5e-05	8.5e-05	0	0	0	0	0	9e-05	5.5e-05	7e-05	0.01467	0.01384	0.00015	0.00012	0.000165	0.000295	0.000175	0.00728	0.000205	0.000175	0.003665	0.000335
1_bin.13	d__Bacteria;p__Pseudomonadota;c__Alphaproteobacteria;o__Rhodobacterales;f__Rhodobacteraceae;g__Marivita;s__	0.19655	0.052145	0.053595	0.337305	0.854475	0.5298	0.514085	0.100105	0.00772	0.00932	0.007275	0.120385	0.152345	0.126615	0.00595	0.011215	0.000835	0.00158	0.08506	0.000605	0.00067	0.00082	0.001185	0.00113	0.000895	0.00035	0.0004	0.000395	0.00048	0.00062	0.00093	0.000345	0.001125	0.00199
1_bin.17	d__Bacteria;p__Actinomycetota;c__Actinomycetia;o__Actinomycetales;f__Microbacteriaceae;g__Microbacterium;s__	0.26	0.370245	0.766475	0.11684	0.007855	2.22869	0.397565	0.221285	0.130395	0.092	0.04319	0.08568	0.127865	0.069265	0.448935	0.452705	0.006585	2.5e-05	4.5e-05	1.5e-05	2.5e-05	3.5e-05	1e-05	1.5e-05	2e-05	5e-06	5e-06	1e-05	4e-05	3.5e-05	2.5e-05	3e-05	2e-05	5e-05
1_bin.18	d__Bacteria;p__Actinomycetota;c__Actinomycetia;o__Actinomycetales;f__Microbacteriaceae;g__Pontimonas;s__	0.10394	0.20059	0.002095	0.000105	0.30691	0.00016	0.000355	1e-05	2.5e-05	2.5e-05	2e-05	0.000985	0.001935	0.001175	0.000565	0.00071	6e-05	0.00036	2e-05	5e-06	0	0	1e-05	0	0	0	0	5e-06	0	5e-06	0	0	1.5e-05	0
1_bin.20	d__Bacteria;p__Pseudomonadota;c__Alphaproteobacteria;o__Rhodobacterales;f__Rhodobacteraceae;g__Donghicola;s__Donghicola eburneus	1.67925	0.034005	0.008295	0.03053	0.096245	0.04798	0.034495	0.007785	0.00319	0.00304	0.002605	0.021245	0.023345	0.022405	0.00114	0.001815	0.000105	0.00431	6.96692	0.00071	0.000755	0.001015	0.000565	0.00058	0.00037	0.000285	0.00027	0.000415	0.000395	0.000565	0.00057	0.00021	0.00034	0.001185
1_bin.22	d__Bacteria;p__Bacteroidota;c__Bacteroidia;o__Chitinophagales;f__Saprospiraceae;g__Phaeodactylibacter;s__Phaeodactylibacter xiamenensis	11.2526	1.2808	0.00451	0.384905	0.00939	0.007955	0.14935	0.02478	0.00536	0.00441	0.00493	0.19468	0.188075	0.188495	1e-05	1e-05	5e-06	0.000465	2e-05	1.5e-05	0	1e-05	0.000455	0.00037	0	1.5e-05	5e-06	5e-06	5e-06	6.5e-05	0	5e-06	6e-05	2e-05
1_bin.24	d__Bacteria;p__Pseudomonadota;c__Alphaproteobacteria;o__Rhodobacterales;f__Rhodobacteraceae;g__JAKVCP01;s__	1.65837	0.671985	0.03	0.019895	1.46448	0.003325	0.001455	0.00049	0.00076	0.000685	0.000535	0.00206	0.002675	0.00215	0.00034	0.0007	2.5e-05	6.5e-05	0.00437	0.001	0.001375	0.00189	0.00098	0.00079	0.00118	0.000795	0.00047	0.001005	0.000895	0.000445	0.001355	0.000715	0.001205	0.002065
1_bin.25	d__Bacteria;p__Myxococcota;c__Bradymonadia;o__UBA7976;f__UBA1532;g__JACKDL01;s__	0.396615	0.01329	0.000735	0.00049	0.000135	0.000335	0.00013	0.000155	0.000105	0.00017	0.00016	0.00017	0.0001	0.00013	0.000125	7.5e-05	0	1e-05	5e-06	4.5e-05	4e-05	4.5e-05	0.000605	0.00045	7e-05	4e-05	5e-05	5.5e-05	6.5e-05	0.000305	9e-05	3.5e-05	0.000125	0.000225
1_bin.26	d__Bacteria;p__Pseudomonadota;c__Alphaproteobacteria;o__Rhizobiales;f__Devosiaceae;g__Devosia_A;s__	0.15913	0.03223	0.0084	0.033505	0.03407	0.030355	0.01552	0.004065	0.00204	0.002175	0.001785	0.017735	0.017555	0.01737	0.001045	0.00252	9.5e-05	3.5e-05	0.00378	0.000105	0.00015	0.00028	0.000195	0.00018	8.5e-05	0.00012	7e-05	0.000105	6.5e-05	0.00018	0.000165	6e-05	0.000285	0.000485
1_bin.30	d__Bacteria;p__Bacteroidota;c__Bacteroidia;o__Cytophagales;f__Cyclobacteriaceae;g__Algoriphagus;s__Algoriphagus marincola	8.1333	0.00556	0.003005	0.000195	0.000325	0.002755	0.000175	0.42807	0.008325	0.00394	0.003985	0.02763	0.023575	0.031515	3e-05	0.00013	0.00074	0.00011	0.00314	0	0	0	0	5e-06	0	1e-05	1e-05	0	1e-05	0	0	0	1.5e-05	0
1_bin.32	d__Bacteria;p__Pseudomonadota;c__Alphaproteobacteria;o__Rhodobacterales;f__Rhodobacteraceae;g__Tropicibacter;s__Tropicibacter sp003667315	5.70791	0.015985	0.00307	0.191685	1.14157	0.08721	0.011825	0.001535	0.001585	0.00155	0.00161	0.011225	0.01336	0.010825	0.000665	0.001385	6e-05	0.000115	0.04988	0.000805	0.00104	0.0017	0.00083	0.00078	0.000605	0.00055	0.000355	0.00054	0.00078	0.00037	0.001075	0.000345	0.00118	0.001855
1_bin.38	d__Bacteria;p__Bacteroidota;c__Bacteroidia;o__Chitinophagales;f__Saprospiraceae;g__Phaeodactylibacter;s__Phaeodactylibacter luteus	1.21574	0.06152	0.00174	1.92409	0.00197	0.008415	0.15046	0.003705	0.00286	0.001625	0.00232	0.026625	0.031185	0.028665	2e-05	0	4e-05	5e-06	0	5e-06	0	1.5e-05	2.5e-05	2e-05	1e-05	5e-06	0	3.5e-05	1e-05	2e-05	1e-05	5e-06	0	2e-05
1_bin.4	d__Bacteria;p__Pseudomonadota;c__Alphaproteobacteria;o__Rhodobacterales;f__Rhodobacteraceae;g__Dinoroseobacter;s__	0.50872	0.017865	0.00925	0.35402	0.517095	0.240495	0.334855	0.05685	0.014355	0.018565	0.01237	0.62874	0.69492	0.616445	0.007655	0.0259	0.00351	0.000115	0.0008	0.00027	0.000365	0.00052	0.001035	0.00077	0.00033	0.00015	0.0002	0.00014	0.000205	0.000445	0.000435	0.00013	0.000375	0.000675
1_bin.40	d__Bacteria;p__Pseudomonadota;c__Alphaproteobacteria;o__Micavibrionales;f__Micavibrionaceae;g__UBA1672;s__	3.8195	0.00376	5e-06	0.00015	6.5e-05	0.00128	1e-05	0.00919	2.5e-05	5e-06	3.5e-05	0.00021	0.000145	0.000125	0	0	0	0	0	7.5e-05	0.0001	0.00037	1e-05	5e-06	0.000195	0.00016	9e-05	0.0001	5e-05	5e-06	4.5e-05	4e-05	5e-06	5e-06
1_bin.43	d__Bacteria;p__Pseudomonadota;c__Gammaproteobacteria;o__Pseudomonadales;f__Halieaceae;g__Aequoribacter;s__Aequoribacter fuscus	0.505315	0.01346	0.00015	0.002075	0.152605	0.006655	0.000965	0.00065	0.000885	0.000295	0.001	0.056815	0.039095	0.05983	5.5e-05	0.00015	4.5e-05	0.003005	0.016705	0.0001	8.5e-05	0.00021	0.001035	0.00088	2e-05	6.5e-05	1e-05	2.5e-05	1e-05	0.000875	2e-05	4e-05	3.5e-05	0.000355
1_bin.44	d__Bacteria;p__Pseudomonadota;c__Alphaproteobacteria;o__Rhodobacterales;f__Rhodobacteraceae;g__Amaricoccus;s__	0.08018	0.15652	0.046555	0.021355	0.01341	0.02551	0.005845	0.00236	0.000725	0.000695	0.000735	0.00312	0.003515	0.003485	0.002655	0.00338	3e-05	2.5e-05	0.001465	5e-05	0.000105	0.00017	0.00019	0.000135	7e-05	5e-06	2.5e-05	6.5e-05	0.000105	0.0001	0.000115	3e-05	0.000195	0.00017
1_bin.6	d__Bacteria;p__Pseudomonadota;c__Alphaproteobacteria;o__Rhodobacterales;f__Rhodobacteraceae;g__Marivivens;s__	0.08359	0.008065	0.00745	0.013765	0.022215	0.011285	0.008305	0.0028	0.00101	0.001055	0.001005	0.003455	0.004465	0.00438	0.000495	0.0008	1e-05	2e-05	0.003935	9e-05	0.000135	0.000245	9.5e-05	0.000115	8e-05	1.5e-05	7.5e-05	7.5e-05	8.5e-05	7.5e-05	0.000125	4.5e-05	0.000125	0.00041
1_bin.9	d__Bacteria;p__Pseudomonadota;c__Alphaproteobacteria;o__Sphingomonadales;f__Sphingomonadaceae;g__Alteraurantiacibacter;s__	0.614175	0.06497	0.012935	0.001345	0.040645	0.001595	0.02556	0.00838	0.00192	0.00214	0.001955	0.015905	0.0181	0.016515	0.000275	0.00058	2.5e-05	2e-05	0.000175	0.00029	0.0004	0.00138	0.000235	0.000165	0.000975	0.000245	0.0003	0.00037	0.000765	0.00017	0.00213	0.00041	0.000165	0.00138
10_bin.21	d__Bacteria;p__Planctomycetota;c__Planctomycetia;o__Pirellulales;f__Lacipirellulaceae;g__;s__	4e-05	0.00727	0.000735	0.000335	0.0001	0.001495	0.00205	0.00365	0.315995	0.57149	0.30469	0.050685	0.11824	0.053385	0.18244	0.220995	0.00686	0	0	0.000115	0.00013	0.00016	0.00012	0.00018	0.000105	2.5e-05	6.5e-05	6.5e-05	7.5e-05	0.000105	7e-05	4.5e-05	0.000215	0.000355
10_bin.30	d__Bacteria;p__Bacteroidota;c__Bacteroidia;o__Flavobacteriales;f__Flavobacteriaceae;g__;s__	0.00011	2.5e-05	4e-05	5.5e-05	2e-05	0.00016	0.000275	0.0001	0.09269	0.089765	0.10995	0.009225	0.00947	0.01073	0.027915	0.033135	0.000695	0	0	5e-06	1e-05	5e-06	1e-05	4e-05	0	5e-06	0	0	5e-06	0	0	0	4e-05	8.5e-05
11_bin.1	d__Bacteria;p__Nitrospirota;c__Nitrospiria;o__Nitrospirales;f__UBA8639;g__;s__	2e-05	7e-05	0.000225	8.5e-05	1.5e-05	0.00012	7.5e-05	4.5e-05	0.18637	0.048235	0.412325	0.05443	0.05669	0.036925	0.00141	0.002305	0.000405	0	5e-06	5e-06	2.5e-05	2e-05	2.5e-05	5e-06	2e-05	1e-05	1e-05	1e-05	0	5e-06	2e-05	2e-05	0	5e-06
11_bin.12	d__Bacteria;p__Chloroflexota;c__Chloroflexia;o__Thermomicrobiales;f__CFX8;g__JACCZH01;s__	0	5e-06	6e-05	0	0	0.000105	0.00016	0.00035	1.95186	1.52812	1.34185	0.447785	0.61005	0.427735	0.123125	0.30966	0.00546	0	0	0	0	0	0	0	0	0	0	0	0	0	5e-06	0	0	0
11_bin.20	d__Bacteria;p__Pseudomonadota;c__Alphaproteobacteria;o__Rhodobacterales;f__Rhodobacteraceae;g__;s__	0.000295	0.00023	0.00041	0.00074	0.00044	0.001055	0.00072	0.00109	0.56204	0.460645	0.3857	0.173045	0.210325	0.18587	0.02052	0.07826	0.010975	1.5e-05	0.00102	0.000235	0.00027	0.000465	0.000205	9.5e-05	0.000185	6e-05	8e-05	0.00014	0.000175	9.5e-05	0.000395	0.00012	0.00032	0.000415
11_bin.22	d__Bacteria;p__Actinomycetota;c__Acidimicrobiia;o__Acidimicrobiales;f__Ilumatobacteraceae;g__;s__	0.001315	0.006375	0.04544	0.00525	0.009285	0.013045	0.005185	0.00795	0.543365	0.66308	0.76734	0.247125	0.253155	0.261235	0.519955	0.95173	0.02912	9.5e-05	1.5e-05	0.000455	0.00059	0.000545	0.00013	0.000165	0.00036	0.000195	0.00022	0.000145	0.0005	9.5e-05	0.00022	0.000415	0.00064	0.0003
11_bin.24	d__Bacteria;p__Cyanobacteriota;c__Cyanobacteriia;o__Cyanobacteriales;f__Spirulinaceae;g__ESFC-1;s__	5e-06	1e-05	1e-05	5e-06	0	1.5e-05	0	0	0.60298	0.71106	0.784455	0.04683	0.084785	0.051625	0.237205	0.08095	0.00098	0	0	0.000125	0.000275	0.00029	4e-05	5e-05	6.5e-05	0.00027	0.000195	0.000125	8e-05	2.5e-05	9.5e-05	0.000205	4.5e-05	0.00014
11_bin.5	d__Bacteria;p__Actinomycetota;c__Acidimicrobiia;o__UBA5794;f__UBA5794;g__UBA5794;s__	7e-05	0.000335	0.005905	0.00122	0.000695	0.002635	0.000595	0.00262	0.444435	0.825185	0.383475	0.085795	0.16929	0.092045	0.744985	1.18945	0.00354	1e-05	2e-05	6.5e-05	2.5e-05	4.5e-05	5e-06	1e-05	4e-05	2e-05	5e-06	4e-05	1.5e-05	5e-06	1e-05	2e-05	4e-05	2e-05
11_bin.9	d__Bacteria;p__Gemmatimonadota;c__Gemmatimonadetes;o__Longimicrobiales;f__UBA6960;g__;s__	0.00238	0.00118	0.000295	0.002585	0.02443	0.01308	0.00789	0.005705	0.628535	0.701355	0.711845	0.088135	0.1669	0.092085	0.0041	0.00559	0.00036	5e-06	1e-05	2e-05	3.5e-05	8e-05	3e-05	5e-05	3.5e-05	1.5e-05	1.5e-05	2e-05	1.5e-05	2.5e-05	1.5e-05	3.5e-05	3.5e-05	3e-05
2_bin.10	d__Bacteria;p__Planctomycetota;c__Phycisphaerae;o__Phycisphaerales;f__UBA1924;g__GCA-2732755;s__	0.004555	0.045995	0.0725	0.033795	0.004285	0.00556	0.001935	0.002385	0.001225	0.00108	0.001175	0.0028	0.00344	0.00234	0.00072	0.00098	3.5e-05	9.5e-05	0.000245	2e-05	2.5e-05	5.5e-05	0.000285	0.00032	5e-05	3.5e-05	4.5e-05	5.5e-05	2.5e-05	0.00012	8.5e-05	3e-05	0.00053	0.00103
2_bin.11	d__Bacteria;p__Verrucomicrobiota;c__Verrucomicrobiae;o__Opitutales;f__Opitutaceae;g__UBA5691;s__	0.001085	0.28277	0.155225	0.002255	0.000225	0.00123	0.000815	0.00013	7.5e-05	8.5e-05	0.000155	0.000125	9e-05	0.000105	0	1e-05	0	0	1e-05	0	0	1e-05	4.5e-05	5e-06	5e-06	5e-06	5e-06	3.5e-05	0	2e-05	0	0	0.0003	6e-05
2_bin.14	d__Bacteria;p__Actinomycetota;c__Actinomycetia;o__Actinomycetales;f__Microbacteriaceae;g__Aquiluna;s__	0.204515	0.300455	0.004485	0.01101	0.07484	0.007625	0.00209	0.00071	0.00066	0.000465	0.000565	0.003625	0.00394	0.003975	0.02966	0.030445	2.00897	1.3395	0.29386	0.007965	0.008955	0.009895	0.0139	0.01348	0.03385	0.01858	0.034765	0.021115	0.01408	0.10723	0.014365	0.01168	0.006265	0.02271
2_bin.15	d__Bacteria;p__Myxococcota;c__Polyangia;o__Nannocystales;f__Nannocystaceae;g__JADJRG01;s__	0.23192	5.06091	0.03208	0.0172	0.001205	0.009185	0.000345	0.00067	0.000145	0.000145	0.00019	0.00036	0.00024	0.000305	0.000975	0.00075	0.01058	0.0072	0.001875	0.0009	0.00097	0.000345	0.00037	0.000285	0.00099	0.000515	0.00089	0.00054	0.000865	0.00046	0.00098	0.001	0.00033	0.002345
2_bin.16	d__Bacteria;p__Bdellovibrionota;c__Bdellovibrionia;o__Bdellovibrionales;f__JAGQZY01;g__JAGQZY01;s__	0.00027	0.37269	0.000765	0.00026	4.5e-05	0.000125	1.5e-05	0	2e-05	4.5e-05	6.5e-05	7e-05	4.5e-05	3.5e-05	2e-05	4.5e-05	0	1e-05	0	2e-05	4.5e-05	9e-05	5.5e-05	2e-05	3e-05	3.5e-05	7.5e-05	7.5e-05	5.5e-05	2e-05	3e-05	6e-05	8e-05	9e-05
2_bin.17	d__Bacteria;p__Bacteroidota;c__Bacteroidia;o__Flavobacteriales;f__Flavobacteriaceae;g__MAG-120531;s__MAG-120531 sp022239325	0.015845	0.15342	0.00037	0.000435	5e-06	0.000185	0.004975	5e-06	1e-05	4.5e-05	1.5e-05	0.00049	0.00058	0.00052	0	0	0	5e-06	5e-06	1e-05	0	5e-06	0	0	1.5e-05	2e-05	5e-06	0	0	5e-06	1.5e-05	5e-06	1.5e-05	5e-06
2_bin.18	d__Bacteria;p__Pseudomonadota;c__Alphaproteobacteria;o__Rhodobacterales;f__Rhodobacteraceae;g__Pikeienuella;s__	0.27623	0.367875	0.005435	0.000685	0.00094	0.077435	0.016805	0.06309	0.00119	0.00113	0.00171	0.044545	0.020165	0.036865	7.5e-05	0.00024	2e-05	6e-05	0.000105	0.000125	0.000195	0.00046	0.000185	0.00014	0.00016	0.00016	0.000145	0.000115	0.000145	8.5e-05	0.00016	0.000125	0.00018	0.000515
2_bin.2	d__Bacteria;p__Myxococcota;c__UBA796;o__UBA796;f__GCA-2862545;g__;s__	0.00075	0.291085	0.00233	0.00138	0.010315	0.000365	0.132735	0.000195	0.00052	0.000545	0.0008	0.003725	0.00205	0.00346	7e-05	2.5e-05	0	5e-06	0	4.5e-05	6.5e-05	3e-05	0.00019	0.000125	4e-05	6.5e-05	4e-05	6.5e-05	9e-05	0.00023	8.5e-05	8e-05	7.5e-05	0.000175
2_bin.22	d__Bacteria;p__Bacteroidota;c__Bacteroidia;o__Flavobacteriales;f__Schleiferiaceae;g__;s__	0.036445	0.525625	0.24647	0.011245	0.00079	0.002605	0.00409	0.00142	0.00018	0.000105	0.000145	0.00182	0.00156	0.001805	0	5e-06	0	1.5e-05	0.000155	1.5e-05	3e-05	3.5e-05	3.5e-05	7.5e-05	2e-05	2e-05	2e-05	8.5e-05	2.5e-05	2.5e-05	2e-05	4e-05	3.5e-05	5e-06
2_bin.23	d__Bacteria;p__Bacteroidota;c__Rhodothermia;o__Balneolales;f__Balneolaceae;g__UBA1275;s__UBA1275 sp002457365	1.6787	0.4198	0.002315	0.00235	0.000125	0.000555	0.0004	0.000115	0.000115	4e-05	0.000115	0.00482	0.003565	0.004245	2.5e-05	2e-05	1e-05	0.00017	4e-05	5e-06	6e-05	4e-05	0.002685	0.002595	5e-06	5e-06	5e-06	1e-05	5e-06	0.002755	1.5e-05	0	5e-05	1.5e-05
2_bin.24	d__Bacteria;p__Bdellovibrionota;c__Bdellovibrionia;o__Bdellovibrionales;f__;g__;s__	0.00065	0.297765	0.14069	0.00885	4.5e-05	0.00118	0.009525	0.00033	0.000105	6e-05	8.5e-05	0.00028	0.000265	0.000215	2.5e-05	5e-06	0	0	0	5e-06	1.5e-05	5e-05	4.5e-05	0.000145	0	2.5e-05	0	2.5e-05	1.5e-05	2.5e-05	2.5e-05	1e-05	1.5e-05	0.00416
2_bin.25	d__Bacteria;p__Bacteroidota;c__Bacteroidia;o__Flavobacteriales;f__Flavobacteriaceae;g__UBA3478;s__	0.004185	0.05527	0.000355	0.000545	0.00043	0.000285	0.0002	0.00012	3.5e-05	1.5e-05	3e-05	0.0003	0.000145	0.000365	0	0	0	0	0	0	0	0	0.0001	0.0001	5e-06	5e-06	5e-06	2e-05	0	7.5e-05	1e-05	0	3e-05	5e-06
2_bin.27	d__Bacteria;p__Pseudomonadota;c__Alphaproteobacteria;o__Rhodobacterales;f__Rhodobacteraceae;g__Aliiroseovarius;s__	0.07227	0.288275	0.40491	0.36695	0.02508	0.35698	0.17256	0.01988	0.00774	0.007425	0.00587	0.00194	0.0018	0.00199	0.001075	0.00313	0.00019	2e-05	0.00436	0.00041	0.00061	0.00102	0.000325	0.00034	0.0005	0.00031	0.00029	0.000355	0.00045	9.5e-05	0.000755	0.000295	0.000715	0.00073
2_bin.28	d__Bacteria;p__Verrucomicrobiota;c__Verrucomicrobiae;o__Verrucomicrobiales;f__Akkermansiaceae;g__SW10;s__SW10 sp023263995	7.47926	1.52402	0.01269	0.000455	2.09901	3.87214	0.178575	0.115745	0.0023	0.00232	0.002095	0.048605	0.05879	0.049245	0.000575	0.001785	0.00043	3e-05	4.5e-05	0	1.5e-05	1e-05	0.00149	0.00154	0.00021	4.5e-05	0.000105	2.5e-05	0.000105	0.00198	0.000175	6e-05	0.000135	0.00165
2_bin.29	d__Bacteria;p__Pseudomonadota;c__Alphaproteobacteria;o__Micavibrionales;f__Micavibrionaceae;g__JACKIP01;s__	0.00314	0.729345	0.36485	0.001955	0.00385	0.01128	0.002905	0.000705	0.000115	0.00013	0.000145	0.004	0.004215	0.00449	1e-05	0.00019	1e-05	0	5e-06	0	0	1.5e-05	6e-05	2e-05	5e-06	0	0	0	0	0	5e-06	0	1e-05	0
2_bin.3	d__Bacteria;p__Patescibacteria;c__Gracilibacteria;o__UM-FILTER-43-11;f__UM-FILTER-43-11;g__;s__	0.00047	0.294895	0.00423	0.00011	4e-05	7.5e-05	0.00025	2e-05	3e-05	1.5e-05	2.5e-05	0.00012	9.5e-05	4e-05	0.000195	0.000205	5e-05	1.5e-05	0	0	5e-06	5e-06	0	0	2.5e-05	2.5e-05	0.00015	1.5e-05	1e-05	4e-05	3e-05	1.5e-05	2.5e-05	0.000135
2_bin.31	d__Bacteria;p__Pseudomonadota;c__Alphaproteobacteria;o__Rhodobacterales;f__Rhodobacteraceae;g__Amaricoccus;s__	0.11044	0.65449	0.166875	0.011695	0.01457	0.04932	0.00433	0.000575	0.001085	0.00083	0.001415	0.001295	0.00236	0.001435	0.008265	0.010405	0.00015	2.5e-05	0.003375	0.00013	0.000175	0.000195	0.000135	0.00013	0.00013	8e-05	8e-05	8e-05	0.00016	3.5e-05	0.000205	9e-05	0.00013	0.000305
2_bin.33	d__Bacteria;p__Pseudomonadota;c__Gammaproteobacteria;o__Pseudomonadales;f__Pseudohongiellaceae;g__RFVC01;s__	1.06941	0.288395	0.00091	0.000185	0.00068	0.002565	0.00182	0.000815	9e-05	2.5e-05	0.000115	0.0013	0.000945	0.001325	3e-05	3e-05	4.5e-05	0.000225	0.001195	0.00012	0.000115	6e-05	0.000135	0.000105	0.000225	0.00014	0.000185	0.0001	8.5e-05	9.5e-05	0.000125	0.000185	6e-05	0.003145
2_bin.35	d__Bacteria;p__Pseudomonadota;c__Gammaproteobacteria;o__Pseudomonadales;f__Halieaceae;g__Aequoribacter;s__	0.692375	0.25555	0.00083	0.008625	0.00428	0.019815	0.012915	0.017115	0.001545	0.000875	0.00213	0.0999	0.064865	0.106995	1.5e-05	4.5e-05	6.5e-05	0.000265	0.000195	0.000865	0.000895	0.000875	0.00041	0.0003	0.00054	0.000805	0.00072	0.00092	0.00062	0.00025	0.00062	0.000525	0.00016	0.000675
2_bin.36	d__Bacteria;p__Patescibacteria;c__Saccharimonadia;o__Saccharimonadales;f__SZUA-47;g__;s__	0.005385	0.068005	0.10037	0.022895	0.001005	0.001975	0.006165	0.00958	0	0	0	0	0	5e-06	0	0	0	5e-06	0	0	0	0	0	0	0	0	0	0	0	0	0	0	1e-05	0
2_bin.37	d__Bacteria;p__Bacteroidota;c__Bacteroidia;o__Flavobacteriales;f__Schleiferiaceae;g__Owenweeksia;s__	0.02378	0.27228	0.1542	0.043515	0.008255	0.00919	0.0065	0.000645	6.5e-05	1e-05	8.5e-05	0.00019	0.000165	0.000155	5e-06	2e-05	5e-06	2.5e-05	0.032975	1e-05	0.0001	5.5e-05	5e-06	5e-06	2.5e-05	5e-06	4.5e-05	2.5e-05	5.5e-05	2e-05	1e-05	7e-05	1e-05	9e-05
2_bin.4	d__Bacteria;p__Bacteroidota;c__Bacteroidia;o__CAIKAF01;f__CAIKAF01;g__CAIKAF01;s__	0.000425	0.43347	0.017455	4e-05	0.0022	0.001535	0.00201	4e-05	0.004265	0.00398	0.00342	0.090505	0.07839	0.09114	4e-05	6e-05	0.00066	0.00012	2e-05	2e-05	5e-06	0	4e-05	1.5e-05	2.5e-05	2e-05	3.5e-05	1e-05	0	1e-05	1e-05	0	0	1e-05
2_bin.40	d__Bacteria;p__Planctomycetota;c__Planctomycetia;o__Planctomycetales;f__Planctomycetaceae;g__JABMPE01;s__	0.008215	0.32354	0.01241	0.007045	0.005265	0.00484	0.022565	0.00338	0.00312	0.001775	0.00361	0.13284	0.08527	0.12545	0.002435	0.005565	0.000215	5e-06	5e-06	4.5e-05	8e-05	6.5e-05	0.00124	0.00166	5e-05	9e-05	7e-05	8e-05	7e-05	0.000825	6.5e-05	3e-05	0.000235	0.000245
2_bin.42	d__Bacteria;p__Bacteroidota;c__Bacteroidia;o__Chitinophagales;f__UBA2359;g__;s__	0.544995	25.655	0.159625	0.559415	0.14666	0.045005	0.05506	0.117215	2e-05	2e-05	6e-05	4.5e-05	4e-05	2e-05	5e-06	0	3e-05	7e-05	1e-05	0.00122	0.001545	0.00069	0.000425	0.000475	0.001325	0.000805	0.00161	0.001255	0.001215	0.000665	0.001575	0.00183	0.000245	0.008835
2_bin.43	d__Bacteria;p__Pseudomonadota;c__Alphaproteobacteria;o__Micavibrionales;f__Micavibrionaceae;g__UBA1664;s__	0.00118	0.0915	0.000355	0	6e-05	2.5e-05	1e-05	5e-06	1e-05	0	0	0.00012	0.0001	0.000105	0	0	0	0	0	0	0	0	5e-06	5e-06	0	0	0	0	0	1e-05	0	0	0	0
2_bin.46	d__Bacteria;p__Myxococcota;c__Bradymonadia;o__UBA7976;f__UBA1532;g__JACKDM01;s__	0.002365	6.3823	0.01908	0.023455	0.000735	0.000115	0.014545	0.000225	0.002795	0.00267	0.00277	0.001	0.00073	0.000945	2e-05	1.5e-05	1.5e-05	3e-05	0	0.00075	0.000995	0.003015	0.00667	0.00216	0.001035	0.00062	0.000665	0.000635	0.00091	0.00229	0.000385	0.001015	0.00578	0.001475
2_bin.47	d__Bacteria;p__Bacteroidota;c__Bacteroidia;o__Chitinophagales;f__Chitinophagaceae;g__Flavipsychrobacter;s__	0.009275	0.11083	0.003105	0.000455	0.000165	0.000155	4.5e-05	1e-05	8.5e-05	8e-05	1e-05	3.5e-05	2e-05	4e-05	1.5e-05	1.5e-05	0	0	4e-05	0	0	0	0	1e-05	0	0	0	5e-06	0	5e-06	5e-06	0	1e-05	1e-05
2_bin.48	d__Bacteria;p__Pseudomonadota;c__Alphaproteobacteria;o__Rhodobacterales;f__Rhodobacteraceae;g__Meridianimarinicoccus;s__Meridianimarinicoccus sp014901205	0.03953	0.762045	0.37778	0.04405	0.009195	0.19396	0.0373	0.01582	0.00078	0.000975	0.00078	0.00041	0.00071	0.00047	0.000635	0.001215	6.5e-05	0.000105	0.00315	0.000665	0.00077	0.001315	0.000825	0.00062	0.000505	0.000325	0.00037	0.000495	0.00063	0.000245	0.00097	0.00045	0.00116	0.001615
2_bin.50	d__Bacteria;p__Patescibacteria;c__Saccharimonadia;o__Saccharimonadales;f__SZUA-47;g__;s__	0.038215	0.125775	0.06219	0.00152	0.000635	0.029655	0.00084	7e-05	2e-05	5e-06	5e-06	0	0	5e-06	5e-06	4.5e-05	0	1e-05	0	0	5e-06	2.5e-05	1e-05	1e-05	1.5e-05	1e-05	1.5e-05	5e-06	2.5e-05	1e-05	0	0	3e-05	1e-05
2_bin.52	d__Bacteria;p__Planctomycetota;c__Phycisphaerae;o__Phycisphaerales;f__UBA1924;g__JAHBXC01;s__	0.007465	0.190985	0.727105	0.028085	0.004105	0.011875	0.004895	0.012935	0.00036	0.000305	0.000235	0.00115	0.00082	0.00099	0.00073	0.001045	5e-06	5e-06	0	5.5e-05	2e-05	1.5e-05	8e-05	6e-05	3e-05	4.5e-05	1.5e-05	1.5e-05	3e-05	2.5e-05	3.5e-05	3e-05	9e-05	0.00053
2_bin.53	d__Bacteria;p__Pseudomonadota;c__Gammaproteobacteria;o__Pseudomonadales;f__Halieaceae;g__GCA-2748505;s__	0.17003	0.66588	0.58289	0.337015	0.08094	0.01489	0.001325	0.00091	3.5e-05	2.5e-05	0.000105	9.5e-05	5e-05	0.00012	1e-05	0	0	2.5e-05	3e-05	0.00017	0.000315	0.00029	0.00041	0.000475	0.00034	0.00019	0.000285	0.000235	0.00035	0.00021	0.00071	0.000215	0.00076	0.00028
2_bin.56	d__Bacteria;p__Patescibacteria;c__Gracilibacteria;o__UM-FILTER-43-11;f__UM-FILTER-43-11;g__;s__	3.5e-05	0.079885	0.000535	0.000125	4e-05	0.000205	0.000125	0	9e-05	3e-05	8.5e-05	0.00017	0.00011	0.000165	6.5e-05	8e-05	0	0	0	0	0	0	0	0	0	0	0	0	0	0	0	0	1.5e-05	0
2_bin.59	d__Bacteria;p__Pseudomonadota;c__Gammaproteobacteria;o__Pseudomonadales;f__Pseudohongiellaceae;g__UBA9145;s__UBA9145 sp023254735	0.03532	0.12771	0.007625	0.004925	0.04114	0.021945	0.04776	0.00338	0.00275	0.0021	0.00289	0.00361	0.00314	0.00348	0.00065	0.001135	0.00037	0.00308	0.023415	0.00682	0.00549	0.0058	0.002895	0.002265	0.004825	0.00407	0.00373	0.00364	0.00362	0.0021	0.00411	0.003205	0.00219	0.007565
2_bin.60	d__Bacteria;p__Pseudomonadota;c__Alphaproteobacteria;o__Rhodobacterales;f__Rhodobacteraceae;g__Ruegeria;s__	0.324105	0.46501	0.57438	1.35624	0.31413	0.276365	0.05266	0.00221	0.01371	0.015105	0.01195	0.00323	0.003775	0.002715	0.013645	0.02011	0.000255	6e-05	0.00554	0.00215	0.002825	0.003575	0.00101	0.00094	0.00324	0.00196	0.00122	0.00199	0.00192	0.000705	0.00658	0.00143	0.00298	0.00428
2_bin.9	d__Bacteria;p__Myxococcota;c__Bradymonadia;o__UBA7976;f__UBA1532;g__JACKDN01;s__	0.00911	1.89462	0.062535	0.000275	5e-05	3.5e-05	0.097505	0.187715	0.00766	0.0092	0.00923	0.002335	0.00163	0.002485	2e-05	2.5e-05	0	0	0	5.5e-05	8.5e-05	4.5e-05	0.00012	0.00016	8.5e-05	2.5e-05	7e-05	0.000105	0.000115	9e-05	0.00011	7e-05	0.00017	0.000155
3_bin.101	d__Bacteria;p__Planctomycetota;c__Phycisphaerae;o__Phycisphaerales;f__UBA1924;g__BQJQ01;s__	0.000455	0.01919	0.2012	0.04187	0.000655	0.002025	0.000405	0.0019	0.00022	0.00019	0.00038	0.00011	0.000205	0.00017	0.000245	0.0002	0	2.5e-05	0	6.5e-05	0.000125	6e-05	0.00043	0.000325	0.00012	7e-05	9.5e-05	8.5e-05	9e-05	0.000185	0.00013	9e-05	0.000515	0.000815
3_bin.102	d__Bacteria;p__Bacteroidota;c__Kapabacteria;o__Kapabacteriales;f__UBA2268;g__PGYR01;s__	0.00348	0.012845	0.138955	0.15538	0.00039	0.03114	0.01536	0.001585	0.000885	0.000355	0.00058	0.00104	0.001025	0.0011	5e-05	6e-05	5e-06	0.00012	2e-05	0.00293	0.00231	0.00192	0.000235	0.00022	0.00109	0.001045	0.000935	0.00096	0.00111	0.00034	0.00093	0.001255	0.000135	0.000375
3_bin.104	d__Bacteria;p__Planctomycetota;c__UBA1135;o__UBA1135;f__;g__;s__	0.00027	0.012815	0.35449	0.055085	0.016095	0.156605	0.17726	0.02721	0.000265	0.000295	0.000455	0.000185	0.000225	0.00013	0.000195	0.000285	0	5e-05	1e-05	0.000105	0.000155	0.0001	0.00036	0.00027	0.00022	6.5e-05	0.000135	0.0001	0.000185	0.0002	0.00022	0.00016	0.000295	0.000635
3_bin.108	d__Bacteria;p__Bacteroidota;c__Rhodothermia;o__Rhodothermales;f__JAHQVL01;g__JAHQVL01;s__	0.00244	0.030045	0.115255	0.012065	0.00609	0.006405	0.00307	0.00235	0.00051	0.00037	0.00031	0.002025	0.002115	0.00222	0.00045	0.000525	0	5.5e-05	0.000255	1e-05	0.0001	0.000125	0.000495	0.00025	8e-05	4.5e-05	6.5e-05	5e-05	9.5e-05	0.00015	0.00022	5.5e-05	0.00014	0.00016
3_bin.12	d__Bacteria;p__Pseudomonadota;c__Alphaproteobacteria;o__Rickettsiales;f__JABSSG01;g__;s__	0	6.5e-05	0.62994	0.002015	0.00014	2e-05	0.0005	9e-05	1e-05	1e-05	0	1e-05	0	1e-05	5e-06	5e-06	0	0	0	0	0	0	0.000115	1e-05	0	0	0	0	0	1.5e-05	5e-06	5e-06	0	0
3_bin.16	d__Bacteria;p__Myxococcota;c__Polyangia;o__Polyangiales;f__Sandaracinaceae;g__;s__	0.00026	0.097935	1.18704	0.180535	0.000455	0.09657	0.011145	0.005835	0.001125	0.001325	0.0011	0.000225	0.000265	0.000155	3.5e-05	2e-05	0	0	1.5e-05	0.00017	0.00015	0.00013	0.00089	0.00044	0.00022	0.00012	0.000155	0.00011	0.000215	0.00047	0.00014	0.00011	0.000325	0.00106
3_bin.19	d__Bacteria;p__Bacteroidota;c__Bacteroidia;o__Chitinophagales;f__;g__;s__	0.003015	0.1191	0.83513	0.003225	0.000835	0.000365	0.000685	0.0002	5e-05	3e-05	5e-05	6.5e-05	3.5e-05	6e-05	1.5e-05	1.5e-05	3e-05	0	1e-05	1e-05	0	1.5e-05	0	5e-06	1e-05	0	1.5e-05	1.5e-05	0	5e-06	1.5e-05	1.5e-05	0	1.5e-05
3_bin.2	d__Bacteria;p__Pseudomonadota;c__Alphaproteobacteria;o__Micavibrionales;f__Micavibrionaceae;g__;s__	0	0.001905	0.111695	0.004465	0.00073	0.06203	0.010265	0.0004	2e-05	3e-05	0	4.5e-05	2.5e-05	3.5e-05	1e-05	2e-05	0	0	0	0	1.5e-05	1.5e-05	1.5e-05	0	0	5e-06	0	5e-06	1.5e-05	5e-06	2e-05	2e-05	0	4e-05
3_bin.21	d__Bacteria;p__Planctomycetota;c__JAFGQW01;o__JAFGQW01;f__JAFGQW01;g__;s__	0.0001	0.01012	2.04368	1.71422	0.607845	0.25517	0.01416	0.005495	0.00087	0.000725	0.00119	0.00015	0.000505	0.00017	3.5e-05	7e-05	0	5e-06	0	0.000105	0.000175	0.00023	0.000135	0.000145	0.00032	7.5e-05	0.00019	7.5e-05	0.000165	8.5e-05	0.00039	0.000175	0.000285	0.00156
3_bin.24	d__Bacteria;p__Bacteroidota;c__Bacteroidia;o__Chitinophagales;f__Saprospiraceae;g__JADKGY01;s__	0.0003	0.00398	0.23725	0.312855	0.25133	2.21627	0.794455	0.267435	0.00069	0.000585	0.000685	0.00019	0.00024	0.000135	2.5e-05	0	1e-05	5e-06	1e-05	3.5e-05	2e-05	5e-05	2.5e-05	5e-05	7.5e-05	2.5e-05	7.5e-05	4.5e-05	3.5e-05	1.5e-05	1.5e-05	5e-06	1.5e-05	4.5e-05
3_bin.26	d__Bacteria;p__Pseudomonadota;c__Gammaproteobacteria;o__Xanthomonadales;f__Marinicellaceae;g__Marinicella;s__	0.000145	0.0016	0.13286	0.151525	0.133975	0.186925	0.04172	0.002595	0.00387	0.00375	0.00352	0.00104	0.00156	0.0011	3.5e-05	6e-05	7e-05	0.00021	0.000955	0.0002	0.000195	0.000475	0.00043	0.00037	0.00051	0.00024	0.000265	0.00028	0.00029	0.00024	0.000385	0.00029	0.001475	0.000755
3_bin.27	d__Bacteria;p__Bacteroidota;c__Bacteroidia;o__Flavobacteriales;f__Crocinitomicaceae;g__JABURP01;s__	0.00279	0.012795	0.16822	0.01129	0.000705	0.00217	0.009535	0.000265	0.00038	0.000275	0.000245	0.000145	0.00011	0.000165	3.5e-05	3e-05	3e-05	5e-06	2e-05	2e-05	3e-05	0.000105	4e-05	2e-05	2.5e-05	7e-05	1e-05	8e-05	3.5e-05	0	5e-05	5.5e-05	6.5e-05	0.0003
3_bin.30	d__Bacteria;p__Planctomycetota;c__UBA1135;o__UBA1135;f__GCA-002686595;g__NORP259;s__	8.5e-05	0.014225	0.229205	0.089545	0.00462	0.00056	0.000185	9.5e-05	0.010905	0.006675	0.00763	0.00595	0.011895	0.006915	0.00014	0.000155	4e-05	0	0	0	1.5e-05	3e-05	5e-05	6.5e-05	2.5e-05	3e-05	4e-05	5.5e-05	2.5e-05	1.5e-05	4e-05	2e-05	5e-06	0.00016
3_bin.31	d__Bacteria;p__Actinomycetota;c__Actinomycetia;o__Propionibacteriales;f__Propionibacteriaceae;g__Arachnia;s__	0.0047	0.08008	0.55737	0.024855	0.00312	0.11611	0.00422	0.000575	3e-05	6.5e-05	5.5e-05	4e-05	8.5e-05	9e-05	4e-05	9e-05	0	1.5e-05	5e-06	2.5e-05	5e-06	1e-05	3.5e-05	5e-06	5e-06	5e-06	3.5e-05	0	1.5e-05	1.5e-05	3.5e-05	2e-05	3.5e-05	4e-05
3_bin.33	d__Bacteria;p__Pseudomonadota;c__Gammaproteobacteria;o__Pseudomonadales;f__HTCC2089;g__UBA4421;s__	0.024215	0.02942	0.049125	0.023385	0.00997	0.01224	0.009445	0.006205	0.00322	0.00233	0.002645	0.005535	0.005765	0.00568	0.00142	0.001705	8.5e-05	0.00012	0.00079	0.000155	0.00022	0.00031	0.001235	0.001305	0.00037	0.000175	0.00024	0.000265	0.00029	0.00037	0.000635	0.0002	0.00057	0.00033
3_bin.35	d__Bacteria;p__Planctomycetota;c__UBA1135;o__UBA1135;f__GCA-002686595;g__JACKHV01;s__	0.00047	0.034875	0.7995	0.208105	0.198075	2.04515	0.29478	0.206605	0.002655	0.00262	0.003765	0.001735	0.0022	0.001805	0.0003	0.000415	8e-05	6e-05	0	0.000215	0.000255	0.00024	0.000725	0.00057	0.000345	0.000285	0.00028	0.000385	0.000365	0.00049	0.00047	0.000345	0.0006	0.00137
3_bin.36	d__Bacteria;p__Pseudomonadota;c__Alphaproteobacteria;o__Rhodobacterales;f__Rhodobacteraceae;g__Ruegeria;s__	0.191265	0.182025	1.13763	0.53513	0.09012	0.036975	0.009795	0.00408	0.06295	0.089885	0.069595	0.01809	0.022375	0.019975	0.113445	0.110245	0.00168	8e-05	0.0165	0.00311	0.004055	0.0059	0.002	0.00185	0.00443	0.00239	0.002155	0.002965	0.002975	0.001505	0.00812	0.00197	0.009415	0.006655
3_bin.37	d__Bacteria;p__Bacteroidota;c__Bacteroidia;o__Flavobacteriales;f__Flavobacteriaceae;g__Muricauda;s__	0.002475	0.050025	0.07358	0.027165	0.01114	0.043915	0.00889	0.00251	0.04515	0.02447	0.022875	0.01688	0.02738	0.01803	0.00702	0.014345	0.002655	1e-05	5e-05	2.5e-05	1.5e-05	1.5e-05	5e-06	1e-05	5e-06	3.5e-05	4.5e-05	4e-05	5e-06	1e-05	6.5e-05	2.5e-05	2e-05	4e-05
3_bin.39	d__Bacteria;p__Bacteroidota;c__Bacteroidia;o__Chitinophagales;f__Chitinophagaceae;g__Flavipsychrobacter;s__	1e-05	0.12178	1.38775	0.00014	0.06261	0.00028	0	1e-05	1e-05	1e-05	1e-05	2e-05	4e-05	7e-05	0	5e-06	0	0	0	0	0	0	0	0	0	0	0	0	0	0	0	0	0	0
3_bin.40	d__Bacteria;p__Planctomycetota;c__Phycisphaerae;o__Phycisphaerales;f__UBA1924;g__RECY01;s__	0.000225	0.006295	0.19854	0.00768	0.000575	0.000625	0.000185	0.00231	0.002005	0.002035	0.0026	0.0007	0.00101	0.00067	2.5e-05	5e-05	1e-05	0	0	4e-05	2.5e-05	2e-05	7.5e-05	5e-05	2e-05	1.5e-05	1.5e-05	2.5e-05	2e-05	1.5e-05	2.5e-05	0	3.5e-05	0.000335
3_bin.46	d__Bacteria;p__Pseudomonadota;c__Alphaproteobacteria;o__Rhodobacterales;f__Rhodobacteraceae;g__Arenibacterium_A;s__	0.0131	0.088	0.44927	0.11019	0.03319	0.18509	0.059735	0.006455	0.009085	0.00892	0.008825	0.00243	0.00264	0.00285	0.001615	0.00321	0.000245	0.000485	0.00083	0.000305	0.00046	0.00077	0.00032	0.00024	0.000345	0.000305	0.00029	0.000555	0.00037	8.5e-05	0.00055	0.00025	0.00539	0.009275
3_bin.47	d__Bacteria;p__Pseudomonadota;c__Gammaproteobacteria;o__UBA6522;f__UBA6522;g__JAHEEO01;s__	3.5e-05	0.00022	0.05769	0.00086	0.00031	0.00099	0.00085	0.00063	0.000135	0.000115	5.5e-05	7.5e-05	6.5e-05	5e-05	0.0001	3.5e-05	0	2e-05	1.5e-05	3.5e-05	3e-05	0	4.5e-05	2e-05	3.5e-05	2e-05	1e-05	3e-05	1.5e-05	2.5e-05	2.5e-05	2e-05	5e-05	4.5e-05
3_bin.48	d__Bacteria;p__Bdellovibrionota;c__Bacteriovoracia;o__Bacteriovoracales;f__Bacteriovoracaceae;g__;s__	8.5e-05	0.00437	0.12045	0.00697	4.5e-05	0.001305	0.00089	0.00036	9e-05	6.5e-05	5.5e-05	0.00108	0.000725	0.000815	0	3e-05	0	0	0	0	1.5e-05	2e-05	1.5e-05	0	3.5e-05	0.00014	1e-05	4e-05	3.5e-05	5e-06	9e-05	3e-05	2.5e-05	5e-06
3_bin.56	d__Bacteria;p__Planctomycetota;c__Phycisphaerae;o__Phycisphaerales;f__Phycisphaeraceae;g__;s__	2e-05	2.5e-05	0.54481	7.5e-05	0.0001	0.014025	8.5e-05	0.00026	2e-05	0	0	0.000415	0.00018	0.00027	0.003175	0.00232	0.01411	0.016565	0.00281	0.000305	0.000355	0.000245	0.000105	1.5e-05	0.000525	0.00063	0.000575	0.000585	0.000335	0.00012	0.000215	0.00032	0.00034	0.0001
3_bin.6	d__Bacteria;p__Actinomycetota;c__Acidimicrobiia;o__Acidimicrobiales;f__Ilumatobacteraceae;g__Ilumatobacter;s__	0.010565	0.051265	0.22836	0.02612	0.004335	0.037915	0.03093	0.029205	0.009425	0.01267	0.006935	0.00681	0.00998	0.0073	0.01349	0.01628	0.00021	0.00015	0	0.001245	0.00186	0.00196	0.00055	0.000735	0.00125	0.000785	0.000645	0.000755	0.001045	0.000335	0.00095	0.00086	0.002105	0.001285
3_bin.61	d__Bacteria;p__Pseudomonadota;c__Alphaproteobacteria;o__Caulobacterales;f__Parvularculaceae;g__Marinicaulis;s__	0.00344	0.087755	0.28418	0.03499	0.00091	0.008185	0.00989	0.07348	0.00134	0.001935	0.00185	0.000335	0.000275	0.00043	0.00012	8e-05	0	0	5e-06	2.5e-05	2e-05	3.5e-05	2e-05	4e-05	1.5e-05	1.5e-05	3e-05	2e-05	3.5e-05	5e-06	3.5e-05	5e-06	3e-05	4e-05
3_bin.63	d__Bacteria;p__Pseudomonadota;c__Gammaproteobacteria;o__Pseudomonadales;f__Halieaceae;g__Halioglobus;s__	0.01296	0.13335	0.354095	0.13815	0.01655	0.09244	0.119345	0.099995	0.00065	0.000565	0.00066	0.00117	0.00091	0.00124	0.00011	0.000215	3.5e-05	0.00041	0.0019	7.5e-05	0.0003	0.00014	0.000395	0.00051	0.000195	0.000105	0.00017	0.000135	0.00021	0.000135	0.000445	0.000135	0.000635	0.01982
3_bin.64	d__Bacteria;p__Actinomycetota;c__Actinomycetia;o__Actinomycetales;f__Microbacteriaceae;g__Microbacterium;s__	0.01013	0.12115	0.41071	0.01631	0.00371	0.12951	0.04093	0.02032	0.00315	0.00238	0.00121	0.00284	0.004235	0.00267	0.009995	0.00957	0.00023	0	1e-05	2e-05	1.5e-05	4e-05	1e-05	1.5e-05	2.5e-05	1.5e-05	1e-05	5e-06	2.5e-05	5e-06	1e-05	0	2.5e-05	2.5e-05
3_bin.68	d__Bacteria;p__Myxococcota;c__WYAZ01;o__WYAZ01;f__WYAZ01;g__JACKEN01;s__	5.5e-05	0.011205	0.41424	0.014585	0.001065	0.014095	0.00293	0.00201	0.00032	0.000285	0.00031	0.000205	0.00013	0.00012	0.0001	0.000115	0	0	6e-05	2.5e-05	5e-06	3.5e-05	0.000105	8e-05	1.5e-05	2e-05	3e-05	3.5e-05	1.5e-05	3e-05	3.5e-05	2e-05	5e-05	0.00015
3_bin.69	d__Bacteria;p__Pseudomonadota;c__Gammaproteobacteria;o__Woeseiales;f__Woeseiaceae;g__UBA1847;s__	0.00329	0.03594	0.145895	0.012825	0.000685	0.001235	0.0006	0.000195	0.00555	0.00581	0.006495	0.00151	0.001555	0.001695	7e-05	6.5e-05	5e-06	2.5e-05	7e-05	0.000155	0.00014	5.5e-05	0.00013	0.00014	0.00014	4.5e-05	6e-05	0.000145	0.000185	6e-05	0.00021	0.00016	0.00029	0.000205
3_bin.7	d__Bacteria;p__Pseudomonadota;c__Gammaproteobacteria;o__Xanthomonadales;f__SZUA-36;g__W260;s__	0.063625	1.18586	9.60108	0.716015	0.09502	0.26462	0.06957	0.043065	0.00026	0.000215	0.00039	5.5e-05	7.5e-05	7e-05	0.000115	0.000385	1e-05	8e-05	2e-05	0.000235	0.000625	0.000545	0.00021	0.00024	0.0005	0.00019	0.00025	0.00021	0.00048	0.000125	0.000795	0.000255	0.00102	0.000665
3_bin.74	d__Bacteria;p__Pseudomonadota;c__Gammaproteobacteria;o__GCA-2729495;f__GCA-2729495;g__GCA-2729495;s__	0.000105	0.022395	0.39466	0.008375	0.00779	0.007265	0.003985	0.00121	0.000105	0.000215	0.0002	5.5e-05	5.5e-05	0	5e-06	2.5e-05	0	1.5e-05	0	3.5e-05	3.5e-05	2.5e-05	3.5e-05	7.5e-05	5e-05	2e-05	2.5e-05	6.5e-05	9e-05	3.5e-05	0.00016	7.5e-05	0.00023	0.000115
3_bin.78	d__Bacteria;p__Bacteroidota;c__Bacteroidia;o__Flavobacteriales;f__Vicingaceae;g__;s__	0.00031	0.00036	0.15862	0.00038	4e-05	7e-05	5.5e-05	6.5e-05	6e-05	3e-05	3e-05	7e-05	6e-05	7.5e-05	0	5e-06	1.5e-05	4.5e-05	5e-06	5e-05	5.5e-05	1.5e-05	4.5e-05	4e-05	4e-05	5.5e-05	2e-05	9e-05	2.5e-05	4.5e-05	1.5e-05	4e-05	8e-05	4.5e-05
3_bin.80	d__Bacteria;p__UBA10199;c__UBA10199;o__DSSB01;f__DSSB01;g__JACKPJ01;s__	0.00012	0.006945	0.08758	0.00047	0.000155	0.000165	0.001135	0.000265	0.00402	0.001855	0.00121	0.000865	0.001315	0.001015	0.00108	0.001775	0.00025	4e-05	7e-05	3.5e-05	7.5e-05	8e-05	7e-05	7.5e-05	5e-05	8.5e-05	4.5e-05	7e-05	5e-05	6e-05	8.5e-05	4.5e-05	8.5e-05	0.000115
3_bin.83	d__Bacteria;p__Chloroflexota;c__Anaerolineae;o__Promineofilales;f__Promineofilaceae;g__;s__	0.04576	0.014205	0.14089	0.031165	0.01614	0.081755	0.03527	0.01496	0.000975	0.000995	0.00107	0.002015	0.002465	0.00209	0.003695	0.003495	0.057215	0.02532	0.003965	0.00485	0.00482	0.003535	0.004525	0.00382	0.008625	0.01726	0.014315	0.02585	0.00894	0.029465	0.007945	0.01092	0.00515	0.020075
3_bin.84	d__Bacteria;p__Bacteroidota;c__Bacteroidia;o__Cytophagales;f__Cyclobacteriaceae;g__JAAUQL01;s__	0.000245	0.083015	0.311305	0.00384	0.00244	0.01802	0.007925	0.0024	4.5e-05	2e-05	2e-05	2e-05	1e-05	1.5e-05	0	0	1e-05	0	1e-05	5e-06	5e-06	5e-06	1.5e-05	3e-05	2e-05	5e-06	1e-05	0	5e-06	5e-06	0	5e-06	4e-05	5e-06
3_bin.86	d__Bacteria;p__Pseudomonadota;c__Alphaproteobacteria;o__Rhodobacterales;f__Rhodobacteraceae;g__Ruegeria;s__	0.135525	0.080685	0.178905	0.185115	0.13937	0.07747	0.028565	0.007835	0.010625	0.01284	0.011125	0.01763	0.02146	0.018705	0.02106	0.023915	0.000395	8.5e-05	0.03303	0.00168	0.00235	0.00277	0.001045	0.001305	0.00238	0.001425	0.00115	0.0018	0.00199	0.000675	0.00547	0.001195	0.003545	0.00972
3_bin.88	d__Bacteria;p__Myxococcota;c__Bradymonadia;o__UBA7976;f__UBA1532;g__JACKDM01;s__	0.00244	0.56	1.503	0.74306	0.012555	0.003905	0.85062	0.001985	0.03853	0.04268	0.04042	0.01334	0.010555	0.01298	2e-05	1e-05	4.5e-05	1e-05	5e-06	0.0001	0.00013	0.00014	0.00059	0.00026	0.00016	0.00015	0.000115	0.000145	0.00013	0.00027	0.000105	0.000105	0.00105	0.000175
3_bin.89	d__Bacteria;p__Bacteroidota;c__Kapabacteria;o__Kapabacteriales;f__;g__;s__	5e-05	0.002485	0.156805	0.0003	0.00275	0.14106	0.0013	0.00058	2e-05	5e-06	0	2e-05	1e-05	3e-05	0	1.5e-05	0	0	0	0	0	0	5e-06	5e-06	0	0	0	5e-06	0	0	0	0	3e-05	1.5e-05
3_bin.90	d__Bacteria;p__Patescibacteria;c__Gracilibacteria;o__UBA1369;f__GCA-2718715;g__;s__	5e-06	2e-05	0.03815	0.000565	1e-05	0.0001	0.000675	5e-06	5e-06	0	0	1e-05	2e-05	0	0	0	0	0	0	0	0	0	0	0	0	5e-06	0	0	0	5e-06	0	0	0	0
3_bin.91	d__Bacteria;p__Pseudomonadota;c__Alphaproteobacteria;o__Sphingomonadales;f__Sphingomonadaceae;g__JAGIAR01;s__	0.004585	0.156955	0.32258	0.01434	0.00464	0.02248	0.00656	0.001045	0.000385	0.000405	0.00029	0.0006	0.000775	0.000675	7e-05	0.00013	0	0	0.00089	6e-05	3.5e-05	0.00038	0.000105	4.5e-05	0.000125	6e-05	5.5e-05	9.5e-05	9e-05	5.5e-05	0.00022	4e-05	4.5e-05	0.00046
3_bin.92	d__Bacteria;p__Planctomycetota;c__Phycisphaerae;o__Phycisphaerales;f__UBA1924;g__JACKHE01;s__	0.00019	0.00327	0.09282	0.07645	0.019335	0.024705	0.10363	0.49968	0.015735	0.017845	0.02064	0.003025	0.003825	0.002625	0.00043	0.000855	0.00012	0	1e-05	5e-06	1.5e-05	4.5e-05	0.000235	0.000245	5e-05	4e-05	5.5e-05	2.5e-05	7.5e-05	0.00016	3.5e-05	4e-05	0.00092	0.06065
3_bin.93	d__Bacteria;p__Patescibacteria;c__Saccharimonadia;o__Saccharimonadales;f__AWTP1-31;g__JAGQMX01;s__	0	0.00435	0.06865	0.006145	0.001395	0.00025	0.000345	0.00077	0.007045	0.008755	0.00467	0.01867	0.013995	0.01965	0.02469	0.029025	0.00022	0	0	0	0	0	0	0	0	0	0	0	0	0	0	0	0	0
3_bin.96	d__Bacteria;p__Pseudomonadota;c__Alphaproteobacteria;o__G023898725;f__;g__;s__	9.5e-05	0.02375	0.16746	7.5e-05	0.0028	0.00011	0	0.002825	0.001345	0.00098	0.00116	0.04086	0.04741	0.045435	0.0001	0.000115	6e-05	0	0	0	0	0	0	0	0	0	0	0	0	0	0	0	0	0
4_bin.15	d__Bacteria;p__Pseudomonadota;c__Alphaproteobacteria;o__Rhodobacterales;f__Rhodobacteraceae;g__Roseovarius;s__Roseovarius mucosus_A	0.00096	0.000525	0.000945	0.33843	0.00346	0.000635	0.000225	0.00032	0.00031	0.0002	0.000265	0.00011	0.000115	0.000125	0.000195	0.00031	0	4.5e-05	0.00167	0.00016	0.000205	0.00039	0.000185	0.000155	0.00021	0.00011	8e-05	0.000105	0.00014	6.5e-05	0.000265	0.000145	0.00018	0.000325
4_bin.16	d__Bacteria;p__Bacteroidota;c__Bacteroidia;o__Flavobacteriales;f__Flavobacteriaceae;g__Meridianimaribacter;s__Meridianimaribacter flavus	0.383825	0.23849	0.45436	3.2592	0.12262	0.01362	0.027145	0.015485	0.003795	0.002705	0.00336	0.003175	0.0037	0.003325	8.5e-05	0.0002	4e-05	0.00029	0.00205	8e-05	0.000135	0.00049	0.00016	0.000125	0.00023	0.000115	0.00026	0.00023	0.00039	6.5e-05	0.000765	0.000245	0.00014	0.00029
4_bin.22	d__Bacteria;p__Myxococcota;c__Polyangia;o__Polyangiales;f__Polyangiaceae;g__;s__	0.00016	0.006825	0.26343	0.79414	0.00334	0.10207	0.008305	0.00111	0.00079	0.00097	0.00092	0.00055	0.000625	0.000565	0.000165	0.000155	0.00154	0.002045	0.000595	0.000185	0.000285	0.00022	0.000465	0.0003	0.000325	0.00027	0.00018	0.00034	0.000275	0.00032	0.000195	0.000185	0.00023	0.002055
4_bin.23	d__Bacteria;p__Pseudomonadota;c__Gammaproteobacteria;o__BQJM01;f__BQJM01;g__;s__	1e-05	1.5e-05	2.5e-05	0.11605	0.00601	0.000415	0.00016	6e-05	2e-05	0	2e-05	2.5e-05	1.5e-05	1e-05	0	0	0	5e-06	0.000395	5e-06	1.5e-05	5e-06	1e-05	0	2e-05	5e-06	5e-06	5e-06	0	0	3.5e-05	1e-05	0	5e-06
4_bin.24	d__Bacteria;p__Pseudomonadota;c__Gammaproteobacteria;o__Xanthomonadales;f__Marinicellaceae;g__Marinicella;s__	0.00019	0.00238	0.001405	0.133695	0.002355	0.001505	0.002825	4.5e-05	0.013255	0.013455	0.012295	0.00228	0.003165	0.00294	4e-05	5.5e-05	2e-05	5e-06	2.5e-05	0	5e-06	3e-05	2.5e-05	2.5e-05	2.5e-05	3e-05	2e-05	2e-05	3e-05	1.5e-05	1e-05	5e-06	1.5e-05	4e-05
4_bin.26	d__Bacteria;p__Bacteroidota;c__Bacteroidia;o__Flavobacteriales;f__Parvicellaceae;g__S010-51;s__	0.02614	0.00047	0.000565	0.24097	0.00154	0.010515	0.00519	0.00046	0.00486	0.001975	0.003325	0.00206	0.001775	0.00213	5e-05	0.00018	0.00024	0.00056	0	1.5e-05	1.5e-05	6e-05	0	0	5e-06	1.5e-05	0	1.5e-05	5e-06	5e-06	2.5e-05	1e-05	1e-05	0
4_bin.29	d__Bacteria;p__Pseudomonadota;c__Gammaproteobacteria;o__Xanthomonadales;f__Xanthomonadaceae;g__Lysobacter_C;s__Lysobacter_C spongiae	0.022865	0.070785	0.39093	0.4544	0.028905	0.03162	0.0026	0.000725	0.00036	0.00029	0.000285	0.00065	0.00043	0.00041	6.5e-05	0.000185	1e-05	8.5e-05	4e-05	0.00014	0.000195	9e-05	0.000165	0.00015	0.000175	0.000155	0.00012	0.00016	0.00019	0.00011	0.00018	0.000175	0.000355	0.00026
4_bin.30	d__Bacteria;p__Pseudomonadota;c__Gammaproteobacteria;o__CAJQNE01;f__CAJQNE01;g__;s__	0.002975	0.00106	0.00043	0.75636	0.000795	0.00067	0.00011	6e-05	0.00027	0.00016	0.00029	0.00026	0.00021	0.000255	1e-05	0	0	1e-05	4e-05	0.00066	7.5e-05	3e-05	1.5e-05	5e-06	5e-06	2.5e-05	0	2e-05	5e-06	1e-05	1.5e-05	7.5e-05	1e-05	0.000625
4_bin.36	d__Bacteria;p__Pseudomonadota;c__Alphaproteobacteria;o__Rhodobacterales;f__Rhodobacteraceae;g__Dinoroseobacter;s__	0.325255	0.01759	0.013415	0.997035	0.359505	0.221395	0.23085	0.04648	0.01357	0.01647	0.012325	0.522455	0.58406	0.514675	0.00707	0.02273	0.002985	0.000185	0.0019	0.00054	0.00062	0.00124	0.001065	0.00107	0.00056	0.00038	0.000285	0.00034	0.000435	0.000515	0.000705	0.00043	0.000845	0.001475
4_bin.38	d__Bacteria;p__Pseudomonadota;c__Gammaproteobacteria;o__Arenicellales;f__Arenicellaceae;g__Arenicella;s__	0.000145	0.001735	0.00056	0.18337	0.00014	0.00022	0.000335	1.5e-05	6e-05	0.000225	0.00011	8e-05	4e-05	3e-05	5e-06	1.5e-05	0	0	7.5e-05	0.00023	0.00019	0.00045	3e-05	1.5e-05	0.00012	0.00022	0.00013	0.00018	0.0001	1.5e-05	0.000135	0.00011	0.00018	0.00043
4_bin.40	d__Bacteria;p__Bacteroidota;c__Bacteroidia;o__Cytophagales;f__Spirosomaceae;g__Jiulongibacter;s__Jiulongibacter sediminis	0.292965	0.01019	7.5e-05	1.81848	0.32535	0.09916	0.003215	0.02275	0.03196	0.013715	0.0127	0.11546	0.150995	0.125475	0.00766	0.011255	0.00055	1e-05	7.5e-05	2e-05	1.5e-05	6e-05	5e-05	9.5e-05	3.5e-05	3.5e-05	5.5e-05	8e-05	6e-05	4e-05	2.5e-05	0.0001	4e-05	2.5e-05
4_bin.41	d__Bacteria;p__Pseudomonadota;c__Alphaproteobacteria;o__Rhodobacterales;f__Rhodobacteraceae;g__Ponticoccus;s__	0.024485	0.056765	0.01513	1.74789	0.00367	0.004945	0.00236	0.00616	0.001435	0.00155	0.001515	0.002325	0.002835	0.00217	0.000865	0.001125	4.5e-05	0.000125	0.003805	0.000855	0.001185	0.0023	0.00114	0.000785	0.000995	0.000615	0.00048	0.000665	0.00083	0.00044	0.00142	0.00043	0.0015	0.002465
4_bin.49	d__Bacteria;p__Pseudomonadota;c__Alphaproteobacteria;o__Rhodobacterales;f__Rhodobacteraceae;g__Pseudophaeobacter_A;s__Pseudophaeobacter_A gallaeciensis_A	0.03624	0.00578	0.00387	1.17531	0.13351	0.03939	0.023705	0.025265	0.00092	0.00083	0.00072	0.01121	0.015275	0.01172	0.0004	0.000945	3e-05	0.00018	0.07021	0.000405	0.000555	0.000835	0.000505	0.000675	0.00026	0.00035	0.00022	0.001525	0.000375	0.00031	0.000585	0.00029	0.000895	0.000905
4_bin.51	d__Bacteria;p__Pseudomonadota;c__Gammaproteobacteria;o__JABXHR01;f__JABXHR01;g__JABXHR01;s__	0.001475	0.00493	0.001525	0.13561	0.00123	0.000135	0.000415	0.00011	2.5e-05	0	2.5e-05	2e-05	1.5e-05	0	5e-06	0	0	0.00049	0.003115	0	0	1.5e-05	5e-06	0	0	0	0	0	0	0	5e-06	0	0	5e-06
4_bin.52	d__Bacteria;p__Myxococcota;c__Polyangia;o__Polyangiales;f__SG8-38;g__JAHDCI01;s__	0.000355	0.00047	0.000905	0.333835	0.000825	0.001955	0.00036	0.000315	0.0004	0.00051	0.000615	0.0005	0.00049	0.000505	0.00012	0.000165	0.00013	1.5e-05	0.00023	2.5e-05	5e-05	4e-05	7.5e-05	2e-05	3e-05	4e-05	4e-05	6.5e-05	4e-05	4.5e-05	2.5e-05	2e-05	5e-05	0.000285
4_bin.55	d__Bacteria;p__Pseudomonadota;c__Alphaproteobacteria;o__Sphingomonadales;f__Emcibacteraceae;g__Pseudemcibacter;s__Pseudemcibacter sp002390425	0.00069	0.00053	0.000735	0.084805	0.0006	0.00061	0.00044	0.00015	0.000125	7e-05	8e-05	0.00011	0.000185	0.00015	0.00014	0.000135	0	0.00016	0.00056	3e-05	5.5e-05	4e-05	1e-05	1e-05	3.5e-05	0.000115	5e-06	7e-05	9.5e-05	5e-06	7e-05	2.5e-05	3e-05	0.00022
4_bin.7	d__Bacteria;p__Pseudomonadota;c__Gammaproteobacteria;o__Woeseiales;f__Woeseiaceae;g__UBA1844;s__	0.01891	0.27123	0.97155	0.33003	0.041745	0.229195	0.21223	0.059185	0.00069	0.001065	0.00094	0.000155	0.00025	0.000135	0.000265	0.00035	1.5e-05	1.5e-05	1.5e-05	6.5e-05	9.5e-05	1.5e-05	0.000105	6.5e-05	8.5e-05	3e-05	7e-05	8e-05	0.00011	4e-05	0.00022	6e-05	0.00019	0.00014
4_bin.8	d__Bacteria;p__Planctomycetota;c__Phycisphaerae;o__Phycisphaerales;f__Phycisphaeraceae;g__JAHQVV01;s__	0.00142	0.05926	0.10814	1.22978	0.464635	0.051795	0.02626	0.00526	0.140655	0.14102	0.13351	0.074125	0.12605	0.077035	0.000395	0.0009	0.00037	0.000645	0.000105	5.5e-05	6.5e-05	0.00013	0.00042	0.0002	0.00014	0.0001	0.000145	0.000195	0.000155	0.00021	0.00016	8e-05	0.00021	0.000345
4_bin.9	d__Bacteria;p__Pseudomonadota;c__Alphaproteobacteria;o__Rhodobacterales;f__Rhodobacteraceae;g__Leisingera;s__	0.00127	0.000655	0.003145	0.66618	0.025055	0.07489	0.00488	0.00155	0.003405	0.00376	0.00348	0.00105	0.00167	0.001255	0.003155	0.0048	0.00016	0.000135	0.13387	0.00178	0.00205	0.00251	0.000975	0.000825	0.001395	0.000905	0.00071	0.001295	0.001235	0.000585	0.00215	0.00069	0.0027	0.002585
5_bin.11	d__Bacteria;p__Actinomycetota;c__Actinomycetia;o__Nanopelagicales;f__S36-B12;g__UBA10649;s__	0.000105	0.001045	0.01364	0.00199	0.145965	0.04892	0.01018	0.02337	0.000165	0.0002	0.000115	0.00702	0.012385	0.00721	0.001175	0.001215	0	0.0001	4e-05	1.5e-05	5e-05	6e-05	6e-05	5e-05	5e-05	3.5e-05	5e-05	3e-05	3.5e-05	5e-05	5.5e-05	5e-05	0.00013	7.5e-05
5_bin.18	d__Bacteria;p__Planctomycetota;c__Planctomycetia;o__Planctomycetales;f__Planctomycetaceae;g__JABMPE01;s__JABMPE01 sp016779365	0.001215	0.013935	0.006495	0.00057	0.27223	0.008705	0.00405	0.0002	0.00168	0.0026	0.001175	0.03906	0.052305	0.041355	0.004895	0.011035	0.0004	0.000195	3e-05	0.000105	0.000215	0.00013	0.000385	0.000645	0.00015	0.00017	0.000105	0.00021	0.000155	0.00025	0.00014	0.000115	0.00042	0.00072
5_bin.19	d__Bacteria;p__Pseudomonadota;c__Alphaproteobacteria;o__;f__;g__;s__	0.000165	0.00025	6.5e-05	0.000125	1.29038	0.000275	0.000965	3.5e-05	1.5e-05	4e-05	0	2.5e-05	2.5e-05	3.5e-05	3e-05	3.5e-05	6.5e-05	0.000105	9e-05	6e-05	9e-05	3e-05	0.000135	0.00012	4e-05	0.00013	9.5e-05	8e-05	9.5e-05	0.000125	4.5e-05	0.00012	6.5e-05	0.00014
5_bin.2	d__Bacteria;p__Pseudomonadota;c__Alphaproteobacteria;o__Rhodobacterales;f__Rhodobacteraceae;g__Marivita;s__Marivita cryptomonadis	0.318005	0.076375	0.016055	2.30564	12.0039	0.36601	0.157425	0.048155	0.005325	0.006025	0.00476	0.151175	0.167615	0.15309	0.003485	0.012295	0.00185	0.00045	0.04997	0.000375	0.00049	0.00072	0.00083	0.000555	0.00038	0.00017	0.000175	0.000265	0.000405	0.000325	0.00056	0.000255	0.000775	0.002015
5_bin.20	d__Bacteria;p__Bacteroidota;c__Bacteroidia;o__Flavobacteriales;f__Flavobacteriaceae;g__Lutimonas;s__	0.001475	0.00433	0.014455	0.01264	0.116185	0.97885	0.121845	0.0017	0.00034	0.000225	0.00022	0.00039	0.000355	0.00033	9e-05	0.000245	3.5e-05	1e-05	6.5e-05	5e-06	1e-05	1.5e-05	2.5e-05	5e-06	2e-05	0	5e-06	5e-06	2e-05	0	2.5e-05	2e-05	3e-05	0
5_bin.25	d__Bacteria;p__Bacteroidota;c__Bacteroidia;o__Cytophagales;f__Flammeovirgaceae;g__;s__	0.0029	0.024745	0.00147	0.017585	0.381885	0.00082	0.010015	0.000215	0.000575	0.00048	0.000355	0.00071	0.000575	0.000725	1e-05	2.5e-05	0	0	1.5e-05	1e-05	3e-05	1e-05	2e-05	3e-05	5e-06	4e-05	5e-06	5e-05	3.5e-05	4e-05	5e-06	2e-05	5e-05	1e-05
5_bin.26	d__Bacteria;p__Myxococcota;c__UBA9042;o__UBA9042;f__UBA9042;g__UBA9042;s__	0.000535	0.027265	0.000425	0.00555	1.5836	0.003365	0.00056	0.001575	0.000165	0.000265	0.00026	0.00013	0.000135	9.5e-05	2e-05	6e-05	0	1e-05	0	2e-05	4e-05	3e-05	0.000235	0.00019	9.5e-05	4e-05	6e-05	3e-05	7.5e-05	8.5e-05	9e-05	3.5e-05	8.5e-05	0.000455
5_bin.3	d__Bacteria;p__Pseudomonadota;c__Gammaproteobacteria;o__Coxiellales;f__Coxiellaceae;g__;s__	0.002355	0.00026	0.000705	0.001235	1.72829	0.003065	0.00936	5.5e-05	0.000345	0.000585	0.000295	0.000375	0.00058	0.00034	0.000555	0.000565	8.5e-05	0.000175	3.5e-05	0.000785	0.000805	0.00028	0.000565	0.000345	0.00233	0.000835	0.001765	0.001285	0.001255	0.00072	0.00105	0.00109	0.000395	0.00243
5_bin.31	d__Bacteria;p__Actinomycetota;c__Actinomycetia;o__Actinomycetales;f__Microbacteriaceae;g__Pontimonas;s__	0.02925	0.038095	0.0003	0.00104	0.20412	0.000955	0.000915	0.00034	9.5e-05	0.00013	9.5e-05	0.005505	0.00859	0.006	0.002045	0.002725	0.000105	5e-05	0	0	0	0	0	0	5e-06	0	0	0	0	0	0	0	0	3e-05
5_bin.32	d__Bacteria;p__Bacteroidota;c__Bacteroidia;o__Cytophagales;f__Cyclobacteriaceae;g__Cyclobacterium;s__Cyclobacterium xiamenense	0.19329	0.43515	0.08624	0.00799	1.70206	0.016325	0.001965	0.003025	0.00017	0.00013	0.00016	0.001945	0.002245	0.00188	5e-05	0.000155	2.5e-05	0.000345	4.5e-05	1.5e-05	2e-05	5e-06	2.5e-05	5e-06	5e-06	4e-05	5e-06	3.5e-05	0	0	1e-05	5e-06	0	2.5e-05
5_bin.34	d__Bacteria;p__Verrucomicrobiota;c__Verrucomicrobiae;o__Pedosphaerales;f__JAJOIW01;g__JAJOIW01;s__	0	0.000365	7.5e-05	0.000305	0.50078	0.00664	0.006695	0.004805	0.00025	0.00013	0.000205	0.001865	0.0017	0.00209	1e-05	2e-05	0	9.5e-05	0	0	0	0	1.5e-05	3e-05	0	0	0	0	0	0	5e-06	0	0	2.5e-05
5_bin.36	d__Bacteria;p__Verrucomicrobiota;c__Verrucomicrobiae;o__Verrucomicrobiales;f__DEV007;g__JAACDM01;s__	4e-05	0.00132	0.002575	0.045425	3.93203	0.00588	0.001075	0.00565	0.002145	0.002305	0.00232	0.00175	0.00344	0.00193	0.004955	0.0069	0.000275	1e-05	5e-06	7e-05	5e-05	9.5e-05	0.00036	0.00029	0.0001	0.00013	0.000165	0.000115	0.000115	0.00018	8.5e-05	8e-05	0.00015	0.00075
5_bin.37	d__Bacteria;p__Pseudomonadota;c__Gammaproteobacteria;o__Burkholderiales;f__Burkholderiaceae_A;g__JAMLIN01;s__	0.001035	0.00169	0.011565	0.00431	0.213855	0.038415	0.01753	0.01368	0.00142	0.002265	0.00106	0.005145	0.005295	0.004395	0.00132	0.001805	7.5e-05	1e-05	0.0001	4.5e-05	6e-05	3e-05	5.5e-05	7e-05	6.5e-05	0	0	2e-05	3.5e-05	5.5e-05	7e-05	3e-05	8.5e-05	0.00014
5_bin.38	d__Bacteria;p__Pseudomonadota;c__Alphaproteobacteria;o__Rhodobacterales;f__Rhodobacteraceae;g__Marivivens;s__Marivivens aquimaris	0.035445	0.000725	0.000115	0.0214	0.93148	0.000685	0.000205	1.5e-05	0.00016	0.000155	0.00014	8e-05	0.000195	0.000105	9.5e-05	0.000255	2e-05	1e-05	0.01943	0.000145	0.000295	0.000455	0.000145	0.00012	0.00015	0.00015	0.000135	0.000155	0.00021	7e-05	0.000275	0.000105	0.00021	0.000275
5_bin.43	d__Bacteria;p__Verrucomicrobiota;c__Verrucomicrobiae;o__Opitutales;f__Opitutaceae;g__Cephaloticoccus;s__	0.00065	0.00565	0.000895	0.00033	0.08129	0.00422	0.007175	0.00369	0.000155	0.00013	0.00031	0.00078	0.000685	0.00085	7e-05	0.000145	5e-06	0	0.000105	2.5e-05	2.5e-05	5.5e-05	3.5e-05	0	1e-05	5e-05	5e-05	1e-05	0.000105	1e-05	7e-05	4e-05	1e-05	1e-05
5_bin.44	d__Bacteria;p__Actinomycetota;c__Actinomycetia;o__Actinomycetales;f__Microbacteriaceae;g__Pontimonas;s__	0.00085	0.009615	0.000825	5e-05	0.127405	0.000775	0.000505	4.5e-05	0.000185	0.000195	8.5e-05	0.003275	0.005145	0.003435	0.00107	0.00228	5e-06	2e-05	8e-05	1e-05	3e-05	1e-05	2e-05	2e-05	3e-05	1e-05	2.5e-05	2e-05	2e-05	5e-06	1e-05	1.5e-05	7e-05	5e-05
5_bin.45	d__Bacteria;p__Verrucomicrobiota;c__Verrucomicrobiae;o__Opitutales;f__KCTC-12870;g__;s__	0.004075	0.0003	0.000255	0.00434	0.414615	0.017785	0.001425	0.00055	0.00026	0.00028	0.00026	0.00167	0.00178	0.001605	0.00014	0.0002	2e-05	1.5e-05	0.001255	8e-05	4e-05	8.5e-05	5.5e-05	4e-05	6.5e-05	0.00014	3.5e-05	0.00013	6e-05	7.5e-05	5.5e-05	0.0001	5.5e-05	0.00013
5_bin.50	d__Bacteria;p__Pseudomonadota;c__Alphaproteobacteria;o__Micavibrionales;f__Micavibrionaceae;g__UBA6929;s__	0.002525	0.000165	0.000365	0.0035	0.05162	0.002225	0.001215	0.000765	0.000235	7.5e-05	0.0001	0.001	0.000815	0.00082	0.000105	9.5e-05	1.5e-05	1.5e-05	2.5e-05	0	0	0	0	0	1e-05	2.5e-05	5e-06	5e-06	5e-06	5e-06	2e-05	5e-06	5e-05	0
5_bin.51	d__Bacteria;p__Bacteroidota;c__Bacteroidia;o__Cytophagales;f__Cyclobacteriaceae;g__;s__	0.034385	0.00771	0.013725	0.04317	0.84776	0.011445	1.39987	0.148215	0.062985	0.024155	0.037025	0.88938	0.798945	0.92214	0.000635	0.00137	0.00099	1e-05	0.000135	1e-05	3e-05	5e-05	4e-05	7e-05	5e-05	7.5e-05	1.5e-05	0.00012	5e-05	5.5e-05	4.5e-05	6e-05	8e-05	7e-05
5_bin.52	d__Bacteria;p__Chloroflexota;c__Anaerolineae;o__Promineofilales;f__Promineofilaceae;g__JAMLHW01;s__	2e-05	0.000475	0.007755	0.385625	1.04611	0.00998	0.005415	0.000975	6.5e-05	6.5e-05	8.5e-05	0.003	0.00297	0.002685	0	0	0	0	0	1e-05	0	3e-05	0	0	1e-05	0	0	0	0	0	0	0	4.5e-05	0.000155
5_bin.53	d__Bacteria;p__Pseudomonadota;c__Alphaproteobacteria;o__Rhizobiales;f__Devosiaceae;g__Maritalea;s__	0.0007	0.00037	0.000425	0.03944	0.116735	0.0046	0.001625	0.001015	0.06458	0.03508	0.025565	0.0208	0.02517	0.02114	0.00776	0.01665	0.001745	3e-05	0.000475	5e-06	4e-05	4.5e-05	3e-05	1.5e-05	4e-05	5e-06	2e-05	3e-05	2e-05	1e-05	4.5e-05	0	1e-05	8.5e-05
5_bin.57	d__Bacteria;p__Pseudomonadota;c__Gammaproteobacteria;o__;f__;g__;s__	0.000455	0.004775	0.001945	0.00216	0.04266	0.001295	0.002235	0.00067	0.000315	0.00016	0.000225	0.00015	0.000115	0.000135	0.000285	0.000275	0	0	9.5e-05	0	1e-05	1e-05	5e-06	0	1.5e-05	2e-05	5e-06	5e-06	0	5e-06	5e-06	0	0.000385	0
5_bin.6	d__Bacteria;p__Pseudomonadota;c__Alphaproteobacteria;o__Rhodobacterales;f__Rhodobacteraceae;g__GCA-004216475;s__	0.0407	0.00135	0.00125	0.47693	0.60742	0.058325	0.013245	0.167235	0.00042	0.000435	0.00029	0.003735	0.00516	0.00402	0.000185	0.000485	2.5e-05	0.000105	0.05103	0.000445	0.000635	0.00098	0.00044	0.000275	0.000295	0.000265	0.00026	0.00036	0.000295	0.000225	0.000595	0.000175	0.000525	0.000695
5_bin.8	d__Bacteria;p__Pseudomonadota;c__Gammaproteobacteria;o__;f__;g__;s__	0.002275	9.5e-05	0.00084	1.5e-05	0.17302	0.000125	0.00037	9e-05	5e-06	0	5e-06	6.5e-05	2.5e-05	4e-05	0	0	0	0	0	0	0	0	0	0	0	0	0	0	0	0	0	0	0	0
5_bin.9	d__Bacteria;p__Pseudomonadota;c__Alphaproteobacteria;o__Rhodobacterales;f__Rhodobacteraceae;g__Dinoroseobacter;s__	0.570265	0.023995	0.017385	0.617725	3.60704	0.600915	0.50353	0.060315	0.011485	0.01388	0.010365	0.423145	0.467835	0.416095	0.005595	0.015425	0.00247	0.00018	0.002095	0.000565	0.000725	0.00135	0.001475	0.001475	0.000635	0.00028	0.0004	0.00035	0.000445	0.00073	0.00082	0.000325	0.00112	0.00162
6_bin.1	d__Bacteria;p__Pseudomonadota;c__Gammaproteobacteria;o__Pseudomonadales;f__HTCC2089;g__SZUA-309;s__	2e-05	0.000655	0.0112	0.07688	0.052925	0.4783	0.08993	0.04023	0.0016	0.00182	0.00211	0.00027	0.00054	0.000455	0.000265	0.00036	5e-05	2e-05	5e-06	0.000295	0.000465	0.000185	0.00027	0.000295	0.00045	0.0002	0.00027	0.00034	0.000285	0.000155	0.00057	0.000345	0.001115	0.000465
6_bin.13	d__Bacteria;p__Actinomycetota;c__Acidimicrobiia;o__Acidimicrobiales;f__Ilumatobacteraceae;g__Casp-actino5;s__	2.5e-05	0.00072	0.00925	0.0012	0.563855	0.1426	0.1253	0.022445	0.00011	0.000215	0.00023	0.000205	0.00025	0.00021	0.0002	0.000285	1e-05	1.5e-05	0	4.5e-05	7.5e-05	5.5e-05	6.5e-05	4.5e-05	5.5e-05	3e-05	4e-05	5e-06	6e-05	3.5e-05	6.5e-05	4.5e-05	0.000175	0.000115
6_bin.15	d__Bacteria;p__Bacteroidota;c__Bacteroidia;o__Chitinophagales;f__Saprospiraceae;g__JALEHC01;s__JALEHC01 sp022763215	0.004905	0.005205	0.00179	0.10586	0.011525	0.796035	0.081225	0.194625	0.012075	0.00662	0.008925	0.250855	0.317635	0.241935	0.00017	0.000165	2e-05	0	5e-06	1e-05	0	2e-05	8e-05	0.00017	0	5e-06	5e-06	5e-05	5e-06	8.5e-05	1e-05	1.5e-05	7e-05	3.5e-05
6_bin.19	d__Bacteria;p__Bacteroidota;c__Bacteroidia;o__Flavobacteriales;f__Flavobacteriaceae;g__Hanstruepera;s__	0.020245	0.05474	0.287185	0.465715	0.07181	0.755095	0.025935	0.00165	0.007425	0.005605	0.00577	0.00258	0.003135	0.003115	0.001605	0.00284	0.000325	4e-05	0.000165	0.000335	0.00041	0.002025	0.000385	0.00036	0.001875	0.0006	0.00083	0.000895	0.001755	0.000135	0.00411	0.00102	0.000475	0.001505
6_bin.2	d__Bacteria;p__Pseudomonadota;c__Gammaproteobacteria;o__Pseudomonadales;f__Oleiphilaceae;g__JADJWY01;s__	0.000385	0.000335	7.5e-05	0.000525	0.000815	0.621085	0.040635	0.034605	2e-05	1e-05	5.5e-05	0.000745	0.00069	0.000955	0	5e-06	0	7e-05	0.000775	4.5e-05	5e-06	3.5e-05	3.5e-05	7.5e-05	4.5e-05	5e-06	3.5e-05	3.5e-05	1.5e-05	0.00013	2.5e-05	1e-05	0	0.001295
6_bin.20	d__Bacteria;p__Bacteroidota;c__Bacteroidia;o__Chitinophagales;f__Chitinophagaceae;g__Flavipsychrobacter;s__	1.5e-05	3e-05	0.00034	1e-05	0	1.06059	0.009415	4e-05	0	0	0	0	0	0	5e-06	5e-06	4e-05	5e-05	0	0.000445	0.000575	6e-05	0.00013	0.000125	0.001255	0.001755	0.00127	0.002635	0.00128	0.000215	0.000425	0.00091	0.00072	0.000385
6_bin.22	d__Bacteria;p__Pseudomonadota;c__Alphaproteobacteria;o__Rickettsiales;f__UBA3002;g__QFOX01;s__	1e-05	0.00023	0.00022	3e-05	2e-05	0.11284	0.00031	5.5e-05	1e-05	2e-05	1.5e-05	1.5e-05	5e-06	2.5e-05	5e-06	5e-06	0	0	5e-06	0	0	0	0	0	0	5e-06	5e-06	0	0	0	0	5e-06	0	5e-06
6_bin.23	d__Bacteria;p__Pseudomonadota;c__Gammaproteobacteria;o__Legionellales;f__Legionellaceae;g__2-12-FULL-35-11;s__	5e-06	4e-05	2.5e-05	7.5e-05	5.5e-05	0.119005	0.007725	9e-05	1e-05	5e-06	1e-05	5e-06	1e-05	5e-06	3.5e-05	3.5e-05	5e-06	5e-06	2e-05	4.5e-05	3e-05	2.5e-05	5e-06	0	1.5e-05	3e-05	1e-05	4.5e-05	3e-05	0	1e-05	1.5e-05	0	0
6_bin.24	d__Bacteria;p__Patescibacteria;c__Saccharimonadia;o__Saccharimonadales;f__UBA1020;g__UBA1020;s__	0.01007	0.063295	0.04704	0.000175	2.5e-05	0.124015	0.013845	0.007645	5.5e-05	5e-06	4.5e-05	0.00019	0.0003	0.000125	0.000325	0.00036	1e-05	5e-06	0	0	0	5e-06	0	0	0	0	5e-06	0	0	0	0	0	5e-06	0
6_bin.25	d__Bacteria;p__Pseudomonadota;c__Gammaproteobacteria;o__Xanthomonadales;f__SZUA-36;g__;s__	0.0003	0.02377	0.591355	0.268255	0.271015	1.4739	0.18231	0.04557	0.00122	0.002095	0.001505	0.00043	0.00043	0.00049	0.000585	0.001295	9e-05	0.00036	0.00582	0.00046	0.00038	0.000415	0.000645	0.000545	0.00091	0.000455	0.000705	0.00045	0.00053	0.000285	0.001035	0.00041	0.00105	0.000985
6_bin.26	d__Bacteria;p__Patescibacteria;c__Saccharimonadia;o__Saccharimonadales;f__SZUA-47;g__SZUA-47;s__	5e-05	0.00171	0.012915	0.00244	0.0019	0.133885	0.01042	0.005885	1e-05	1e-05	5e-06	1e-05	1.5e-05	2.5e-05	2e-05	3e-05	0	0	0	0	0	0	0	0	0	0	5e-06	0	0	0	0	0	5e-06	1e-05
6_bin.28	d__Bacteria;p__Actinomycetota;c__Actinomycetia;o__Actinomycetales;f__Demequinaceae;g__;s__	0.0226	0.06249	0.246135	0.016395	0.0129	0.299025	0.01496	0.00283	0.00881	0.00755	0.003145	0.00744	0.013675	0.00722	0.05994	0.07179	0.00136	4e-05	3e-05	5e-06	1e-05	3e-05	3e-05	3.5e-05	2.5e-05	1.5e-05	2e-05	2.5e-05	2e-05	3.5e-05	5e-06	3e-05	6e-05	4.5e-05
6_bin.29	d__Bacteria;p__Bacteroidota;c__Bacteroidia;o__Flavobacteriales;f__Flavobacteriaceae;g__Muricauda;s__	0.000315	0.003045	0.00702	0.003225	0.00289	0.277805	0.06921	0.010675	0.004035	0.00284	0.00276	0.000825	0.00134	0.000955	0.00025	0.00071	9e-05	1.5e-05	2.5e-05	1e-05	2.5e-05	4e-05	1.5e-05	3e-05	3e-05	1.5e-05	3.5e-05	2.5e-05	6e-05	2.5e-05	9e-05	4e-05	8.5e-05	5.5e-05
6_bin.30	d__Bacteria;p__Bacteroidota;c__Bacteroidia;o__Cytophagales;f__Spirosomaceae;g__Jiulongibacter;s__Jiulongibacter sp024742395	0.13268	0.00369	0.000655	0.0254	0.1248	0.70631	0.004975	3e-05	0.00016	4.5e-05	0.000105	0.000235	0.000405	0.00021	5e-06	1e-05	1e-05	0	5e-06	3e-05	0	4.5e-05	0	1e-05	1e-05	0	5e-06	0	0	0	1e-05	1e-05	0	5e-05
6_bin.31	d__Bacteria;p__Pseudomonadota;c__Alphaproteobacteria;o__Rhodobacterales;f__Rhodobacteraceae;g__Roseovarius;s__	0.04967	0.0067	0.018395	0.050965	0.080325	0.85395	0.113	0.04022	0.00626	0.006475	0.004855	0.02391	0.026685	0.0239	0.002755	0.00486	0.0004	0.000455	0.01292	0.00089	0.001145	0.00177	0.00081	0.000815	0.00091	0.000625	0.000365	0.00067	0.000725	0.000395	0.001225	0.00054	0.00137	0.001865
6_bin.32	d__Bacteria;p__Bdellovibrionota;c__UBA2361;o__UBA2361;f__RFPC01;g__;s__	0.000235	0.00015	0.000225	7.5e-05	0.003465	0.3172	0.001935	0.00167	0.008735	0.009675	0.007195	0.001565	0.003495	0.001805	0.00011	0.0001	0.001955	0.000735	0.00016	0.00032	0.000195	0.000115	0.000225	0.000115	0.000365	0.00041	0.00082	0.0004	0.00033	0.000295	0.000415	0.00036	0.000205	0.000935
6_bin.34	d__Bacteria;p__Pseudomonadota;c__Alphaproteobacteria;o__Rhodobacterales;f__Rhodobacteraceae;g__Marivita;s__	0.03856	0.008645	0.005955	0.184195	0.20647	1.34113	0.05611	0.03157	0.018015	0.02399	0.016185	0.581185	0.632885	0.59699	0.003875	0.04309	0.000735	0.001475	0.161195	0.0007	0.001215	0.001465	0.001395	0.00107	0.000735	0.000535	0.0004	0.00053	0.000515	0.00073	0.001005	0.00041	0.001215	0.00252
6_bin.35	d__Bacteria;p__Pseudomonadota;c__Alphaproteobacteria;o__Rhizobiales;f__Rhizobiaceae;g__BOKV01;s__	0.001535	0.00161	0.002875	0.005785	0.00774	0.201455	0.00255	0.002615	0.00157	0.00162	0.00124	0.00191	0.00219	0.00184	0.00327	0.00789	0.00218	2e-05	0.00011	0.00012	0.000195	0.00058	0.00014	9.5e-05	0.00025	7e-05	9.5e-05	6.5e-05	0.00016	7e-05	0.00028	0.000125	0.00015	0.0006
6_bin.42	d__Bacteria;p__Actinomycetota;c__Actinomycetia;o__Nanopelagicales;f__S36-B12;g__Mxb001;s__	0.001	0.0013	0.00559	0.00052	0.021315	0.172055	0.01008	0.061595	0.000945	0.000765	0.00066	0.002345	0.002395	0.002525	0.00176	0.001675	3e-05	0	5e-06	1e-05	3e-05	1.5e-05	5e-06	0	5e-06	5e-06	5e-06	0	0	5e-06	1e-05	5e-06	1e-05	5e-06
6_bin.43	d__Bacteria;p__Pseudomonadota;c__Alphaproteobacteria;o__Rhodobacterales;f__Rhodobacteraceae;g__Marivita;s__	0.139855	0.05066	0.041175	0.46446	0.97112	0.695605	0.517065	0.16743	0.00805	0.009025	0.00712	0.180045	0.24284	0.19362	0.00214	0.00624	0.00032	0.001165	0.065685	0.000335	0.00042	0.00065	0.00087	0.00084	0.00024	0.000195	0.000115	0.00021	0.000255	0.00048	0.000305	0.00011	0.000415	0.000925
6_bin.45	d__Bacteria;p__Bacteroidota;c__Bacteroidia;o__Flavobacteriales;f__Flavobacteriaceae;g__Formosa;s__	0.025105	0.01461	0.065405	0.02022	0.054965	0.57654	0.06442	0.00139	0.05034	0.0161	0.016805	0.01022	0.017355	0.0112	0.023265	0.03617	0.034645	3.5e-05	0.00012	6e-05	5e-05	7e-05	3e-05	5e-05	0.0001	7.5e-05	7.5e-05	5e-05	0.000145	3.5e-05	0.000205	8.5e-05	0.00014	7e-05
6_bin.47	d__Bacteria;p__Patescibacteria;c__Saccharimonadia;o__Saccharimonadales;f__SZUA-47;g__SZUA-47;s__	0.007765	0.019245	0.014285	0.00064	0.001105	0.07293	0.00058	4.5e-05	7.5e-05	5e-05	3e-05	0.000355	0.00038	0.00031	0.00028	0.000275	0	0	0	0	0	0	0	0	0	0	0	0	0	0	0	0	0	0
6_bin.52	d__Bacteria;p__Myxococcota;c__Bradymonadia;o__Bradymonadales;f__Bradymonadaceae;g__;s__	5.5e-05	0.00017	0.00058	0.00125	0.02092	0.71072	0.01495	0.000515	0.00051	0.00044	0.00071	0.00052	0.000385	0.000545	0	5e-06	0	0	9.5e-05	3.5e-05	8e-05	6e-05	0.00093	0.000655	8.5e-05	0.000165	0.000135	7.5e-05	0.00018	0.000765	6.5e-05	0.000135	0.001095	0.0001
6_bin.54	d__Bacteria;p__Pseudomonadota;c__Alphaproteobacteria;o__Rhodobacterales;f__Rhodobacteraceae;g__Sulfitobacter_E;s__	0.002135	0.000945	0.00144	0.002065	0.01098	0.107505	0.00707	0.032805	0.00039	0.00036	0.000305	0.003825	0.003425	0.00328	0.000165	0.000215	1.5e-05	2.5e-05	0.001505	0.00036	0.00027	0.00063	0.00031	0.000135	0.000245	0.00012	0.00019	0.00016	0.000175	0.000115	0.000365	0.000145	0.000285	0.00041
6_bin.59	d__Bacteria;p__Pseudomonadota;c__Alphaproteobacteria;o__UBA7985;f__UBA7985;g__;s__	0.001855	0.000515	0.000285	0.024105	2.75469	1.32553	0.122755	0.00554	0.00106	0.000745	0.001045	0.032075	0.04368	0.031615	9e-05	0.00031	3.5e-05	5e-06	0.000285	4.5e-05	4e-05	3.5e-05	4.5e-05	4e-05	1.5e-05	4e-05	1.5e-05	2e-05	1.5e-05	2e-05	4.5e-05	1.5e-05	4e-05	3e-05
6_bin.62	d__Bacteria;p__Myxococcota;c__Polyangia;o__Nannocystales;f__Nannocystaceae;g__JADJRG01;s__	0.004125	0.01207	0.00228	0.002575	0.01294	0.367745	0.0037	0.016035	0.00054	0.000515	0.000425	0.00054	0.000545	0.00046	0.001825	0.00096	0.002165	0.002285	0.0004	0.00014	0.00014	9.5e-05	0.000215	0.000115	0.000185	0.00014	0.00016	9.5e-05	0.000115	0.0006	0.000145	0.000185	0.000195	0.00057
6_bin.64	d__Bacteria;p__Bacteroidota;c__Bacteroidia;o__Flavobacteriales;f__Flavobacteriaceae;g__Xanthomarina;s__Xanthomarina gelatinilytica	0.00457	0.01364	0.06106	0.05934	0.08534	0.225975	0.19046	0.005575	0.03584	0.01519	0.01511	0.01401	0.016385	0.01555	0.0016	0.004555	0.003625	2.5e-05	0.00032	4e-05	7.5e-05	0.000145	5.5e-05	2e-05	7e-05	6.5e-05	0.000115	6e-05	0.00013	2.5e-05	0.000255	0.000125	0.000105	4.5e-05
6_bin.65	d__Bacteria;p__Bacteroidota;c__Bacteroidia;o__Flavobacteriales;f__Flavobacteriaceae;g__Aquimarina;s__	0.00015	4.5e-05	0.000505	0.011805	0.000145	0.5632	0.16631	0.027985	0.1054	0.07061	0.082065	0.01703	0.02361	0.01647	0.00012	7e-05	7e-05	5e-06	2e-05	0.00018	0.00016	0.00039	0	1.5e-05	0.00011	0.00012	0.00013	0.00023	0.000115	5e-06	0.00032	0.0002	4.5e-05	0.000155
6_bin.70	d__Bacteria;p__Bdellovibrionota;c__Bacteriovoracia;o__Bacteriovoracales;f__Bacteriovoracaceae;g__GCA-2712005;s__	0.00233	0.00018	0.000255	0.000245	0.0002	0.24117	0.00108	0.003595	0.00039	0.00028	0.00064	0.06391	0.05833	0.063925	0.005355	0.00216	0.003445	0.00634	0.00085	0.00011	7e-05	7.5e-05	9e-05	0.00012	0.00016	6e-05	0.00017	6e-05	0.000185	9e-05	0.00012	0.000135	2e-05	0.000285
6_bin.72	d__Bacteria;p__Patescibacteria;c__Paceibacteria;o__UBA9983_A;f__UBA918;g__OLB19;s__	0.000515	0.000145	0.000425	7.5e-05	0.000245	0.039745	0.00815	0.000385	9e-05	2.5e-05	6e-05	0.000135	0.00016	0.000135	0	0	0	0	0	0	5e-06	1e-05	5e-06	1.5e-05	5e-06	0	0	1e-05	0	5e-06	0	1e-05	1e-05	1e-05
6_bin.75	d__Bacteria;p__Chloroflexota;c__Anaerolineae;o__Promineofilales;f__Promineofilaceae;g__;s__	0.000905	0.00431	0.04013	0.016185	0.01541	0.114325	0.05499	0.009255	0.000305	0.000355	0.00033	0.001175	0.001165	0.001085	0.00027	0.00037	1e-05	2e-05	0.00051	2e-05	5e-05	6e-05	3.5e-05	3e-05	2e-05	2.5e-05	1e-05	1.5e-05	5e-06	1.5e-05	2e-05	1.5e-05	1.5e-05	0.000395
6_bin.76	d__Bacteria;p__Chloroflexota;c__Anaerolineae;o__Caldilineales;f__Caldilineaceae;g__JACQGT01;s__	0.003775	0.060765	0.222435	0.018405	0.12561	0.067465	0.009715	0.00211	0.000425	0.000505	0.000295	0.000975	0.001215	0.00108	0.00035	0.000535	0	5e-06	0.000145	5e-06	5e-06	0	0	5e-06	5e-06	0	0	0	3e-05	5e-06	1.5e-05	0	1e-05	1.5e-05
6_bin.77	d__Bacteria;p__Bacteroidota;c__Bacteroidia;o__Cytophagales;f__Spirosomaceae;g__Jiulongibacter;s__Jiulongibacter sediminis	0.076245	0.009785	0.012075	0.436045	0.08521	0.069205	0.00844	0.012345	0.01021	0.00505	0.00466	0.022005	0.03337	0.024505	1.5e-05	4.5e-05	5e-05	0	8.5e-05	5e-06	5e-06	0	0	0	0	5e-06	0	0	1e-05	5e-06	0	5e-06	5e-06	1.5e-05
7_bin.1	d__Bacteria;p__Bacteroidota;c__Bacteroidia;o__Flavobacteriales;f__Flavobacteriaceae;g__Winogradskyella;s__Winogradskyella sp002682935	1.16497	0.19985	0.025225	0.0201	0.001295	0.01021	8.28111	0.85925	0.0809	0.052445	0.055885	0.93335	1.22195	0.938905	0.000745	0.002085	0.001815	0.000135	0.00032	0.00019	0.000265	0.000775	0.00043	0.00042	0.000365	0.000245	0.000405	0.0003	0.000865	0.000235	0.001445	0.00058	0.000365	0.000725
7_bin.11	d__Bacteria;p__Bdellovibrionota;c__Bdellovibrionia;o__Bdellovibrionales;f__;g__;s__	0.005705	0.00178	0.00126	5.5e-05	0.00196	0.014785	0.238735	0.055785	0.000155	2.5e-05	0.000215	0.00082	0.0005	0.00094	0.017305	0.017515	1.04247	0.849755	0.179375	0.005125	0.00522	0.00513	0.00816	0.00773	0.01493	0.012905	0.016795	0.01116	0.009185	0.05415	0.00822	0.008315	0.00438	0.007795
7_bin.12	d__Bacteria;p__Pseudomonadota;c__Gammaproteobacteria;o__Legionellales;f__Legionellaceae;g__;s__	0.001965	0.00071	0.001255	0.00104	0.00149	0.00219	0.15215	0.00028	0.001135	0.000655	0.001025	0.00075	0.000625	0.000635	0.000295	0.00034	0.000465	0.00204	0.015505	0.001965	0.001875	0.00145	0.001225	0.00115	0.00285	0.002665	0.00263	0.00178	0.001725	0.000885	0.001875	0.001795	0.001135	0.00586
7_bin.17	d__Bacteria;p__Bdellovibrionota;c__UBA2361;o__SZUA-149;f__SZUA-149;g__SZUA-149;s__	0.003995	0.013735	0.008565	0.001565	0.00215	0.006385	0.15029	0.01214	5.5e-05	6.5e-05	2.5e-05	9.5e-05	8e-05	6e-05	2.5e-05	6e-05	0	5e-06	0	4.5e-05	4e-05	4.5e-05	6.5e-05	3.5e-05	4.5e-05	3e-05	1.5e-05	4e-05	3.5e-05	1.5e-05	4.5e-05	2.5e-05	0	2.5e-05
7_bin.18	d__Bacteria;p__Pseudomonadota;c__Gammaproteobacteria;o__Pseudomonadales;f__Halieaceae;g__Halioglobus;s__	0.001935	0.02021	0.07714	0.08641	0.005665	0.11497	0.649285	0.12477	0.00104	0.000685	0.00204	0.00172	0.001435	0.0016	6.5e-05	0.00015	3.5e-05	0.00021	0.00285	0.00031	0.000435	0.000305	0.000615	0.0006	0.00058	0.000325	0.00043	0.00025	0.000515	0.000245	0.00102	0.000455	0.00077	0.00107
7_bin.19	d__Bacteria;p__Verrucomicrobiota;c__Verrucomicrobiae;o__Verrucomicrobiales;f__DEV007;g__;s__	0.018695	0.003705	3.5e-05	4.5e-05	0.004615	1.25679	0.820835	0.042935	4e-05	8.5e-05	3.5e-05	0.000115	6.5e-05	5.5e-05	2.5e-05	2.5e-05	0	2.5e-05	0	1e-05	2e-05	2e-05	4e-05	1.5e-05	1.5e-05	5e-06	1e-05	1.5e-05	1.5e-05	5e-06	2.5e-05	4e-05	1e-05	5.5e-05
7_bin.20	d__Bacteria;p__Bacteroidota;c__Bacteroidia;o__Flavobacteriales;f__Crocinitomicaceae;g__JAGQYP01;s__	0.017	0.02788	0.55427	0.085185	0.012985	0.001865	0.24546	0.00106	0.000765	0.000425	0.00049	0.002355	0.001915	0.002685	0.0001	9.5e-05	8.5e-05	1e-05	0	3.5e-05	5.5e-05	0.000115	0.00032	0.000455	0.0001	0.00021	0.00017	0.00031	5.5e-05	0.000345	5.5e-05	0.00012	0.005155	0.000445
7_bin.27	d__Bacteria;p__Bacteroidota;c__Bacteroidia;o__Flavobacteriales;f__UA16;g__JALQTD01;s__	0.00634	0.0057	0.00993	0.045645	0.121345	0.00767	0.30242	6e-05	4e-05	1.5e-05	5.5e-05	0.00175	0.00108	0.001735	5e-06	2.5e-05	5e-06	0.000635	2e-05	5e-06	1e-05	1e-05	2.5e-05	5e-06	0	5e-06	5e-06	0	5e-06	1e-05	1.5e-05	0	5e-06	4.5e-05
7_bin.3	d__Bacteria;p__Bacteroidota;c__Bacteroidia;o__Flavobacteriales;f__Flavobacteriaceae;g__Polaribacter;s__	0.00234	0.002115	0.00113	0.01475	0.00063	0.003685	0.41083	0.00389	0.00135	0.00124	0.001285	0.006165	0.007145	0.005705	5.5e-05	0.00011	2.5e-05	2e-05	5e-05	6.5e-05	8e-05	0.000185	6e-05	4.5e-05	0.000235	0.00021	0.00011	0.00021	0.00032	3.5e-05	0.000495	0.00027	0.000135	6.5e-05
7_bin.31	d__Bacteria;p__Bacteroidota;c__Bacteroidia;o__Flavobacteriales;f__Cryomorphaceae;g__JAIVHP01;s__	0.00167	0.00378	0.006245	0.05026	0.00283	0.8338	0.49096	0.000635	0.001035	0.000715	0.00098	0.00135	0.00115	0.001245	3e-05	9.5e-05	2.5e-05	3e-05	0.000315	0.000185	0.0002	0.00038	0.00041	0.000405	0.000285	0.000335	0.00015	0.00028	0.000395	0.000315	0.000305	0.00038	0.00032	0.00021
7_bin.32	d__Bacteria;p__Bacteroidota;c__Rhodothermia;o__Balneolales;f__Balneolaceae;g__;s__	1e-05	5e-06	0	2e-05	0.04973	0.084385	0.547875	6e-05	0	0	2e-05	1.5e-05	3e-05	6e-05	0	5e-06	0	1e-05	2e-05	2.5e-05	1e-05	1e-05	0	2e-05	5e-06	5.5e-05	5e-06	2e-05	5e-06	0	2.5e-05	1.5e-05	0	5e-05
7_bin.33	d__Bacteria;p__Myxococcota;c__Polyangia;o__Polyangiales;f__SG8-38;g__;s__	0.000115	6.5e-05	0.000255	0.000655	0.000785	0.001375	0.410565	0.00162	0.000465	0.000285	0.00049	0.00026	0.00027	0.0002	1.5e-05	3e-05	0	0	8e-05	4.5e-05	7e-05	0.000205	3e-05	3e-05	7e-05	2e-05	2e-05	4e-05	3.5e-05	1.5e-05	3.5e-05	4e-05	4.5e-05	0.000155
7_bin.36	d__Bacteria;p__Myxococcota;c__Bradymonadia;o__REDH01;f__REDH01;g__;s__	0.000705	0.00039	0.001015	0.0022	0.003	0.000595	0.51659	0.00177	7.5e-05	5.5e-05	5e-05	0.00084	0.00086	0.00098	2.5e-05	7e-05	4e-05	3e-05	5e-06	1.5e-05	1.5e-05	1e-05	1e-05	2.5e-05	3e-05	0	5e-06	0	3.5e-05	1e-05	0	3e-05	1.5e-05	2.5e-05
7_bin.39	d__Bacteria;p__Bdellovibrionota;c__Bdellovibrionia;o__Bdellovibrionales;f__;g__;s__	2e-05	0.006805	0.0023	0.00016	0.005195	0.144125	1.45417	0.00506	0.00028	0.00038	0.00069	0.00278	0.00265	0.002225	2.5e-05	4e-05	1e-05	0	0	1.5e-05	2.5e-05	0	1.5e-05	2e-05	1e-05	0	0	0	1e-05	2.5e-05	4.5e-05	0	4e-05	0.000575
7_bin.4	d__Bacteria;p__Armatimonadota;c__Fimbriimonadia;o__Fimbriimonadales;f__;g__;s__	0.00042	4.5e-05	1e-05	0	0.00154	0.0017	0.153205	0.0001	0	0	0	3e-05	6e-05	1e-05	0	0	0	0	0	0	0	0	0	0	0	0	0	0	0	0	0	0	0	0
7_bin.40	d__Bacteria;p__Bacteroidota;c__Bacteroidia;o__Flavobacteriales;f__Schleiferiaceae;g__Owenweeksia;s__	0.0374	0.162705	0.111515	0.064005	0.002545	0.073805	0.22066	0.003555	0.00038	0.0003	0.000375	0.0073	0.007615	0.007735	1e-05	2e-05	1e-05	0	9e-05	3e-05	4.5e-05	7e-05	0.00013	0.00015	3e-05	2e-05	3e-05	5e-05	0.0001	8e-05	1e-05	7.5e-05	5.5e-05	5.5e-05
7_bin.41	d__Bacteria;p__Pseudomonadota;c__Alphaproteobacteria;o__Micavibrionales;f__Micavibrionaceae;g__;s__	0	1e-05	4e-05	0.000175	3.5e-05	0.000205	0.095165	0.000115	4e-05	2e-05	1e-05	0.00164	0.00136	0.002045	0	3e-05	0	0	2.5e-05	5e-06	0	2e-05	1e-05	5e-06	0	0	1e-05	0	0	0	0	0	0	5e-06
7_bin.42	d__Bacteria;p__Bacteroidota;c__Bacteroidia;o__Flavobacteriales;f__Flavobacteriaceae;g__Muricauda;s__	0.00591	0.08453	0.18553	0.10048	0.083745	0.78646	0.312945	0.11371	0.106555	0.076855	0.078855	0.02692	0.034685	0.02699	0.00812	0.0179	0.00303	1e-05	0.000275	5.5e-05	0.000115	0.0001	7e-05	7e-05	6e-05	0.000105	4e-05	7.5e-05	0.00014	5e-05	0.00011	6.5e-05	5.5e-05	0.00021
7_bin.47	d__Bacteria;p__Actinomycetota;c__Actinomycetia;o__Mycobacteriales;f__Mycobacteriaceae;g__Mycobacterium;s__	0.001385	0.0044	0.01142	0.012415	0.012245	0.02116	0.1099	0.031005	0.003895	0.00276	0.00221	0.011805	0.012335	0.01155	0.003445	0.004445	0.00018	0	0.00022	1e-05	3e-05	3e-05	1e-05	5e-06	1e-05	1.5e-05	5e-06	0	5e-06	1e-05	1.5e-05	5e-06	5e-06	0.00021
7_bin.48	d__Bacteria;p__Chlamydiota;c__Chlamydiia;o__Chlamydiales;f__GCA-2402025;g__;s__	0	0	0.00026	1e-05	3e-05	0.00045	0.61515	0.00452	8.5e-05	9e-05	5.5e-05	0.003565	0.00324	0.00389	4e-05	9e-05	1e-05	0	0	0	5e-06	0	0	0	0	0	0	0	0	0	0	0	0	0
7_bin.49	d__Bacteria;p__Pseudomonadota;c__Alphaproteobacteria;o__UBA7879;f__UBA7879;g__;s__	0.000235	0.0095	2.5e-05	0.000875	0.0004	0.000495	0.05204	0.00056	0.000195	0.000125	0.000115	0.009805	0.008895	0.00922	1e-05	0	0	0	2.5e-05	0	0	0	0	0	0	0	0	0	0	0	0	0	0	0
7_bin.5	d__Bacteria;p__Bdellovibrionota;c__Bacteriovoracia;o__Bacteriovoracales;f__Bacteriovoracaceae;g__;s__	0.001135	0.00027	0.00022	0.000415	0.000315	0.002045	0.09909	0.002235	0.000225	0.000145	0.000225	0.00016	0.000155	0.000135	1e-05	3e-05	1e-05	0	3e-05	2.5e-05	2e-05	4.5e-05	5e-05	5e-05	2e-05	4e-05	2e-05	9e-05	4e-05	5e-05	6e-05	7.5e-05	1e-05	0.00012
7_bin.50	d__Bacteria;p__Chlamydiota;c__Chlamydiia;o__Chlamydiales;f__JAAZZY01;g__;s__	0.000125	4.5e-05	3.5e-05	1.5e-05	0.00017	0.004565	0.06208	0.00037	3e-05	2.5e-05	6.5e-05	0.00044	0.000285	0.00046	3.5e-05	6.5e-05	0	0	0	0	1e-05	5e-06	1e-05	1e-05	1e-05	0	1e-05	5e-06	1e-05	0	5e-06	5e-06	2.5e-05	1e-05
7_bin.51	d__Bacteria;p__Bacteroidota;c__Bacteroidia;o__Chitinophagales;f__Chitinophagaceae;g__Flavipsychrobacter;s__	0.00012	6e-05	0.086445	0.002555	0.003335	0.04438	8.31296	0.00141	0.00038	0.0002	0.000265	0.00141	0.001245	0.001255	0	5e-06	0	0	0	0	5e-06	2e-05	0	0	0	3e-05	0	0	1e-05	0	1e-05	0	1e-05	0
7_bin.52	d__Bacteria;p__CLD3;c__CLD3;o__CLD3;f__CLD3;g__CLD3;s__	0.000165	0.00313	0.000395	0.0008	0.0011	0.00317	0.16173	0.000535	0.000585	0.000455	0.000655	0.000555	0.00037	0.000455	5e-05	3.5e-05	1e-05	0	2e-05	0	0	1e-05	0	0	5e-06	1.5e-05	0	2e-05	2e-05	5e-06	1e-05	1e-05	2.5e-05	0
7_bin.54	d__Bacteria;p__Acidobacteriota;c__Thermoanaerobaculia;o__UBA5704;f__JAIOJS01;g__JAIOJS01;s__	1e-05	0.00044	0.01716	0.01439	0.8838	0.183005	0.50641	0.112565	0.11258	0.193285	0.126105	0.048115	0.08681	0.051885	0.000755	0.00173	5e-05	0	5e-06	5.5e-05	9e-05	0.000365	4e-05	3e-05	5.5e-05	7.5e-05	8.5e-05	3.5e-05	3e-05	3e-05	0.00011	1e-05	9.5e-05	0.000175
7_bin.55	d__Bacteria;p__Patescibacteria;c__JAEDAM01;o__Absconditabacterales;f__Absconditicoccaceae;g__JAGOPC01;s__	0	0	0	0	0	0.0005	0.193845	0.017235	0	0	1e-05	0	0	0	0	0	0	0	0	0	0	0	0	0	0	0	0	0	0	0	0	0	0	0
7_bin.57	d__Bacteria;p__Pseudomonadota;c__Gammaproteobacteria;o__Coxiellales;f__Coxiellaceae;g__GCA-2732805;s__	4e-05	0.00016	0.00052	5.5e-05	0.000135	0.000975	0.218615	0.00127	0.00018	0.00013	0.000215	9.5e-05	8.5e-05	9.5e-05	2e-05	3.5e-05	0	0.00011	0.000555	4e-05	4e-05	3.5e-05	5e-05	6.5e-05	9e-05	9e-05	8.5e-05	5e-05	8e-05	1.5e-05	3e-05	9.5e-05	2e-05	0.000345
7_bin.58	d__Bacteria;p__Pseudomonadota;c__Alphaproteobacteria;o__Rhodobacterales;f__Rhodobacteraceae;g__Pikeienuella;s__	0.22081	0.26546	0.00742	0.001095	0.00266	0.232875	0.379805	0.04144	0.00421	0.003565	0.00595	0.1595	0.070875	0.127205	0.00014	0.00058	6e-05	0.000165	0.00024	0.000295	0.00034	0.00097	0.00037	0.00029	0.00024	0.00025	0.000145	0.000305	0.000275	0.00017	0.00039	0.000205	0.00051	0.001125
7_bin.6	d__Bacteria;p__Pseudomonadota;c__Gammaproteobacteria;o__Arenicellales;f__CAJQKF01;g__BQJD01;s__	7.5e-05	0.001665	0.02015	0.002105	0.004905	0.152565	0.22999	0.036215	0.036705	0.053305	0.04381	0.00941	0.00746	0.00835	0.000155	0.00017	0.00018	5e-06	5e-06	3.5e-05	3e-05	4e-05	5e-05	6.5e-05	6e-05	0.0001	1.5e-05	2e-05	5.5e-05	2e-05	6e-05	5e-05	0.00017	7e-05
7_bin.61	d__Bacteria;p__Pseudomonadota;c__Alphaproteobacteria;o__Caulobacterales;f__TH1-2;g__Vitreimonas;s__	0.000275	0.00179	0.00474	0.002425	0.008055	0.019025	0.03436	0.038185	0.030195	0.024085	0.019385	0.02217	0.021895	0.021765	0.0003	0.000415	4e-05	1e-05	3.5e-05	1.5e-05	1.5e-05	3.5e-05	2.5e-05	2e-05	1e-05	0	0	5e-06	5e-06	2e-05	2e-05	1e-05	1e-05	4.5e-05
7_bin.63	d__Bacteria;p__Bdellovibrionota;c__UBA2361;o__UBA2361;f__;g__;s__	0.000185	0.00018	0.000245	0.000465	7.5e-05	0.0017	0.078985	0.000705	0.00013	0.00013	0.000105	0.000295	0.00018	0.00034	0.000235	0.00019	0.000105	0.00025	0.00018	0.000815	0.00089	0.000415	0.000355	0.000165	0.00069	0.00071	0.00059	0.00056	0.0006	0.000335	0.00061	0.000635	0.00017	0.001045
7_bin.65	d__Bacteria;p__Bacteroidota;c__Bacteroidia;o__Flavobacteriales;f__Flavobacteriaceae;g__JAIOUW01;s__	0.007485	0.09058	0.53527	0.46117	0.130365	0.866315	0.459305	0.05149	0.250325	0.20898	0.170095	0.06819	0.126265	0.070525	0.00128	0.00507	0.00052	2e-05	3.5e-05	4.5e-05	4.5e-05	0.000135	1.5e-05	1.5e-05	3e-05	9e-05	0.00012	1.5e-05	9e-05	3e-05	0.0001	4.5e-05	4e-05	0.00011
7_bin.67	d__Bacteria;p__Pseudomonadota;c__Gammaproteobacteria;o__Enterobacterales_A;f__Alteromonadaceae;g__Pseudoalteromonas;s__Pseudoalteromonas spongiae	0.446165	0.063915	0.0028	1.51206	0.020035	0.686305	0.601495	0.00079	0.00755	0.002565	0.00851	0.005295	0.00361	0.005325	0.00125	0.00181	0.000285	0.00771	1.89043	0.00031	0.000285	0.00018	0.00077	0.00089	0.00024	0.000815	0.00034	0.00095	0.00029	0.000715	0.00023	0.000255	0.000175	0.001655
7_bin.7	d__Bacteria;p__Pseudomonadota;c__Gammaproteobacteria;o__Pseudomonadales;f__Pseudohongiellaceae;g__UBA9145;s__UBA9145 sp023254735	0.006845	0.023285	0.00424	0.00181	0.03206	0.027445	0.05901	0.0013	0.00016	9e-05	0.000125	0.000535	0.00049	0.000445	0.000135	0.00015	0	5e-06	0.000995	5e-06	3e-05	2.5e-05	6e-05	6.5e-05	5e-06	0	0	4e-05	1e-05	7e-05	0	3.5e-05	2e-05	1.5e-05
7_bin.72	d__Bacteria;p__Patescibacteria;c__Saccharimonadia;o__Saccharimonadales;f__UBA1547;g__Microsaccharimonas;s__	0.036655	3.3176	1.06067	0.011305	0.00033	0.03678	0.039255	0.029165	3.5e-05	4e-05	0	1e-05	3e-05	5e-06	0.00026	0.000285	0	0	0	0	0	0	0	0	0	0	0	0	0	0	0	0	0	0
7_bin.73	d__Bacteria;p__Pseudomonadota;c__Alphaproteobacteria;o__Rhodobacterales;f__Rhodobacteraceae;g__Albidovulum;s__	0.37159	0.113765	0.74311	0.44578	0.26853	1.27123	0.57666	0.12291	0.12434	0.10058	0.09639	0.097405	0.11181	0.10093	0.02826	0.088895	0.01052	0.0002	0.02212	0.000705	0.00088	0.00147	0.000975	0.000825	0.00077	0.00048	0.00043	0.000495	0.000665	0.000425	0.00099	0.000325	0.0014	0.003235
7_bin.75	d__Bacteria;p__Pseudomonadota;c__Alphaproteobacteria;o__Sphingomonadales;f__Emcibacteraceae;g__Pseudemcibacter;s__	3.5e-05	0.002115	0.01305	0.001045	0.00078	0.072915	0.394255	0.087575	0	0	5e-06	5e-06	1e-05	1e-05	0	0	0	0	5e-06	5e-06	1.5e-05	1.5e-05	1.5e-05	0	1e-05	3e-05	2.5e-05	3e-05	3e-05	1e-05	3e-05	1.5e-05	3e-05	0
7_bin.78	d__Bacteria;p__Pseudomonadota;c__Alphaproteobacteria;o__Rickettsiales;f__UBA3002;g__UBA3002;s__	0.000275	0.00016	0.000185	7e-05	5e-05	0.00051	0.054495	0.00038	0.000105	7.5e-05	7e-05	0.00027	0.00029	0.00032	6.5e-05	2.5e-05	0	0	0	0	0	0	5e-06	1e-05	5e-06	0	0	0	1.5e-05	0	5e-06	1.5e-05	5e-06	0
7_bin.79	d__Bacteria;p__Pseudomonadota;c__Gammaproteobacteria;o__Woeseiales;f__Woeseiaceae;g__JAACFB01;s__	0.02271	0.281535	3.15548	1.0719	0.234875	1.20235	0.284055	0.124565	0.00617	0.009015	0.006765	0.001465	0.00326	0.001585	0.00641	0.008915	0.00025	4e-05	1e-05	0.000155	0.00026	0.000195	0.00017	0.000275	0.00044	0.00019	0.00022	0.0002	0.00041	0.00012	0.000635	0.0002	0.00039	0.00044
7_bin.80	d__Bacteria;p__Myxococcota;c__Polyangia;o__Nannocystales;f__Nannocystaceae;g__;s__	0.000255	0.003415	0.00364	0.00681	0.00145	0.01452	0.265285	0.001975	0.00211	0.00232	0.00216	0.000735	0.00106	0.00066	0.000295	0.00038	0.00034	0.00019	0.000815	0.003235	0.00243	0.002355	0.001465	0.00116	0.00123	0.001155	0.001055	0.00121	0.001085	0.001735	0.000895	0.001065	0.00082	0.002375
7_bin.81	d__Bacteria;p__Pseudomonadota;c__Alphaproteobacteria;o__UBA7985;f__UBA7985;g__;s__	0.00183	0.000695	0.000145	0.00533	0.05259	0.65106	1.06347	0.0088	0.002195	0.00266	0.0023	0.09795	0.136905	0.101205	9.5e-05	0.000185	5e-05	1e-05	0.00048	5e-06	1.5e-05	4e-05	2.5e-05	2.5e-05	2e-05	1.5e-05	5e-06	0	5e-06	2e-05	4e-05	2e-05	6.5e-05	2.5e-05
7_bin.82	d__Bacteria;p__Bacteroidota;c__Bacteroidia;o__Flavobacteriales;f__Flavobacteriaceae;g__Tenacibaculum;s__	0.076715	0.040275	0.06359	3.12344	0.04649	0.52196	0.72726	0.003855	0.037365	0.017175	0.023665	0.010705	0.00958	0.00971	0.00048	0.002445	0.00205	0.01176	6e-05	5.5e-05	8.5e-05	0.000205	4.5e-05	4e-05	8.5e-05	0.000205	0.00014	0.000235	0.000225	9e-05	0.000275	0.00016	0.00018	3.5e-05
7_bin.84	d__Bacteria;p__Chloroflexota;c__Anaerolineae;o__Promineofilales;f__Promineofilaceae;g__JAACFF01;s__	0.00035	0.0008	0.00456	0.000845	0.00284	0.002925	0.24653	0.25793	8.5e-05	8.5e-05	0.000115	0.00078	0.000555	0.000815	1.5e-05	3.5e-05	0	0	0	5e-06	5e-06	0	0	0	5e-06	0	0	0	0	0	0	0	0	5e-06
7_bin.87	d__Bacteria;p__Planctomycetota;c__Planctomycetia;o__Planctomycetales;f__Planctomycetaceae;g__JAJRVU01;s__	0.00072	0.000845	0.000905	0.000575	0.00056	0.004815	0.1013	0.004605	0.00245	0.005975	0.00272	0.00035	0.00054	0.000165	0.00827	0.00752	0.000215	1e-05	0	0	0	0	0	1e-05	1e-05	0	0	5e-06	0	0	0	5e-06	2e-05	0
7_bin.9	d__Bacteria;p__Pseudomonadota;c__Gammaproteobacteria;o__Arenicellales;f__CAJQKF01;g__BQJD01;s__	0.00073	0.08818	0.93906	0.29083	0.105955	1.14605	0.55891	0.173015	0.047055	0.05082	0.03967	0.01074	0.01887	0.0115	0.02055	0.049815	0.00204	8.5e-05	1.5e-05	0.000125	0.000145	9.5e-05	0.000185	0.00016	0.00019	0.00016	8.5e-05	0.00017	0.00017	0.000105	0.000315	0.000185	0.000825	0.000285
8_bin.1	d__Bacteria;p__Planctomycetota;c__UBA1135;o__UBA1135;f__;g__;s__	5.5e-05	0.00329	0.00719	0.00143	0.000935	0.03822	0.11932	0.63512	0.000515	0.000555	0.00108	0.000255	0.000355	0.000235	0.000135	0.000205	0	0.00287	5e-06	0.00019	0.00025	0.0002	0.000695	0.000565	0.000335	0.00022	0.000185	0.000285	0.00032	0.000295	0.000395	0.000305	0.000535	0.000895
8_bin.10	d__Bacteria;p__Chloroflexota;c__Anaerolineae;o__Promineofilales;f__Promineofilaceae;g__JADJSZ01;s__	9e-05	0.00793	0.02684	0.014375	0.001995	0.005185	0.04311	0.21113	0.007285	0.00212	0.00281	0.00183	0.00201	0.001705	2e-05	1.5e-05	0	5e-06	0.000145	5e-06	1e-05	1.5e-05	5e-06	0	0	1.5e-05	2e-05	0	0	0	0	1e-05	0	5e-06
8_bin.12	d__Bacteria;p__Bacteroidota;c__Rhodothermia;o__Rhodothermales;f__Salinibacteraceae;g__;s__	0.000115	1.5e-05	3.5e-05	2e-05	4.5e-05	0.00048	0.025085	0.504135	0.01076	0.01085	0.01327	0.00159	0.00152	0.001815	1e-05	3e-05	1e-05	0	0	5e-06	1.5e-05	3.5e-05	5e-06	0	5e-05	1e-05	5.5e-05	2e-05	1.5e-05	5e-06	1.5e-05	2e-05	1e-05	5e-05
8_bin.13	d__Bacteria;p__Bdellovibrionota;c__UBA2361;o__UBA2361;f__RFPC01;g__;s__	3e-05	0.000675	0.0001	0.00013	0.000445	0.00014	0.010725	0.076335	0.000205	6e-05	0.00015	0.00151	0.00107	0.001715	0.00044	0.00078	0	3.5e-05	3.5e-05	4.5e-05	6e-05	6e-05	2.5e-05	2.5e-05	4e-05	8e-05	4e-05	4.5e-05	4e-05	4e-05	5e-06	5e-05	8.5e-05	2.5e-05
8_bin.14	d__Bacteria;p__Bacteroidota;c__Bacteroidia;o__Chitinophagales;f__Saprospiraceae;g__JAGNXB01;s__	0.00027	4.5e-05	1.5e-05	0.000455	4.5e-05	2.5e-05	0.0001	0.288045	1e-05	1.5e-05	2.5e-05	7.5e-05	5.5e-05	7e-05	1e-05	1.5e-05	0	0	0	5e-06	1.5e-05	0	0	0	0	5e-06	4e-05	5e-06	5e-06	0	0	0	1e-05	3e-05
8_bin.16	d__Bacteria;p__Patescibacteria;c__Saccharimonadia;o__Saccharimonadales;f__UBA2112;g__UBA2112;s__	0.001715	0.15586	0.051715	0.001145	0.000775	0.0019	0.00208	0.047065	0.003885	0.00284	0.00172	0.015875	0.0196	0.01608	0.01225	0.01421	0.00025	0	5e-05	0	0	0	3e-05	1e-05	0	0	0	0	0	1e-05	0	1.5e-05	0	1e-05
8_bin.18	d__Bacteria;p__Planctomycetota;c__Phycisphaerae;o__UBA1845;f__Fen-1342;g__CAADGL01;s__	5e-06	0.000145	0.004995	0.00373	0.00492	0.028845	0.048945	0.655315	0.03126	0.033745	0.033005	0.00347	0.004525	0.00353	5e-06	1e-05	0	5e-06	0	5.5e-05	3e-05	0	0.0001	6e-05	7.5e-05	1e-05	2.5e-05	5e-06	4.5e-05	4.5e-05	2e-05	2.5e-05	0.000115	0.000445
8_bin.20	d__Bacteria;p__Pseudomonadota;c__Gammaproteobacteria;o__Pseudomonadales;f__HTCC2089;g__;s__	0.00012	0.00091	0.003	0.02519	0.303545	0.07524	0.310885	0.39607	0.02435	0.022195	0.02629	0.03578	0.065155	0.03782	4e-05	0.00021	3e-05	0.000355	0.001925	0.000195	0.000215	0.00023	0.001035	0.00085	0.000735	0.000395	0.000485	0.000435	0.000495	0.00063	0.000415	0.000445	0.000475	0.000875
8_bin.21	d__Bacteria;p__Planctomycetota;c__UBA1135;o__UBA1135;f__GCA-002686595;g__RBC036;s__	0.000585	0.000195	0.00084	0.00054	0.00082	0.00323	0.004405	0.296095	0.000435	0.00052	0.00059	0.000105	0.000285	0.000265	5e-06	3e-05	0	1e-05	5e-06	9e-05	0.00011	0.00011	0.00026	0.00023	0.00018	6e-05	6.5e-05	0.0001	0.00016	0.000155	0.00012	0.000155	0.00021	0.00067
8_bin.22	d__Bacteria;p__Planctomycetota;c__B15-G4;o__B15-G4;f__B15-G4;g__JACKHP01;s__	0.000145	0.000295	0.000955	0.00026	0.00031	0.00268	0.00285	0.455745	0.036395	0.019285	0.069895	0.02857	0.013065	0.018955	0.00011	0.00019	0.000115	1e-05	3e-05	0.00026	0.00024	0.000175	0.001215	0.00059	0.00036	0.00019	0.000195	0.00024	0.000485	0.000955	0.0003	0.000435	0.00049	0.0019
8_bin.23	d__Bacteria;p__Pseudomonadota;c__Alphaproteobacteria;o__Caulobacterales;f__Parvularculaceae;g__Marinicaulis;s__	0.00162	0.020345	0.053825	0.00991	0.00132	0.036685	0.06352	0.392225	0.00109	0.0014	0.00125	0.000285	0.000215	0.000225	1.5e-05	9e-05	1.5e-05	0	0	3e-05	5e-06	5e-06	3e-05	1e-05	4.5e-05	4e-05	0	1.5e-05	4.5e-05	1e-05	3e-05	5e-06	5e-05	4.5e-05
8_bin.24	d__Bacteria;p__Pseudomonadota;c__Alphaproteobacteria;o__Caulobacterales;f__Maricaulaceae;g__JAJFFL01;s__	6.5e-05	0.00116	0.00515	0.001345	0.00128	0.00453	0.010205	0.51936	0.00076	0.00092	0.00071	0.00063	0.00064	0.00049	4.5e-05	6.5e-05	1e-05	1e-05	5e-06	1.5e-05	4e-05	3e-05	7.5e-05	7e-05	2e-05	3.5e-05	5e-06	2e-05	1.5e-05	4e-05	9.5e-05	4e-05	2.5e-05	5.5e-05
8_bin.25	d__Bacteria;p__Bacteroidota;c__Bacteroidia;o__Flavobacteriales;f__Flavobacteriaceae;g__Polaribacter_A;s__Polaribacter_A sp023254055	0.00277	0.152045	0.10723	0.001665	3e-05	0.000605	0.02056	0.1849	0.00653	0.00477	0.00452	0.1456	0.15803	0.136435	0	2.5e-05	1e-05	2.5e-05	1.5e-05	2.5e-05	5e-05	6.5e-05	1e-05	2e-05	6e-05	4.5e-05	7.5e-05	0.000115	0.000145	1e-05	0.00014	0.000245	5e-05	1e-05
8_bin.26	d__Bacteria;p__Gemmatimonadota;c__Gemmatimonadetes;o__Longimicrobiales;f__UBA6960;g__IDS-52;s__	5e-05	0.002765	0.01965	0.000315	0.00032	0.007045	0.002585	0.94911	0.21591	0.2001	0.275905	0.08118	0.113495	0.083975	1e-05	7e-05	8e-05	6e-05	1e-05	7e-05	3.5e-05	4.5e-05	9.5e-05	7e-05	0.000145	4.5e-05	8e-05	6.5e-05	9.5e-05	3.5e-05	0.00012	9.5e-05	0.00014	0.0002
8_bin.28	d__Bacteria;p__Bacteroidota;c__Bacteroidia;o__Flavobacteriales;f__Flavobacteriaceae;g__SCGC-AAA160-P02;s__	1.5e-05	1.5e-05	5e-06	0.00031	1e-05	6.5e-05	7.5e-05	0.388135	0.000155	0.00021	0.00022	0.000295	0.00021	0.000255	0	1e-05	2.5e-05	1e-05	0	2.5e-05	5e-05	7.5e-05	1e-05	1e-05	4e-05	0.00015	9.5e-05	8.5e-05	0.000165	1e-05	0.00017	0.000275	5e-05	5e-06
8_bin.3	d__Bacteria;p__Planctomycetota;c__B15-G4;o__B15-G4;f__JADJEK01;g__;s__	0.00134	0.00049	0.003025	0.000905	0.001065	0.02139	0.00795	0.428085	0.00161	0.00173	0.00261	0.000925	0.0009	0.00095	6.5e-05	0.000135	5e-06	1e-05	0	4.5e-05	5e-05	4.5e-05	0.000185	0.00014	0.000115	4.5e-05	5.5e-05	2e-05	0.00011	9.5e-05	0.00011	2.5e-05	0.000115	0.000205
8_bin.31	d__Bacteria;p__Planctomycetota;c__J058;o__;f__;g__;s__	0.00147	0.000505	0.001815	0.00232	0.002035	0.003815	0.004485	0.68075	0.000935	0.00061	0.001395	0.002765	0.002845	0.002475	0.005175	0.00302	0.010765	0.010635	0.002055	0.000255	0.000325	0.00018	0.00021	0.00029	0.000485	0.00027	0.00069	0.000285	0.000315	0.00018	0.000315	0.000265	0.000135	0.00058
8_bin.32	d__Bacteria;p__Pseudomonadota;c__Gammaproteobacteria;o__Enterobacterales_A;f__Kangiellaceae;g__Aliikangiella;s__	0.001235	0.005405	0.002055	0.000845	0.00027	0.00154	0.01802	0.113705	0.002725	0.000795	0.004255	0.003455	0.00215	0.003	9.5e-05	0.00013	0	0.000105	0.000945	6e-05	3.5e-05	1.5e-05	5e-05	3.5e-05	1.5e-05	0.000135	2.5e-05	8e-05	5.5e-05	1.5e-05	8.5e-05	0.00011	2.5e-05	0.00015
8_bin.33	d__Bacteria;p__Bacteroidota;c__Bacteroidia;o__Chitinophagales;f__Saprospiraceae;g__Phaeodactylibacter;s__Phaeodactylibacter sp024742755	2.24324	0.024955	0.02008	3.19183	0.185835	0.023355	0.127815	0.303475	0.01721	0.0159	0.020205	0.715305	0.793215	0.775215	0.000115	0.000135	5e-06	1.5e-05	2e-05	6.5e-05	8e-05	0.00014	0.00014	0.00016	6.5e-05	8e-05	5e-05	8.5e-05	0.0001	0.00015	7e-05	3e-05	0.000125	9.5e-05
8_bin.35	d__Bacteria;p__Pseudomonadota;c__Gammaproteobacteria;o__Pseudomonadales;f__Halieaceae;g__Halioglobus;s__	0.0006	0.00237	0.004495	0.00138	0.00076	0.007915	0.017325	0.6656	0.031075	0.035665	0.039715	0.01026	0.00976	0.00964	0.00064	0.001685	0.000495	0.000575	0.00355	0.000715	0.000885	0.000745	0.001275	0.001375	0.00142	0.00074	0.00102	0.000665	0.001045	0.00074	0.002055	0.000985	0.001945	0.00378
8_bin.40	d__Bacteria;p__Patescibacteria;c__ABY1;o__S139-126;f__S139-133;g__;s__	0	5e-06	0	0	0	0	7e-05	0.047085	0	1.5e-05	0	2e-05	1.5e-05	2.5e-05	0	0	0	0	0	0	0	0	5e-06	0	0	0	0	5e-06	0	0	0	0	0	0
8_bin.41	d__Bacteria;p__Omnitrophota;c__Koll11;o__Zapsychrales;f__Zapsychraceae;g__JAGOSC01;s__	0	0	0	0	0	1e-05	0.00075	0.297325	0.072855	0.0511	0.10756	0.02218	0.0182	0.0227	0	4e-05	0	0	0	0	0	0	0	5e-06	5e-06	0	0	0	2.5e-05	1e-05	0	5e-06	0	3e-05
8_bin.42	d__Bacteria;p__Planctomycetota;c__Phycisphaerae;o__Phycisphaerales;f__UBA1924;g__;s__	0.000135	0.0019	0.00335	0.000255	2e-05	2e-05	0.00044	0.760325	7e-05	0.000105	7e-05	4e-05	8e-05	5e-05	1e-05	0	2e-05	3.5e-05	1e-05	5e-06	5e-06	0	1e-05	0	1e-05	0	1e-05	5e-06	1.5e-05	0	1e-05	1e-05	5.5e-05	0.0001
8_bin.44	d__Bacteria;p__Pseudomonadota;c__Gammaproteobacteria;o__Pseudomonadales;f__;g__;s__	0.000855	0.000545	0.0002	0.000115	0.169445	0.001745	0.736015	1.11739	9e-05	0.000125	0.000115	9e-05	0.000245	0.00013	0.000205	7.5e-05	5e-06	4.5e-05	6.5e-05	0.000165	0.000145	0.0001	0.00028	0.0002	6.5e-05	0.000115	9.5e-05	4e-05	6.5e-05	6e-05	0.00012	0.000105	0.00018	0.00022
8_bin.52	d__Bacteria;p__Planctomycetota;c__Phycisphaerae;o__UBA1845;f__UBA1845;g__UBA1845;s__	0.002265	0.00131	0.0029	0.00463	0.00852	0.00734	0.026105	0.328775	0.014845	0.01824	0.02069	0.004055	0.00583	0.00382	7e-05	0.00023	1e-05	0	0.002105	4.5e-05	2.5e-05	5.5e-05	5e-06	3.5e-05	1.5e-05	1e-05	1e-05	2.5e-05	2e-05	5.5e-05	1e-05	1e-05	8e-05	0.000165
8_bin.54	d__Bacteria;p__Pseudomonadota;c__Alphaproteobacteria;o__Rickettsiales;f__;g__;s__	0.00187	0.000275	1.5e-05	1.5e-05	3.5e-05	0.00011	0.001625	0.135635	3.5e-05	2e-05	3e-05	6e-05	4.5e-05	5.5e-05	0.000105	0.000105	0.00019	0.00026	5.5e-05	9e-05	7e-05	8.5e-05	6.5e-05	4e-05	0.000215	3.5e-05	0.000265	8.5e-05	9.5e-05	0.000155	7e-05	0.00015	2e-05	0.000295
8_bin.55	d__Bacteria;p__Pseudomonadota;c__Gammaproteobacteria;o__GCA-2729495;f__GCA-2729495;g__GCA-2729495;s__	2e-05	0.00021	0.00365	0.00033	0.00072	0.026235	0.221355	0.13043	0.03524	0.04019	0.04356	0.006185	0.0085	0.00626	3e-05	0.000435	2e-05	1e-05	0	1e-05	3e-05	2e-05	3.5e-05	4e-05	6.5e-05	3.5e-05	3e-05	8.5e-05	5.5e-05	5e-05	5e-05	7e-05	0.000195	0.0001
8_bin.56	d__Bacteria;p__Pseudomonadota;c__Gammaproteobacteria;o__Arenicellales;f__CAJQKF01;g__BQJD01;s__	0.00013	0.005185	0.055055	0.014195	0.00168	0.060235	0.12933	0.374765	0.000835	0.00103	0.000765	0.000475	0.00052	0.0005	5e-05	0.000205	0	1e-05	0.000125	6e-05	9e-05	6.5e-05	0.00013	0.000115	9.5e-05	5.5e-05	5e-05	6.5e-05	8.5e-05	5.5e-05	0.00011	8e-05	0.000255	7.5e-05
8_bin.59	d__Bacteria;p__Pseudomonadota;c__Alphaproteobacteria;o__Rickettsiales;f__JAHFPR01;g__;s__	0.00026	7.5e-05	0	5e-05	0.0003	0.00274	0.03231	0.206595	3e-05	1.5e-05	0	0.00053	0.000575	0.000585	0	0	0	0	0	0	0	0	0	0	0	0	0	0	0	5e-06	0	0	1e-05	0
8_bin.6	d__Bacteria;p__Chloroflexota;c__Anaerolineae;o__Aggregatilineales;f__Phototrophicaceae;g__UBA6055;s__	0.000385	0.019555	0.01356	0.00355	0.000205	0.09276	0.025445	0.28486	0.000685	0.000555	0.00143	0.00044	0.000345	0.000455	2.5e-05	3.5e-05	5e-06	5e-06	1.5e-05	5e-06	2.5e-05	0	2e-05	1.5e-05	2e-05	1.5e-05	2.5e-05	0	2e-05	5e-06	1e-05	0	0.0002	0.00043
8_bin.62	d__Bacteria;p__Bacteroidota;c__Bacteroidia;o__Flavobacteriales;f__Flavobacteriaceae;g__Psychroflexus;s__	0.00799	0.00294	0.006825	0.02059	0.00324	0.018175	0.02319	0.26326	0.011235	0.00621	0.01157	0.29307	0.15934	0.22889	0.00066	0.00202	0.00028	1.5e-05	0.000105	8.5e-05	0.00014	0.00014	0.000115	9e-05	0.000105	6e-05	9e-05	0.00013	0.00022	6.5e-05	0.000465	0.000115	0.0001	0.00015
8_bin.68	d__Bacteria;p__Planctomycetota;c__Phycisphaerae;o__Phycisphaerales;f__UBA1924;g__;s__	0.00112	0.00161	0.014675	0.00304	0.00109	0.02132	0.014435	0.245795	0.00046	0.000625	0.000505	0.00015	0.00022	0.00011	0.00023	0.000175	3.5e-05	2e-05	5e-06	3e-05	4e-05	6e-05	0.000115	8e-05	5.5e-05	4e-05	1.5e-05	3.5e-05	2e-05	5.5e-05	3e-05	3.5e-05	9e-05	0.00029
8_bin.71	d__Bacteria;p__Myxococcota;c__Polyangia;o__Nannocystales;f__Nannocystaceae;g__JACKDW01;s__	0.001555	2.94291	0.26569	0.318275	0.11219	0.037505	0.011415	4.43049	1.63637	1.38639	2.08406	0.654065	1.17599	0.577335	0.000215	0.000285	1.5e-05	0.00013	3e-05	7.5e-05	3e-05	7.5e-05	0.000125	6e-05	1.5e-05	9e-05	0.000115	4.5e-05	3.5e-05	4.5e-05	3.5e-05	1e-05	0.000195	0.018955
8_bin.73	d__Bacteria;p__Patescibacteria;c__Saccharimonadia;o__Saccharimonadales;f__UBA2112;g__UBA2112;s__	1e-05	0	0	1e-05	0	5e-06	1e-05	0.06944	0.069165	0.049365	0.03036	0.290865	0.3533	0.285945	0.219175	0.260925	0.00439	0	0	0	0	0	0	0	0	0	0	0	0	0	0	0	1e-05	0
8_bin.76	d__Bacteria;p__Pseudomonadota;c__Alphaproteobacteria;o__Rhodobacterales;f__Rhodobacteraceae;g__Albidovulum;s__	0.007705	0.0031	0.015365	0.011515	0.032	0.148705	0.218955	0.47459	0.004945	0.00368	0.00369	0.005355	0.006595	0.006415	0.000715	0.001755	0.00024	3.5e-05	0.00545	0.00051	0.00065	0.00131	0.000635	0.0005	0.0005	0.00039	0.000255	0.00032	0.0004	0.000235	0.000725	0.00027	0.000935	0.001535
8_bin.8	d__Bacteria;p__Delongbacteria;c__UBA4055;o__CAIWAD01;f__CAIWAD01;g__;s__	0	2e-05	6.5e-05	6.5e-05	2e-05	0.013735	0.05272	0.495995	0.002995	0.001625	0.005095	0.00269	0.00115	0.001865	0	0	0	5e-06	0	2.5e-05	2e-05	2e-05	3.5e-05	0.0001	3.5e-05	5e-06	1e-05	3.5e-05	1e-05	5e-05	2.5e-05	3e-05	6.5e-05	1.5e-05
8_bin.80	d__Bacteria;p__Chloroflexota;c__Anaerolineae;o__Promineofilales;f__Promineofilaceae;g__GCA-2699125;s__	0.0008	0.001595	0.001935	0.00101	0.00126	0.00307	0.013695	0.118295	0.004225	0.002305	0.00492	0.002035	0.00264	0.002425	9e-05	0.000115	1e-05	0	9e-05	1e-05	1e-05	0	1.5e-05	0	0	0	5e-06	0	5e-06	5e-06	0	0	5.5e-05	5e-06
8_bin.82	d__Bacteria;p__Pseudomonadota;c__Alphaproteobacteria;o__Micavibrionales;f__Micavibrionaceae;g__UBA1672;s__	0.00078	7e-05	0.000175	0.000475	0.000235	0.0017	0.000925	0.050575	0.00013	9.5e-05	0.000125	0.00047	0.00039	0.000475	9e-05	3e-05	0	0	0	5e-06	5e-06	1.5e-05	5.5e-05	5.5e-05	2.5e-05	1e-05	2e-05	3.5e-05	1.5e-05	2e-05	4.5e-05	1.5e-05	4.5e-05	1.5e-05
8_bin.85	d__Bacteria;p__Patescibacteria;c__Gracilibacteria;o__Peribacterales;f__Peribacteraceae;g__UBA2170;s__	1e-05	5.5e-05	0.000155	0.000145	0.000135	0.00127	0.000395	0.027765	0.00012	6e-05	7.5e-05	6.5e-05	0.00011	3.5e-05	4.5e-05	1.5e-05	1e-05	0	0	0	0	0	0	0	0	0	0	0	0	0	0	0	0	0
9_bin.16	d__Bacteria;p__Bacteroidota;c__Bacteroidia;o__Chitinophagales;f__Saprospiraceae;g__;s__	0.000175	0.000155	0.000115	0.000255	3.5e-05	0.00011	0.00019	8.5e-05	3.01607	1.5816	3.74811	0.659525	0.24793	0.73974	0.031695	0.041535	0.00086	0	1e-05	8.5e-05	5e-05	0.00013	0.00013	0.000105	0.000105	0.00012	0.00016	7.5e-05	0.000175	7.5e-05	0.00014	0.00017	0.000115	0.00027
9_bin.19	d__Bacteria;p__Myxococcota;c__Polyangia;o__Nannocystales;f__Nannocystaceae;g__JACKDW01;s__	0.00051	0.03548	0.00227	0.002835	0.002615	0.00062	0.0006	0.031215	2.0666	0.53465	0.7682	0.55512	1.05454	0.479045	0.00019	0.00024	0.000545	1e-05	5e-06	6.5e-05	5.5e-05	2e-05	4e-05	6e-05	4.5e-05	0.000105	4e-05	0.0001	8.5e-05	5.5e-05	2e-05	4e-05	3.5e-05	0.000215
9_bin.29	d__Bacteria;p__Bacteroidota;c__Bacteroidia;o__Flavobacteriales;f__Flavobacteriaceae;g__;s__	0.000355	0.0003	0.00049	0.000385	4e-05	0.00039	0.000645	0.0002	0.251375	0.1955	0.224075	0.046585	0.04133	0.0474	0.016355	0.046285	0.002955	0	5e-06	4e-05	3.5e-05	0.00011	3.5e-05	5.5e-05	0.0001	2.5e-05	3e-05	0.00015	7.5e-05	3.5e-05	0.00014	5e-05	5e-05	6e-05
9_bin.31	d__Bacteria;p__Pseudomonadota;c__Gammaproteobacteria;o__Enterobacterales_A;f__Alteromonadaceae;g__G2M2-11;s__	0.001505	0.00149	0.000705	0.00077	0.000585	0.004205	0.003975	0.0014	0.12083	0.048655	0.102555	0.12637	0.09649	0.12504	0.02958	0.06479	0.0011	0.00666	0.03811	0.00016	3.5e-05	3.5e-05	5.5e-05	7.5e-05	0.000215	0.00045	0.00017	7e-05	6.5e-05	5e-05	5e-05	3e-05	7e-05	0.00637
9_bin.8	d__Bacteria;p__Desulfobacterota_D;c__UBA1144;o__UBA2774;f__UBA2774;g__CR02bin9;s__	0	6.5e-05	0.000235	0.00036	3e-05	4e-05	0.00012	2.5e-05	0.200925	0.13893	0.14373	0.05748	0.060145	0.061385	0.19076	0.29098	0.01145	0	1.5e-05	4.5e-05	4.5e-05	7e-05	0.0002	0.00016	0.00012	4e-05	8e-05	0.0001	0.00014	9e-05	0.000255	0.000175	0.00058	0.000555
Co_bin.1	d__Bacteria;p__Cyanobacteriota;c__Vampirovibrionia;o__Vampirovibrionales;f__Vampirovibrionaceae;g__;s__	0	0	5e-06	4e-05	0.006675	7e-05	2e-05	1.42183	1e-05	5e-06	1e-05	0.00018	0.00014	0.000125	0	0	0	0	0	0	0	0	0	0	0	0	0	0	0	0	0	0	0	0
Co_bin.10	d__Bacteria;p__Patescibacteria;c__Saccharimonadia;o__Saccharimonadales;f__SZUA-47;g__;s__	0.00284	0.02871	0.027085	0.000355	6e-05	0.00366	0.00097	0.001985	5e-06	1.5e-05	0	5e-06	2.5e-05	5e-06	1e-05	2.5e-05	0	5e-06	0	0	0	0	0	0	0	0	0	0	0	0	0	0	0	5e-06
Co_bin.102	d__Bacteria;p__Bacteroidota;c__Bacteroidia;o__Flavobacteriales;f__Flavobacteriaceae;g__Psychroserpens;s__	0.01083	0.00492	0.028035	2.14046	0.001705	0.002195	0.003585	0.000255	0.00035	0.000325	0.000365	0.000265	0.000345	0.0002	5e-05	1.5e-05	0	1e-05	2e-05	0.00015	0.00024	0.000605	0.00035	0.00029	0.00038	0.00019	0.000395	0.000335	0.00068	0.000125	0.00108	0.00042	0.000175	0.000745
Co_bin.103	d__Bacteria;p__Pseudomonadota;c__Alphaproteobacteria;o__Sphingomonadales;f__Sphingomonadaceae;g__JAGIAR01;s__	0.000725	0.07049	0.227295	0.00576	0.00096	0.00518	0.00093	0.00013	0.000395	0.00041	0.00031	0.000145	0.00021	0.000275	0.00014	0.000195	5.5e-05	4e-05	0.000215	6.5e-05	6e-05	0.00027	7.5e-05	5e-05	0.0001	5.5e-05	4.5e-05	8.5e-05	0.00011	3e-05	0.000215	6e-05	5e-05	0.000295
Co_bin.106	d__Bacteria;p__Pseudomonadota;c__Alphaproteobacteria;o__Bin65;f__Bin65;g__;s__	0.00084	0.012275	0.078655	0.01902	0.02148	0.01405	0.004255	0.0032	0.00228	0.00216	0.00134	0.00079	0.000895	0.00077	0.00136	0.00249	4.5e-05	1e-05	4.5e-05	4e-05	3.5e-05	2.5e-05	4.5e-05	3.5e-05	4e-05	1.5e-05	0	5.5e-05	2e-05	2e-05	2.5e-05	6e-05	5e-05	7.5e-05
Co_bin.108	d__Bacteria;p__Patescibacteria;c__Gracilibacteria;o__UBA4473;f__UBA4473;g__;s__	0	0	0	4e-05	1e-05	0	0.00082	0.454335	0	0	0	0	0	0	0	0	0	0	0	0	0	0	0	0	0	0	0	0	0	0	0	0	0	0
Co_bin.109	d__Bacteria;p__Bacteroidota;c__Bacteroidia;o__Cytophagales;f__;g__;s__	2e-05	0.0001	0.000135	0.00033	0.000895	0.02239	0.199045	0.014805	3.5e-05	2.5e-05	2e-05	3e-05	5e-06	4.5e-05	5e-06	0	0	2.5e-05	4e-05	5e-06	0	0	5e-06	5e-06	0	1e-05	0	1.5e-05	0	1e-05	5e-06	0	4.5e-05	5e-06
Co_bin.11	d__Bacteria;p__Patescibacteria;c__Paceibacteria;o__UBA9983_A;f__UBA918;g__OLB19;s__	5e-06	0.009865	0.011645	0.013025	7.5e-05	0.015145	0.00117	0.001655	0	0	0	0	5e-06	0	0	0	0	0	0	1.5e-05	5e-06	0	5e-06	5e-06	0	0	0	3e-05	1e-05	5e-06	5e-06	5e-06	0	0
Co_bin.110	d__Bacteria;p__Calditrichota;c__Calditrichia;o__RBG-13-44-9;f__J042;g__JACKAP01;s__	5.5e-05	0.000205	0.000175	0.000145	3.5e-05	0.0003	0.016505	0.16321	0.01036	0.003375	0.02504	0.00765	0.00398	0.0036	0	1e-05	0	0	4.5e-05	2e-05	1.5e-05	2.5e-05	9.5e-05	6.5e-05	1e-05	2.5e-05	5.5e-05	0.000115	3.5e-05	5.5e-05	3e-05	5e-05	4e-05	5e-05
Co_bin.111	d__Bacteria;p__Bacteroidota;c__Bacteroidia;o__Flavobacteriales;f__Flavobacteriaceae;g__Tenacibaculum;s__Tenacibaculum discolor	0.008665	0.008195	0.003975	0.199455	0.02397	0.1456	0.072355	0.000465	0.088375	0.039005	0.055225	0.02535	0.020815	0.021785	0.001115	0.004	0.00445	0.01449	6e-05	3e-05	6.5e-05	0.000185	3e-05	2e-05	5e-05	6e-05	7e-05	0.00022	0.00016	3e-05	0.000155	0.00014	9e-05	4e-05
Co_bin.113	d__Bacteria;p__Pseudomonadota;c__Gammaproteobacteria;o__Xanthomonadales;f__SZUA-5;g__SZUA-5;s__	5e-05	0.000655	0.04108	0.11659	0.01206	0.01189	0.176345	0.033665	0.02098	0.02249	0.02435	0.003235	0.00254	0.00363	8.5e-05	4.5e-05	0	1e-05	1e-05	2.5e-05	6.5e-05	8.5e-05	0.000195	0.000165	7.5e-05	8e-05	6.5e-05	4.5e-05	6.5e-05	0.00033	8e-05	7.5e-05	0.000125	0.00848
Co_bin.119	d__Bacteria;p__Patescibacteria;c__Gracilibacteria;o__1-14-2-50-48-13;f__1-14-2-50-48-13;g__;s__	0	0	5e-06	1e-05	0.00864	0.030395	0.01294	2.5e-05	7.5e-05	7.5e-05	9.5e-05	5e-05	0.000105	0.000105	1e-05	0	0	0	0	2e-05	0	1e-05	0	0	1e-05	5e-06	2e-05	2.5e-05	1e-05	0	1e-05	1e-05	2.5e-05	1e-05
Co_bin.12	d__Bacteria;p__Pseudomonadota;c__Gammaproteobacteria;o__Ga0077536;f__Ga0077536;g__JACKNG01;s__	0.00075	0.047305	0.12421	0.00108	0.002195	0.03403	0.04193	0.060105	0.000325	0.000235	0.000365	0.000165	0.000115	0.00021	5.5e-05	3.5e-05	5e-06	5e-05	1e-05	8.5e-05	0.00012	8e-05	0.000185	0.000185	0.00017	7e-05	0.0001	0.0001	0.000165	9.5e-05	0.000185	0.00017	0.00026	0.0007
Co_bin.122	d__Bacteria;p__Desulfobacterota_B;c__Binatia;o__UBA12015;f__UBA12015;g__VGTG01;s__	9e-05	0.00026	0.007755	0.003355	0.009065	0.078845	0.08925	0.233535	0.00673	0.007395	0.004845	0.00386	0.00423	0.004005	0.006795	0.00538	0.0243	0.025055	0.00459	0.0005	0.0007	0.000655	0.000485	0.000215	0.00125	0.00217	0.00158	0.00225	0.00088	0.00042	0.000655	0.00121	0.001345	0.000475
Co_bin.124	d__Bacteria;p__Chloroflexota;c__Chloroflexia;o__Thermomicrobiales;f__UBA6265;g__JADLGF01;s__	0.0001	0.00347	0.04755	0.00378	0.000635	0.01453	0.01381	0.016585	0.000165	0.000185	0.000125	0.00026	0.000195	0.00026	7e-05	3.5e-05	0	3e-05	0.000315	2e-05	1e-05	0	1e-05	0	0	3e-05	5e-06	1e-05	0	5e-06	1.5e-05	0	2e-05	6e-05
Co_bin.128	d__Bacteria;p__Chloroflexota;c__Chloroflexia;o__Thermomicrobiales;f__UBA6265;g__JACCVC01;s__	7.5e-05	0.00256	0.036575	0.00566	0.00106	0.035915	0.04693	0.12476	0.000155	0.000225	0.00013	0.000545	0.00095	0.000555	0.00114	0.00076	2e-05	0	0	0	0	0	0	0	0	0	0	0	0	0	5e-06	0	0	5e-06
Co_bin.129	d__Bacteria;p__Patescibacteria;c__Saccharimonadia;o__Saccharimonadales;f__UBA2112;g__UBA2112;s__	5e-06	0.000825	0.00825	0.00156	0.003045	0.053905	0.01253	0.00074	0.00432	0.002365	0.00158	0.01406	0.01783	0.014065	0.01006	0.009145	0.00019	0	0	1e-05	0	0	0	0	0	0	0	0	5e-06	0	0	0	0	0
Co_bin.134	d__Bacteria;p__Bacteroidota;c__Bacteroidia;o__Flavobacteriales;f__Flavobacteriaceae;g__Maribacter;s__	0.031765	0.20824	0.520235	0.206555	0.011165	0.123005	0.050445	0.0045	0.0042	0.002735	0.00305	0.000995	0.00129	0.000915	0.000535	0.000825	6.5e-05	0.00014	0.000905	0.00033	0.000465	0.000295	0.000115	8e-05	0.000195	0.000125	0.000175	0.000225	0.00017	0.00023	0.000345	0.00022	6e-05	0.00083
Co_bin.135	d__Bacteria;p__Verrucomicrobiota;c__Verrucomicrobiae;o__Verrucomicrobiales;f__DEV007;g__;s__	0.00123	0.002895	0.00595	0.068805	0.02337	0.21311	0.01123	0.156935	0.00351	0.00471	0.00378	0.001305	0.00155	0.001315	0.000185	0.00043	3.5e-05	3.5e-05	2.5e-05	8.5e-05	0.00025	0.000145	0.00028	0.000185	0.00035	0.0002	0.000155	0.00015	0.000215	0.000145	0.000495	0.00012	0.00032	0.000585
Co_bin.136	d__Bacteria;p__Bacteroidota;c__Bacteroidia;o__J057;f__J057;g__;s__	0.00327	0.302725	0.08448	0.061255	0.000275	0.48102	0.35563	0.000175	1.5e-05	1.5e-05	2e-05	0.0001	6.5e-05	0.000115	1e-05	0	0.00056	0.000735	0.000175	7e-05	9e-05	7e-05	9e-05	8e-05	0.000135	4.5e-05	0.000115	8.5e-05	0.000125	0.000125	5.5e-05	5e-05	1.5e-05	0.00021
Co_bin.137	d__Bacteria;p__Eremiobacterota;c__Xenobia;o__Xenobiales;f__JADMJV01;g__JAEXNA01;s__	0.00063	0.001675	0.00171	0.001595	0.00155	0.18047	0.08569	0.0023	0.001005	0.000665	0.00068	0.00152	0.001335	0.00143	0.000675	0.000705	1e-05	0	0.000105	5e-06	1e-05	0	5e-05	3.5e-05	2e-05	1e-05	0	1e-05	1e-05	1.5e-05	1e-05	0	0	0.00019
Co_bin.138	d__Bacteria;p__Cyanobacteriota;c__Vampirovibrionia;o__LMEP-6097;f__LMEP-6097;g__CAIYXB01;s__	0.00067	0.00093	0.003255	0.00132	0.004585	0.009775	0.031785	0.02263	6e-05	3e-05	6.5e-05	0.001345	0.000915	0.00143	8.5e-05	0.000115	1e-05	0	0	0	0	1.5e-05	0.0001	4e-05	0	1e-05	0	0	0	2.5e-05	0	0	1e-05	5e-06
Co_bin.139	d__Bacteria;p__Patescibacteria;c__Saccharimonadia;o__Saccharimonadales;f__Saccharimonadaceae;g__SZUA-359;s__	5e-06	4e-05	0.0334	0.00012	0.00096	0.006955	0.00066	0.00027	2e-05	2e-05	4.5e-05	1.5e-05	2.5e-05	5e-05	4.5e-05	5.5e-05	0	0	0	0	0	0	5e-06	5e-06	0	0	0	0	0	0	0	0	0	0
Co_bin.14	d__Bacteria;p__Pseudomonadota;c__Alphaproteobacteria;o__Rhodobacterales;f__Rhodobacteraceae;g__Aliiroseovarius;s__Aliiroseovarius zhejiangensis	0.010665	0.0319	0.03166	0.023255	0.008205	0.060005	0.034785	0.00365	0.00061	0.00068	0.00044	0.000255	0.000265	0.000245	0.0002	0.001295	1.5e-05	1.5e-05	0.00168	0.000205	0.000275	0.000415	0.00023	0.000145	0.00016	0.00018	9e-05	0.00015	0.000135	8.5e-05	0.000285	0.000105	0.000305	0.000315
Co_bin.142	d__Bacteria;p__Patescibacteria;c__Dojkabacteria;o__J137;f__JAEUSD01;g__;s__	2.5e-05	4.5e-05	0.00039	0.000105	9.5e-05	0.04104	0.010585	0.000695	0	0	0	0	0	0	0	3e-05	0	0	0	0	0	0	0	0	0	0	0	0	0	0	0	0	0	0
Co_bin.144	d__Bacteria;p__Myxococcota;c__WYAZ01;o__WYAZ01;f__WYAZ01;g__;s__	0.00013	0.0332	1.46008	0.12529	0.048665	0.3653	0.095525	0.040605	0.00059	0.000445	0.000985	0.000215	0.00032	0.00027	3e-05	2.5e-05	2e-05	4e-05	1.5e-05	6e-05	5.5e-05	5e-05	0.00034	0.000145	6.5e-05	5e-05	4e-05	7.5e-05	1.5e-05	0.000125	9e-05	4e-05	0.00015	0.00057
Co_bin.149	d__Bacteria;p__Desulfobacterota_B;c__Binatia;o__HRBIN30;f__CADEER01;g__CADEER01;s__	5e-06	0.00034	0.003825	0.001685	0.01031	0.11969	0.399235	0.475485	0.000275	0.00019	0.00033	5e-05	2.5e-05	7.5e-05	5.5e-05	0.000105	0	1e-05	5e-06	5.5e-05	7e-05	4e-05	0.000115	6.5e-05	0.00011	4.5e-05	8.5e-05	7e-05	9.5e-05	6e-05	0.00014	6.5e-05	0.000125	0.000245
Co_bin.152	d__Bacteria;p__Pseudomonadota;c__Alphaproteobacteria;o__Sphingomonadales;f__Sphingomonadaceae;g__Sphingobium;s__	8.5e-05	0.04391	0.01414	0.000635	0.00052	0.00086	7e-05	0.0002	0.000105	9.5e-05	8.5e-05	2e-05	5.5e-05	5e-06	9e-05	0.000105	0	0	2.5e-05	1.5e-05	3e-05	0.00012	2.5e-05	2e-05	5.5e-05	1.5e-05	2e-05	3e-05	5e-05	3.5e-05	8e-05	1.5e-05	1.5e-05	5.5e-05
Co_bin.157	d__Bacteria;p__Planctomycetota;c__Planctomycetia;o__Pirellulales;f__Pirellulaceae;g__ARS98;s__	0.00398	0.002025	0.01108	0.00349	0.00628	0.14106	0.221695	0.978825	0.000615	0.000775	0.00077	0.001985	0.001335	0.001685	0.001695	0.00159	0.00706	0.007825	0.000885	0.121105	0.157795	0.435215	0.01152	0.00843	0.34902	2.50237	0.80496	1.41461	0.38978	0.028635	0.23789	0.280595	0.10869	0.23224
Co_bin.159	d__Bacteria;p__Bacteroidota;c__Bacteroidia;o__Flavobacteriales;f__Flavobacteriaceae;g__CAJQLB01;s__	0.007655	0.04137	0.14746	0.016965	0.00101	0.00303	0.00314	0.00029	0.003415	0.003045	0.00341	0.00169	0.00175	0.001555	7e-05	0.00039	3.5e-05	7e-05	0.011105	0.00012	0.000105	0.00025	0.00013	0.000125	0.0002	0.00016	0.00018	0.000225	0.00032	4e-05	0.000645	0.00031	0.000135	0.00036
Co_bin.160	d__Bacteria;p__Bacteroidota;c__Bacteroidia;o__Flavobacteriales;f__Vicingaceae;g__UBA1494;s__	0.00015	0.00684	0.109	0.003375	4e-05	0.012815	0.00046	0.000225	8.5e-05	2e-05	5e-05	6e-05	4.5e-05	8.5e-05	0	5e-06	5e-06	3e-05	6.5e-05	3.5e-05	1e-05	6.5e-05	8e-05	7e-05	4.5e-05	5.5e-05	5e-05	9e-05	8e-05	5e-05	3e-05	4.5e-05	0.000135	0.000105
Co_bin.164	d__Bacteria;p__Pseudomonadota;c__Gammaproteobacteria;o__Xanthomonadales;f__Marinicellaceae;g__Marinicella;s__	5e-05	0.25681	0.012105	0.00305	0.003105	0.003225	0.010155	2e-05	0.001785	0.00094	0.000945	0.000645	0.00124	0.000755	0	2.5e-05	0	0	0	1.5e-05	1e-05	4.5e-05	2.5e-05	1.5e-05	1.5e-05	0	1.5e-05	2e-05	0	1.5e-05	7e-05	4e-05	7e-05	2.5e-05
Co_bin.168	d__Bacteria;p__Pseudomonadota;c__Alphaproteobacteria;o__Rhodobacterales;f__Rhodobacteraceae;g__Donghicola;s__Donghicola tyrosinivorans	0.31606	0.001035	0.001265	0.01536	0.00441	0.002965	0.000915	0.000505	0.00028	0.000365	0.00026	0.000725	0.000635	0.000765	0.00028	0.000515	0	0.00014	0.17941	0.001395	0.00095	0.0008	0.00023	0.000335	0.000335	0.000495	0.000235	0.000945	0.00026	0.00014	0.00044	0.00022	0.00055	0.00055
Co_bin.17	d__Bacteria;p__Verrucomicrobiota;c__Verrucomicrobiae;o__Verrucomicrobiales;f__DEV007;g__JAEUHH01;s__	0.00081	0.001075	0.0392	0.0365	0.385645	0.01032	0.000545	0.001755	0.00221	0.001895	0.000885	0.003375	0.00531	0.00373	0.00035	0.00074	8e-05	0.000275	1e-05	0.000185	0.00018	0.00016	0.00024	9.5e-05	0.000425	0.00017	0.00022	0.000255	0.00023	9e-05	0.00053	0.000195	0.0014	0.00032
Co_bin.173	d__Bacteria;p__Planctomycetota;c__Phycisphaerae;o__Phycisphaerales;f__Phycisphaeraceae;g__Phycisphaera;s__	0.000105	0.001685	0.0052	0.013515	0.015625	0.066815	0.07877	0.43582	0.27031	0.31265	0.29556	0.067745	0.133465	0.07155	0.000605	0.001925	0.001315	0	0	3.5e-05	4e-05	0.0001	0.000125	6.5e-05	3e-05	3.5e-05	5e-05	4.5e-05	5.5e-05	7.5e-05	6.5e-05	3.5e-05	0.00013	0.00018
Co_bin.176	d__Bacteria;p__Verrucomicrobiota;c__Verrucomicrobiae;o__Verrucomicrobiales;f__Akkermansiaceae;g__SW10;s__	0.01254	0.00241	3.5e-05	0.02887	7.06142	0.008275	0.00044	0.00025	4e-05	4.5e-05	1e-05	0.00043	0.00037	0.00038	2.5e-05	8.5e-05	0	0	0	0	5e-06	3.5e-05	6e-05	2e-05	6e-05	2e-05	2.5e-05	5e-06	7.5e-05	1.5e-05	7.5e-05	9.5e-05	5e-06	0.00017
Co_bin.177	d__Bacteria;p__Acidobacteriota;c__Holophagae;o__Acanthopleuribacterales;f__Acanthopleuribacteraceae;g__Acanthopleuribacter;s__	0.00074	0.00136	0.000395	0.00123	0.00051	0.001595	0.059545	32.1674	6e-05	3e-05	0.000105	5.5e-05	4.5e-05	6.5e-05	5e-05	3e-05	0.000315	0.000175	0.00017	0.000745	0.000675	0.000595	0.00027	0.00039	0.00177	0.00135	0.002125	0.001605	0.001485	0.00056	0.001465	0.00189	0.00043	0.00237
Co_bin.179	d__Bacteria;p__Bacteroidota;c__Bacteroidia;o__Flavobacteriales;f__Flavobacteriaceae;g__Polaribacter;s__	0.05089	0.094515	0.000625	0.003765	0.000735	0.05755	7.79089	0.09443	0.010045	0.0067	0.008155	0.356125	0.339465	0.32548	0.000315	0.00144	0.00021	0.000105	7.5e-05	0.00021	0.00013	0.00037	2e-05	5e-06	0.000405	0.00029	0.00033	0.00032	0.00099	3e-05	0.001575	0.00051	0.00019	0.00018
Co_bin.181	d__Bacteria;p__Pseudomonadota;c__Alphaproteobacteria;o__Rhodospirillales;f__Rhodospirillaceae;g__UBA11612;s__	0.200395	0.121115	0.003385	0.00533	0.040825	0.006725	0.004895	0.002165	0.00041	0.000265	0.000405	0.001345	0.00137	0.00129	0.00026	0.00026	3.5e-05	0	4.5e-05	1e-05	3e-05	3e-05	2e-05	1e-05	4e-05	5e-06	5e-06	5e-06	1e-05	5e-06	5e-06	0	1.5e-05	1e-05
Co_bin.186	d__Bacteria;p__Myxococcota;c__Bradymonadia;o__UBA7976;f__UBA1532;g__JACKDM01;s__	0.03537	0.117505	0.001155	0.352055	0.000525	0.006975	0.00032	0.0029	0.01719	0.021245	0.016735	0.00555	0.00501	0.006035	4e-05	4.5e-05	0	0	2e-05	3e-05	2e-05	1.5e-05	0.000105	6.5e-05	5.5e-05	5e-05	4.5e-05	6.5e-05	3e-05	3.5e-05	4.5e-05	2.5e-05	0.00013	8.5e-05
Co_bin.19	d__Bacteria;p__Actinomycetota;c__Acidimicrobiia;o__UBA5794;f__UBA5794;g__JACDBE01;s__	0.001425	0.0072	0.049545	0.007265	0.003005	0.020635	0.015175	0.017225	0.00021	0.0003	0.000155	0.00015	0.00032	0.00013	9e-05	9.5e-05	2.5e-05	1.5e-05	2e-05	2e-05	1.5e-05	1.5e-05	5e-06	2e-05	3e-05	1.5e-05	5e-06	5e-06	5e-06	1.5e-05	2.5e-05	0	6e-05	5e-05
Co_bin.190	d__Bacteria;p__Dependentiae;c__Babeliae;o__Babeliales;f__RVW-14;g__;s__	1e-05	4e-05	3.5e-05	0.000105	0.00058	0.030765	0.0165	0.00012	5e-06	5e-06	0	5e-06	0	1e-05	0	0	0	0	0	0	0	0	0	0	0	0	0	0	0	0	0	0	0	0
Co_bin.193	d__Bacteria;p__Pseudomonadota;c__Gammaproteobacteria;o__Enterobacterales_A;f__Kangiellaceae;g__Aliikangiella;s__	0.000865	0.178555	0.010485	0.015915	0.000365	0.00653	0.00193	0.00049	0.09232	0.04127	0.10838	0.09797	0.082565	0.093575	0.00018	0.0002	0	0.00032	0.01656	4.5e-05	1.5e-05	3e-05	2e-05	0	1.5e-05	3.5e-05	4e-05	5e-05	3e-05	3.5e-05	7.5e-05	3.5e-05	1.5e-05	2.5e-05
Co_bin.194	d__Bacteria;p__Planctomycetota;c__Phycisphaerae;o__Phycisphaerales;f__SM1A02;g__GCA-002862325;s__	0.0003	0.000895	0.455655	0.00299	0.000935	0.00084	0.000995	0.00564	0.00013	0.00014	7.5e-05	5.5e-05	0.0001	0.00011	9.5e-05	7.5e-05	3e-05	0.000215	4e-05	0.000255	0.00019	9e-05	0.00056	0.000435	0.00062	0.0002	0.00054	0.0003	0.000245	0.000375	0.00037	0.000255	0.00017	0.0007
Co_bin.195	d__Bacteria;p__Patescibacteria;c__Paceibacteria;o__UBA9983_A;f__1-14-0-10-42-12;g__1-14-0-10-42-12;s__	5e-06	0.00014	0.000105	9.5e-05	0	0.000455	0.001385	0.017295	0.00011	0.0001	0.00011	0.00016	0.000135	0.000145	1.5e-05	1e-05	0	0	6e-05	1e-05	1.5e-05	1e-05	1e-05	1e-05	5e-06	2.5e-05	1e-05	1.5e-05	4e-05	5e-06	1.5e-05	4e-05	5e-06	5e-06
Co_bin.199	d__Bacteria;p__Pseudomonadota;c__Alphaproteobacteria;o__UBA7985;f__;g__;s__	0.000395	0.00016	0.00044	0.00287	0.00849	0.175985	0.065715	0.00448	0.001075	0.000795	0.00087	0.03437	0.051545	0.03662	5e-05	4e-05	5e-05	1.5e-05	0.000155	1e-05	3.5e-05	1e-05	1e-05	1e-05	0	0	0	0	0	1e-05	5e-06	0	0	2.5e-05
Co_bin.2	d__Bacteria;p__Pseudomonadota;c__Gammaproteobacteria;o__Woeseiales;f__Woeseiaceae;g__Woeseia;s__Woeseia oceani	9.5e-05	0.00456	0.057325	0.007225	0.0013	0.01466	0.01823	0.003425	0.002235	0.002965	0.00216	0.000395	0.000695	0.000495	0.001655	0.003155	6e-05	1.5e-05	5e-06	2e-05	3e-05	5e-06	1.5e-05	1e-05	1e-05	0	1e-05	1.5e-05	1.5e-05	0	2e-05	1e-05	4e-05	2e-05
Co_bin.20	d__Bacteria;p__Bacteroidota;c__Bacteroidia;o__Chitinophagales;f__BACL12;g__WGOA01;s__	0.001045	0.001585	0.02809	0.15031	0.009195	0.00514	0.001535	0.06571	0.00352	0.0038	0.003485	0.0008	0.00144	0.000735	3e-05	0.000125	0	3e-05	9e-05	9e-05	6e-05	0.00011	0.00014	0.00014	7.5e-05	8e-05	8.5e-05	7.5e-05	9e-05	9.5e-05	9.5e-05	9e-05	0.000155	0.000155
Co_bin.202	d__Bacteria;p__Actinomycetota;c__Actinomycetia;o__Mycobacteriales;f__Mycobacteriaceae;g__Mycobacterium;s__	0.002695	0.01208	0.049735	0.038	0.096845	0.06835	0.021515	0.014165	0.122815	0.10766	0.06638	0.855345	0.90649	0.784585	0.24262	0.292435	0.006265	1e-05	1e-05	0	3e-05	1.5e-05	2e-05	0	1e-05	4e-05	0	1.5e-05	2e-05	5e-06	1.5e-05	3.5e-05	1e-05	3.5e-05
Co_bin.203	d__Bacteria;p__Chloroflexota;c__Anaerolineae;o__Caldilineales;f__Caldilineaceae;g__JACQGT01;s__	0.010085	0.18483	0.659955	0.052425	0.36477	0.146385	0.027735	0.00258	4.5e-05	8e-05	3e-05	0.00044	0.00096	0.000555	1.5e-05	0	0	0	0	0	0	5e-06	0	0	1e-05	0	5e-06	1.5e-05	2e-05	0	1.5e-05	0	0	1e-05
Co_bin.204	d__Bacteria;p__Planctomycetota;c__Planctomycetia;o__Pirellulales;f__Pirellulaceae;g__ARS98;s__	0.000345	0.008335	0.33155	0.006715	0.010285	0.001765	0.008585	0.07811	9e-05	0.000135	0.000155	0.000165	0.000135	0.00013	9e-05	7e-05	2e-05	0	5e-06	2e-05	2e-05	1e-05	1e-05	1.5e-05	1e-05	0	1.5e-05	1.5e-05	1.5e-05	2.5e-05	1.5e-05	2e-05	1.5e-05	2e-05
Co_bin.205	d__Bacteria;p__Myxococcota;c__UBA727;o__UBA727;f__;g__;s__	0.000305	0.020285	0.084705	0.03383	8e-05	0.00043	0.000335	0.00039	0.00017	0.00019	0.00024	0.000935	0.00057	0.00079	0.000155	0.000315	0	0	1.5e-05	1e-05	0	2.5e-05	1.5e-05	0	0	0	0	0	5e-06	0	1e-05	5e-06	0	0.00011
Co_bin.206	d__Bacteria;p__Bacteroidota;c__Bacteroidia;o__Chitinophagales;f__Saprospiraceae;g__;s__	0.07548	0.07023	0.022395	0.000995	9e-05	0.00011	0.006015	0.000205	5e-06	1.5e-05	2e-05	1e-05	1.5e-05	5e-06	0	1e-05	5e-06	1e-05	0	5e-06	5e-06	2e-05	0.000165	9.5e-05	3e-05	2e-05	4.5e-05	3.5e-05	9.5e-05	0.000165	0.0001	3.5e-05	2e-05	1e-05
Co_bin.209	d__Bacteria;p__Pseudomonadota;c__Alphaproteobacteria;o__Rhodobacterales;f__Rhodobacteraceae;g__Amaricoccus;s__	0.006735	0.0709	0.12443	0.00559	0.00083	0.007885	0.0029	0.00068	0.000665	0.0007	0.00057	0.00018	0.000305	0.00024	0.00024	0.00034	2.5e-05	1.5e-05	0.00048	0.000105	0.0001	0.00019	0.000185	0.00013	7.5e-05	0.00013	5e-05	5e-05	6.5e-05	5e-05	0.00015	7e-05	0.00021	0.000285
Co_bin.21	d__Bacteria;p__Patescibacteria;c__Saccharimonadia;o__Saccharimonadales;f__;g__;s__	2e-05	0.00035	0.00156	0.00012	0.000855	0.02141	0.00693	0.011535	5e-06	5e-06	0	0	5e-06	0	0	5e-06	0	0	0	0	0	0	0	0	0	0	0	0	0	0	0	0	0	0
Co_bin.211	d__Bacteria;p__Planctomycetota;c__Phycisphaerae;o__UBA1845;f__UTPLA1;g__ECT2AJA-110-A;s__	4e-05	0.0015	0.015585	0.017265	0.012065	0.021145	0.07789	0.193175	0.01165	0.012205	0.01296	0.00186	0.001925	0.001685	5e-06	8.5e-05	4e-05	0	0	0	0	1e-05	7e-05	0	1e-05	5e-06	0	1e-05	2e-05	1.5e-05	5e-06	0	2e-05	0.00117
Co_bin.215	d__Bacteria;p__Eisenbacteria;c__RBG-16-71-46;o__CAIMUX01;f__CAIMUX01;g__JACKCR01;s__	0.000195	9.5e-05	0.00012	0.000195	0.00026	0.004695	0.01311	0.842465	0.05128	0.05918	0.07111	0.01421	0.018445	0.01406	0.000175	0.000345	3.5e-05	5e-06	5e-06	0.000165	0.000155	8e-05	8e-05	8e-05	9.5e-05	0.000145	9e-05	0.00014	0.000115	5.5e-05	5.5e-05	5.5e-05	6e-05	0.000295
Co_bin.216	d__Bacteria;p__Verrucomicrobiota;c__Kiritimatiellia;o__LD1-PB3_A;f__CAIVKH01;g__;s__	0.000145	0.00012	0.000315	0.00018	4.5e-05	0.002095	0.071225	0.150345	0.000125	0.000115	0.000175	8e-05	9.5e-05	7.5e-05	9.5e-05	9.5e-05	0	0	0.000165	5e-06	1.5e-05	1e-05	5e-06	1.5e-05	1e-05	5e-06	2e-05	1e-05	0	1.5e-05	1e-05	0	0	1.5e-05
Co_bin.220	d__Bacteria;p__Bacteroidota;c__Bacteroidia;o__Chitinophagales;f__Saprospiraceae;g__Flavilitoribacter;s__	0.003205	0.02786	0.03683	0.02823	0.001615	0.0383	0.021385	0.094325	0.038745	0.026685	0.03603	0.00627	0.008195	0.006455	0.000935	0.00077	0.00746	0.0123	0.00272	0.000155	0.00015	0.000185	0.00015	0.000115	0.00047	0.00023	0.00037	0.000205	0.00013	0.00019	0.00019	0.00017	0.00022	0.000525
Co_bin.225	d__Bacteria;p__Planctomycetota;c__Phycisphaerae;o__Phycisphaerales;f__UBA1924;g__JACKHC01;s__	0.003205	0.00123	0.002685	0.006675	0.007625	0.01325	0.01573	0.418235	0.04897	0.04515	0.070415	0.042835	0.047695	0.0395	0.003225	0.00467	0.000135	0.0001	0.00136	4.5e-05	0.000135	6e-05	0.000155	5.5e-05	6e-05	4e-05	1.5e-05	8.5e-05	4.5e-05	7.5e-05	8e-05	4.5e-05	0.00017	0.000355
Co_bin.226	d__Bacteria;p__Verrucomicrobiota;c__Verrucomicrobiae;o__Opitutales;f__KCTC-12870;g__;s__	0.003985	0.0005	0.000815	0.00468	0.028575	0.124475	0.05378	0.4935	0.00024	0.000205	0.000145	0.00119	0.001195	0.001155	0.0001	0.000385	0	3e-05	0.00172	6e-05	6e-05	9e-05	0.000205	0.00015	6.5e-05	0.000105	3e-05	6e-05	6.5e-05	0.00011	9.5e-05	3e-05	0.00014	0.000115
Co_bin.228	d__Bacteria;p__Verrucomicrobiota;c__Verrucomicrobiae;o__Pedosphaerales;f__DUCD01;g__;s__	0.002115	0.13091	0.066035	0.031575	0.000355	0.00032	0.027555	0.000965	0.003905	0.000695	0.00309	0.024515	0.01644	0.026695	8.5e-05	4.5e-05	0	1.5e-05	3.5e-05	0.00019	0.00015	0.000155	0.000265	0.00035	0.000135	0.000105	0.00046	0.00027	0.000235	0.00039	0.000215	0.00018	4e-05	0.00026
Co_bin.229	d__Bacteria;p__Bacteroidota;c__Bacteroidia;o__Cytophagales;f__Cyclobacteriaceae;g__Fulvivirga;s__	0.00312	0.01835	0.074535	0.00338	0.00033	0.001255	0.00096	0.000475	0.000335	0.0003	0.00018	8e-05	0.00016	0.000185	1e-05	4e-05	0	0.000105	3.5e-05	0	0	0	0	5e-06	0	0	0	0	5e-06	5e-06	0	0	0	0
Co_bin.231	d__Bacteria;p__Pseudomonadota;c__Gammaproteobacteria;o__Pseudomonadales;f__;g__;s__	0.000195	0.00208	0.006615	0.00249	0.00367	0.00505	0.72283	0.07865	0.01982	0.024945	0.02086	0.026905	0.05446	0.02895	5.5e-05	9.5e-05	0	1e-05	5e-06	0.00011	0.000205	0.00023	0.000455	0.000465	0.000185	0.000195	0.00029	0.000165	0.000215	0.000145	0.000675	0.00016	0.000295	0.000445
Co_bin.232	d__Bacteria;p__Pseudomonadota;c__Gammaproteobacteria;o__Enterobacterales_A;f__Alteromonadaceae;g__Litorilituus;s__Litorilituus sediminis	0.00047	0.000345	0.00173	0.032565	0.102215	0.48474	0.00118	0.003985	0.000875	0.000265	0.00101	0.00085	0.00051	0.00086	0.00064	0.004455	0.0015	0.000335	0.03663	0.000195	0.000215	0.00026	0.000125	0.00018	0.000645	0.00047	0.00053	0.000645	0.001125	0.000135	0.00261	0.000445	0.000295	0.000275
Co_bin.233	d__Bacteria;p__Pseudomonadota;c__Gammaproteobacteria;o__Xanthomonadales;f__Marinicellaceae;g__Marinicella;s__	0.00095	0.004755	0.00114	0.043135	0.38974	0.211285	1.05038	0.003125	0.0132	0.01078	0.010525	0.00313	0.004785	0.003235	6.5e-05	0.000165	0.000105	1e-05	0	1e-05	2.5e-05	9e-05	1e-05	5e-06	0	1e-05	2.5e-05	5e-05	2e-05	0	0.00012	4e-05	0	5e-05
Co_bin.234	d__Bacteria;p__Planctomycetota;c__UBA1135;o__UBA1135;f__GCA-002686595;g__NORP259;s__	3.5e-05	0.00194	0.026765	0.1088	0.018005	0.000965	0.00063	0.00012	0.000455	0.00049	0.000615	0.00044	0.000835	0.000345	3e-05	3.5e-05	0	0	3.5e-05	5e-06	0	5e-06	1.5e-05	2e-05	5e-06	5e-06	0	2e-05	0	2e-05	1.5e-05	0	1e-05	1.5e-05
Co_bin.236	d__Bacteria;p__Pseudomonadota;c__Alphaproteobacteria;o__Micavibrionales;f__Micavibrionaceae;g__TMED27;s__	0.000165	0.001585	3e-05	1.5e-05	0.0077	0.268065	0.000405	0.00033	0.002225	0.002365	0.00283	0.01854	0.015685	0.020045	2e-05	7.5e-05	1e-05	0	0	1e-05	5e-06	2.5e-05	0.001125	0.000595	5e-06	5e-06	2.5e-05	2e-05	5e-06	0.00035	1e-05	1e-05	5.5e-05	5.5e-05
Co_bin.240	d__Bacteria;p__Pseudomonadota;c__Gammaproteobacteria;o__Burkholderiales;f__Nitrosomonadaceae;g__Nitrosomonas;s__	0.000305	0.097625	0.142395	0.00524	0.00043	0.045405	0.044275	0.017895	0.004345	0.00173	0.006895	0.00083	0.000485	0.000395	9.5e-05	0.00059	3e-05	0	1e-05	0	1.5e-05	0	1e-05	0	0	0	0	5e-06	0	0	0	5e-06	0	0
Co_bin.241	d__Bacteria;p__Pseudomonadota;c__Alphaproteobacteria;o__Rhodobacterales;f__Rhodobacteraceae;g__ASV31;s__	0.009285	0.001635	0.00255	0.00675	0.01355	1.08819	0.02034	0.00179	0.0013	0.001365	0.001155	0.005185	0.006345	0.005465	0.00056	0.001065	3e-05	0.0005	0.00185	0.00084	0.001615	0.00197	0.00422	0.00426	0.00122	0.000735	0.000715	0.00102	0.00117	0.002455	0.001865	0.00067	0.00506	0.00229
Co_bin.244	d__Bacteria;p__Pseudomonadota;c__Alphaproteobacteria;o__Geminicoccales;f__Geminicoccaceae;g__SLRI01;s__	0.020315	0.044375	0.206465	0.075225	0.03899	0.13332	0.034875	0.006755	0.025325	0.022325	0.020255	0.07663	0.094065	0.08347	0.001745	0.00948	0.001535	0.000295	0.00011	6.5e-05	0.000135	0.00015	0.00018	0.00012	9e-05	5e-05	7.5e-05	4e-05	8e-05	6.5e-05	0.00014	4.5e-05	0.000135	0.000225
Co_bin.245	d__Bacteria;p__Hydrogenedentota;c__Hydrogenedentia;o__Hydrogenedentiales;f__;g__;s__	6e-05	0.00196	0.015985	0.00805	0.046375	0.027305	0.03648	0.023225	0.00021	0.0001	0.00017	0.000835	0.00064	0.000925	2e-05	5e-06	0	9.5e-05	9.5e-05	0	0	0	0	0	0	0	0	0	0	0	0	0	0	2.5e-05
Co_bin.246	d__Bacteria;p__Bacteroidota;c__Bacteroidia;o__Chitinophagales;f__Saprospiraceae;g__Lewinella_A;s__	0.003475	0.006295	0.00099	0.361115	9e-05	0.000145	0.00024	5.5e-05	7.5e-05	7.5e-05	9e-05	0	3.5e-05	0	4.5e-05	3.5e-05	0	4.5e-05	0.00012	2.5e-05	0	1e-05	5e-06	2e-05	0	1e-05	0	5e-06	1e-05	1e-05	1e-05	5e-06	5e-06	0.000345
Co_bin.25	d__Bacteria;p__Pseudomonadota;c__Alphaproteobacteria;o__Sphingomonadales;f__Sphingomonadaceae;g__Alteraurantiacibacter;s__	0.052335	0.129225	0.06386	0.0159	0.000585	0.000995	0.000125	4.5e-05	0.000945	0.001085	0.00087	0.00022	0.000445	0.0004	0.00012	0.000115	0	5e-06	2.5e-05	0.00033	0.000495	0.00191	0.000195	0.00021	0.00069	0.00019	0.000185	0.000285	0.000495	0.000135	0.001235	0.00033	0.000225	0.001715
Co_bin.250	d__Bacteria;p__Pseudomonadota;c__Alphaproteobacteria;o__Rhodobacterales;f__Rhodobacteraceae;g__JL08;s__	0.026295	0.09451	0.04322	0.087465	0.01257	0.0293	0.00829	0.00104	0.00424	0.004035	0.003115	0.00113	0.00179	0.001435	0.003685	0.004795	0.000215	0.00362	0.006725	0.000445	0.000545	0.00082	0.000235	0.0002	0.00052	0.00033	0.0002	0.000445	0.000355	0.00013	0.000865	0.000245	0.00115	0.00172
Co_bin.251	d__Bacteria;p__Patescibacteria;c__Saccharimonadia;o__Saccharimonadales;f__UBA1020;g__UBA1020;s__	0.00023	0.02573	0.02131	4e-05	1e-05	0.058825	0.003825	6e-05	1.5e-05	1.5e-05	2.5e-05	2e-05	0.00014	4e-05	0.000165	0.000155	0	0	0	0	0	0	0	0	0	0	0	0	0	0	0	0	0	0
Co_bin.252	d__Bacteria;p__Pseudomonadota;c__Alphaproteobacteria;o__Rhodobacterales;f__Rhodobacteraceae;g__Sedimentitalea;s__	0.009745	0.01853	0.06564	0.11552	0.02569	0.2507	0.132295	0.003725	0.0012	0.001265	0.000965	0.00168	0.0019	0.001705	0.00095	0.00102	2e-05	5.5e-05	0.00432	0.000555	0.00068	0.00103	0.000305	0.00034	0.00048	0.00027	0.000305	0.000355	0.00048	0.00017	0.000685	0.00035	0.00081	0.00111
Co_bin.259	d__Bacteria;p__Chloroflexota;c__Chloroflexia;o__Thermomicrobiales;f__CFX8;g__JACCZH01;s__	0.00013	0.00087	0.020795	0.002035	0.002365	0.07424	0.054555	0.26373	0.00077	0.000645	0.000365	0.00167	0.001625	0.00157	0.000505	0.000665	0.0001	0	0	1e-05	5e-06	2e-05	1e-05	1e-05	2e-05	2e-05	0	5e-06	2e-05	1.5e-05	2e-05	0	5e-06	5.5e-05
Co_bin.260	d__Bacteria;p__Bdellovibrionota;c__Bacteriovoracia;o__Bacteriovoracales;f__Bacteriovoracaceae;g__;s__	0.000265	0.00434	0.00242	0.000265	6e-05	0.54379	0.00281	0.000505	6e-05	6e-05	6e-05	8.5e-05	0.00011	9.5e-05	1.5e-05	5e-06	0	0	0	0	1e-05	5e-06	0	0	1e-05	0	0	5.5e-05	0	5e-06	0	5e-06	0	1e-05
Co_bin.261	d__Bacteria;p__Actinomycetota;c__Acidimicrobiia;o__UBA5794;f__UBA5794;g__UBA5794;s__	0.001565	0.01212	0.061575	0.012855	0.01448	0.053435	0.012995	0.076455	0.00557	0.008425	0.00525	0.00096	0.00186	0.000915	0.01468	0.01621	0.00011	0	0	2.5e-05	2e-05	5e-06	1e-05	5e-06	3e-05	1e-05	1.5e-05	3e-05	3e-05	1e-05	2e-05	1e-05	8.5e-05	3.5e-05
Co_bin.264	d__Bacteria;p__Planctomycetota;c__Phycisphaerae;o__Phycisphaerales;f__UBA1924;g__;s__	2.5e-05	0.00052	0.00275	0.000265	3.5e-05	9e-05	0.000845	0.33331	0.00163	0.00125	0.00232	0.00071	0.000735	0.00038	2e-05	2e-05	0	5e-06	0	0	0	0	1e-05	5e-06	0	0	0	5e-06	5e-06	5e-06	5e-06	0	0	0.000135
Co_bin.265	d__Bacteria;p__Bdellovibrionota;c__UBA2361;o__UBA2361;f__;g__;s__	0.000225	0.020775	0.244285	0.017315	0.02606	0.03961	0.004275	0.00024	0.049535	0.051845	0.035905	0.01175	0.023725	0.013675	0.00138	0.008505	0.00097	0.000315	4.5e-05	0.000315	0.00028	0.000265	0.000175	0.000135	0.00027	0.00037	0.000455	0.0003	0.00022	0.00016	0.000215	0.000215	9.5e-05	0.000395
Co_bin.267	d__Bacteria;p__Bdellovibrionota;c__UBA2361;o__SZUA-149;f__JAGRAN01;g__JAGRAN01;s__	2e-05	2.5e-05	0.002015	0.00448	0.006965	0.154515	0.02149	0.02623	2.5e-05	8.5e-05	0	5e-06	5e-06	0	0	2.5e-05	0	0.000115	5e-06	2e-05	5e-06	2.5e-05	2e-05	1e-05	0	0	2e-05	1.5e-05	1e-05	1e-05	2e-05	5e-06	2e-05	4e-05
Co_bin.268	d__Bacteria;p__Pseudomonadota;c__Gammaproteobacteria;o__Pseudomonadales;f__Halieaceae;g__Halioglobus;s__	0.02533	0.15379	0.170405	0.013165	0.00185	0.009005	0.00092	0.001395	6e-05	6.5e-05	5.5e-05	0.00049	0.000305	0.000565	1.5e-05	2e-05	1.5e-05	4.5e-05	0.02164	0.000145	0.00019	0.0001	0.019085	0.02175	0.00018	8e-05	0.00013	0.000105	0.00014	0.002955	0.000555	0.00011	0.000545	0.000195
Co_bin.272	d__Bacteria;p__Pseudomonadota;c__Alphaproteobacteria;o__Rhodobacterales;f__Rhodobacteraceae;g__Marivita;s__	0.137475	0.0492	0.020595	0.10238	1.80808	0.72752	0.137535	0.4401	0.030995	0.031225	0.028585	0.626345	0.68764	0.66282	0.00232	0.01583	0.000505	0.00036	0.046745	0.000505	0.00093	0.001395	0.002025	0.00184	0.0008	0.000375	0.00029	0.00059	0.000815	0.00115	0.00092	0.000375	0.0009	0.001455
Co_bin.273	d__Bacteria;p__Actinomycetota;c__Acidimicrobiia;o__Acidimicrobiales;f__UBA8592;g__JAHECR01;s__	0.007375	0.052585	0.066905	0.05833	0.02194	0.0696	0.04283	0.00689	0.016915	0.031155	0.013335	0.004595	0.00956	0.00547	0.02201	0.029725	0.00097	0	0	5e-05	6e-05	4e-05	0.000135	0.000105	6e-05	1.5e-05	2.5e-05	3.5e-05	4.5e-05	4e-05	3e-05	2e-05	0.000185	0.00018
Co_bin.275	d__Bacteria;p__Bacteroidota;c__Bacteroidia;o__Flavobacteriales;f__Flavobacteriaceae;g__Pukyongia;s__	0.00027	0.007855	0.100105	0.070705	0.000475	0.00103	0.002025	0.02134	0.039135	0.026375	0.028825	0.00706	0.00801	0.006755	0.000145	0.000435	0.00019	1e-05	5e-06	0.000105	0.00012	0.00018	0.000555	0.000205	0.00021	0.00017	0.000135	0.00023	0.000305	0.000185	0.000355	0.000225	0.000155	0.00016
Co_bin.276	d__Bacteria;p__Pseudomonadota;c__Gammaproteobacteria;o__UBA6186;f__UBA6186;g__JAGVLG01;s__	5e-06	0.000565	0.001505	0.000485	0.000215	0.23622	7.5e-05	0.001535	5e-05	2.5e-05	5.5e-05	9e-05	0.000115	0.0001	0.0001	9.5e-05	0	0	0	0	0	1e-05	2e-05	0	1.5e-05	1e-05	1.5e-05	2.5e-05	9.5e-05	0	5e-05	2.5e-05	1.5e-05	5e-06
Co_bin.281	d__Bacteria;p__Patescibacteria;c__Saccharimonadia;o__;f__;g__;s__	0.000605	0.00219	0.00595	0.004645	0.003665	0.014475	0.00509	0.00128	6.5e-05	4e-05	3.5e-05	0.00014	8.5e-05	0.000135	6.5e-05	0.00014	0	0.0001	0.00098	0	1e-05	2.5e-05	1.5e-05	5e-06	0	0	0	0	0	0	0	5e-06	5e-06	5e-06
Co_bin.282	d__Bacteria;p__Bacteroidota;c__Kapabacteria;o__Kapabacteriales;f__UBA2268;g__JAJRPT01;s__	0.29664	0.00072	0.006985	0.00334	0.026225	0.005485	0.00995	0.001405	0.00091	0.00015	0.00065	0.005885	0.00328	0.004465	0.00021	0.000245	4.5e-05	0	0	2e-05	5e-06	1e-05	4e-05	2.5e-05	1e-05	5e-06	3e-05	1e-05	2e-05	5e-06	5e-06	5e-06	0	2e-05
Co_bin.286	d__Bacteria;p__Pseudomonadota;c__Alphaproteobacteria;o__Rickettsiales;f__;g__;s__	0.00272	0.001125	0.00011	0.000175	0.001185	0.005075	0.124455	0.000225	9e-05	6e-05	8e-05	0.000335	0.000175	0.000275	0.00664	0.00333	0.0028	0.018185	0.002735	0.00061	0.000625	0.000895	0.00061	0.000515	0.002115	0.000845	0.00208	0.001005	0.001165	0.00205	0.001085	0.00145	0.000575	0.001645
Co_bin.287	d__Bacteria;p__Pseudomonadota;c__Gammaproteobacteria;o__UBA6186;f__UBA6186;g__JAGVLG01;s__	0.00018	0.00029	0.00041	0.01152	0.00121	0.048645	0.00068	0.00027	7e-05	3.5e-05	5.5e-05	0.00015	6.5e-05	5.5e-05	2e-05	1.5e-05	0	1e-05	5e-05	0	1e-05	1e-05	7e-05	5e-06	0	0	1.5e-05	1e-05	3e-05	5e-06	3e-05	3e-05	2e-05	5e-06
Co_bin.288	d__Bacteria;p__Bacteroidota;c__Bacteroidia;o__Flavobacteriales;f__Flavobacteriaceae;g__Flavobacterium;s__	0.00534	0.003145	0.00269	0.00919	0.00129	0.30136	0.024445	0.001695	0.001575	0.00108	0.001085	0.00202	0.00223	0.00207	2.5e-05	9e-05	0.00016	4e-05	0.000415	9.5e-05	0.000115	0.000225	8e-05	8e-05	0.000125	7.5e-05	0.00013	0.00011	0.00015	4e-05	0.000205	0.000165	9.5e-05	0.00012
Co_bin.289	d__Bacteria;p__Verrucomicrobiota;c__Verrucomicrobiae;o__Verrucomicrobiales;f__Akkermansiaceae;g__Haloferula;s__	0.00026	0.0004	0.001475	0.090665	0.052475	0.275025	0.006875	0.001685	0.011025	0.01278	0.0093	0.00304	0.00515	0.003125	0.01858	0.02702	0.000555	0	0	0.00016	0.00022	0.0002	0.000155	0.00014	0.000345	0.000135	0.000215	0.000195	0.0002	0.0001	0.00051	0.000165	0.00027	0.000265
Co_bin.295	d__Bacteria;p__Bacteroidota;c__Bacteroidia;o__Cytophagales;f__JAAEPT01;g__;s__	7.5e-05	0.00869	0.288205	0.02278	0.000455	0.0042	0.000825	5.5e-05	0.0043	0.004015	0.003565	0.00151	0.003465	0.001415	0.000775	0.000765	0.000115	2e-05	0.00043	2e-05	4.5e-05	2.5e-05	1.5e-05	1e-05	3e-05	2e-05	3e-05	3e-05	2.5e-05	2.5e-05	2.5e-05	2.5e-05	3e-05	4e-05
Co_bin.296	d__Bacteria;p__Verrucomicrobiota;c__Verrucomicrobiae;o__Verrucomicrobiales;f__Akkermansiaceae;g__Haloferula;s__	0.025925	0.03427	0.180465	6.00243	0.37423	0.11107	0.16648	0.003985	0.000945	0.001505	0.001115	0.00683	0.00818	0.00717	0.00136	0.00302	4e-05	1e-05	2e-05	0.000105	0.00022	0.00012	0.00018	0.00016	0.00038	0.00023	0.00012	0.00021	0.00027	0.00012	0.00074	0.000215	0.000135	0.00029
Co_bin.297	d__Bacteria;p__Myxococcota;c__UBA727;o__UBA727;f__;g__;s__	0.00049	0.002135	0.82246	0.01878	0.001505	0.05211	0.01172	0.597055	0.00017	0.000285	0.00028	8e-05	0.000325	0.00013	0.00012	8e-05	0.00023	0.000115	1e-05	0.00012	0.000165	0.000135	0.00016	0.000145	0.0001	0.000165	0.00029	0.000305	0.000145	0.000155	0.000105	0.000105	0.000125	0.000205
Co_bin.299	d__Bacteria;p__Verrucomicrobiota;c__Verrucomicrobiae;o__Opitutales;f__UBA2995;g__UBA2995;s__	0.00044	0.00423	0.00763	0.00182	0.00456	0.074435	0.044465	0.01862	0.009875	0.005665	0.014655	0.000905	0.00101	0.00129	0.000215	0.000245	2e-05	0	5e-05	3.5e-05	6e-05	2e-05	0.00018	9e-05	4.5e-05	0.000105	4.5e-05	3.5e-05	6e-05	7e-05	0.000115	4e-05	0.00015	0.00023
Co_bin.302	d__Bacteria;p__Cyanobacteriota;c__Vampirovibrionia;o__Obscuribacterales;f__Obscuribacteraceae;g__RI-106;s__	4e-05	2.5e-05	0.00023	5e-05	3e-05	0.00046	0.00063	0.28673	7.5e-05	6.5e-05	0.00011	0.00011	4.5e-05	8.5e-05	2.5e-05	1e-05	0	4.5e-05	7e-05	3e-05	3e-05	7e-05	1e-05	5e-06	2e-05	6e-05	5e-06	2e-05	5e-06	0	1.5e-05	1e-05	0	5e-06
Co_bin.305	d__Bacteria;p__Pseudomonadota;c__Alphaproteobacteria;o__Rhizobiales;f__Amorphaceae;g__Acuticoccus;s__	0.0021	0.01225	0.012965	0.004225	0.02617	0.07182	0.316515	0.01227	0.002915	0.00233	0.00237	0.001085	0.001565	0.001205	0.00124	0.001755	9.5e-05	5e-06	0.00013	0.000115	0.000165	0.00025	0.00013	0.00012	0.00012	5e-05	0.00011	4.5e-05	0.00012	9.5e-05	0.000135	8.5e-05	0.00016	0.000275
Co_bin.306	d__Bacteria;p__Pseudomonadota;c__Alphaproteobacteria;o__Sphingomonadales;f__Sphingomonadaceae;g__Alteraurantiacibacter;s__	0.0536	0.09149	0.090355	0.00934	0.000165	0.004005	0.000745	0.000475	0.00239	0.00259	0.0024	0.000335	0.0006	0.000525	0.00015	0.000205	2.5e-05	0	9e-05	0.00025	0.00036	0.00128	0.000135	0.00011	0.000465	0.00023	0.000185	0.00015	0.000375	0.0001	0.000865	0.00029	0.00021	0.000885
Co_bin.308	d__Bacteria;p__Sumerlaeota;c__Sumerlaeia;o__SLMS01;f__SLMS01;g__;s__	0.00013	0.000285	0.00345	0.014305	0.04673	0.07196	0.067525	0.00058	0.00025	0.000125	0.000165	5e-05	0.00011	0.000115	6e-05	3.5e-05	5e-06	0	9.5e-05	0	0	0	5e-06	5e-06	1.5e-05	5e-06	0	0	0	0	1e-05	0	0	9.5e-05
Co_bin.309	d__Bacteria;p__Pseudomonadota;c__Alphaproteobacteria;o__Caulobacterales;f__Caulobacteraceae;g__;s__	0.10443	0.000445	0.00015	0.0025	0.00147	0.00406	0.00055	8.5e-05	0.00012	8.5e-05	0.00015	0.00118	0.001095	0.00132	0	1e-05	0	0	0.000435	1.5e-05	0	0	1.5e-05	1.5e-05	5e-06	0	5e-06	1e-05	5e-06	1.5e-05	1.5e-05	5e-06	6.5e-05	3e-05
Co_bin.310	d__Bacteria;p__Acidobacteriota;c__Thermoanaerobaculia;o__UBA5704;f__UBA5704;g__JAAELT01;s__	0.00046	0.02681	0.02625	0.07471	0.00604	2.24955	1.0835	0.03313	0.000415	0.00027	0.00042	0.000285	0.00034	0.000355	4.5e-05	0.00012	2.5e-05	5e-05	9.5e-05	0.001675	0.001715	0.00179	0.00051	0.0005	0.000765	0.000855	0.000635	0.00069	0.00048	0.000575	0.00065	0.000625	0.00059	0.00427
Co_bin.311	d__Bacteria;p__Myxococcota;c__Bradymonadia;o__Bradymonadales;f__;g__;s__	0.00066	0.012445	0.00131	0.184975	0.004445	0.004835	0.017565	0.00052	0.0006	0.00063	0.000835	0.000365	0.000465	0.000365	1e-05	0.000115	0	2.5e-05	0.000265	5e-06	1.5e-05	1e-05	0	0	1e-05	4e-05	1e-05	0.000155	0	2e-05	0	0	0	2e-05
Co_bin.312	d__Bacteria;p__Planctomycetota;c__Planctomycetia;o__Planctomycetales;f__Planctomycetaceae;g__Fuerstiella;s__	0.001145	0.20092	0.02811	0.006435	0.005175	0.01385	0.02093	0.002285	0.00297	0.004635	0.00235	0.013655	0.010945	0.012945	0.0031	0.00432	0.000105	8e-05	0.000495	6.5e-05	6.5e-05	9.5e-05	0.000505	0.000455	7.5e-05	6e-05	5e-05	8.5e-05	6.5e-05	0.00015	3.5e-05	5e-05	0.000535	0.00073
Co_bin.314	d__Bacteria;p__Pseudomonadota;c__Gammaproteobacteria;o__Xanthomonadales;f__Xanthomonadaceae;g__Lysobacter_C;s__	0.020935	0.0238	0.13105	0.137845	0.008455	0.01457	0.000615	0.00097	7.5e-05	0.000105	0.00013	7e-05	6e-05	4e-05	2e-05	1.5e-05	0	3e-05	1.5e-05	0.000155	0.00016	0.000115	6.5e-05	8e-05	0.00013	0.000115	0.000105	8e-05	9e-05	2.5e-05	8e-05	9.5e-05	0.00016	0.00011
Co_bin.315	d__Bacteria;p__Pseudomonadota;c__Gammaproteobacteria;o__Pseudomonadales;f__HTCC2089;g__SZUA-309;s__	3e-05	0.000125	0.001135	0.005995	0.00487	0.090025	0.044315	0.046895	0.008445	0.0093	0.013305	0.00418	0.003555	0.00359	0.00042	0.002005	0.00016	1e-05	5e-06	0.00043	0.00068	0.00036	0.00052	0.00047	0.000845	0.00043	0.000575	0.000665	0.000675	0.000365	0.00121	0.00057	0.001985	0.00102
Co_bin.317	d__Bacteria;p__Bacteroidota;c__Rhodothermia;o__Rhodothermales;f__JABDKH01;g__;s__	4.5e-05	0.000525	0.01014	0.007695	0.002535	0.00715	0.01023	0.173375	0.063575	0.0674	0.062865	0.011875	0.0212	0.01294	0.00046	0.000355	0	0	6e-05	0	1e-05	0	1e-05	1.5e-05	0	0	5e-06	0	0	5e-06	1e-05	0	5.5e-05	6.5e-05
Co_bin.322	d__Bacteria;p__Myxococcota;c__Polyangia;o__Nannocystales;f__Nannocystaceae;g__;s__	0.00028	0.002015	0.1291	0.171445	0.01494	0.148505	0.250825	0.01124	0.006395	0.01011	0.00969	0.001475	0.00153	0.001465	0.000105	0.00015	0.0008	0.00058	0.000495	0.003455	0.002785	0.002785	0.000735	0.00057	0.00104	0.001525	0.00124	0.001825	0.001	0.000775	0.00095	0.0012	0.000535	0.00383
Co_bin.324	d__Bacteria;p__Bacteroidota;c__Bacteroidia;o__Flavobacteriales;f__Flavobacteriaceae;g__Muricauda;s__Muricauda sp017795045	0.003845	0.03445	0.072185	0.034345	0.00483	0.03516	0.007745	0.003485	0.01003	0.00542	0.00539	0.003205	0.00402	0.00332	0.000375	0.000915	0.000325	0	0.000585	0	5e-06	2.5e-05	2e-05	1e-05	1e-05	1e-05	2e-05	1e-05	0	2e-05	1.5e-05	5e-06	4e-05	7e-05
Co_bin.325	d__Bacteria;p__Chlamydiota;c__Chlamydiia;o__Chlamydiales;f__;g__;s__	0	7e-05	0.031725	2e-05	0.00143	0.002305	8e-05	0.23032	0.01684	0.015125	0.008805	0.48657	0.432705	0.51049	0.00243	0.011235	0.00356	0	0	0	0	0	0	0	0	0	1e-05	5e-06	5e-06	0	0	1.5e-05	5e-06	3.5e-05
Co_bin.327	d__Bacteria;p__Pseudomonadota;c__Alphaproteobacteria;o__Rhodobacterales;f__Rhodobacteraceae;g__Pseudophaeobacter;s__	0.00104	0.000615	0.000995	0.14257	0.0007	0.00139	0.00114	0.00041	0.00036	0.00038	0.00032	0.000355	0.00032	0.00036	0.000205	0.000465	2e-05	3.5e-05	0.046895	0.00015	0.00025	0.000285	0.000125	0.0001	0.000155	0.000135	0.00012	0.00016	0.00013	5.5e-05	0.00023	6e-05	0.000105	0.00034
Co_bin.328	d__Bacteria;p__Pseudomonadota;c__Gammaproteobacteria;o__Xanthomonadales;f__SZUA-36;g__W260;s__	0.00026	0.00447	0.03937	0.02122	0.01709	0.218405	0.040965	0.02656	0.000125	0.000215	0.0001	0.000655	0.000685	0.00051	0.000135	0.000255	1.5e-05	0.00011	2e-05	0.00034	0.00058	0.000335	0.000175	0.00017	0.000495	0.00034	0.000455	0.00025	0.00036	0.000115	0.00072	0.00037	0.00074	0.000495
Co_bin.33	d__Bacteria;p__Pseudomonadota;c__Alphaproteobacteria;o__Rhodobacterales;f__Rhodobacteraceae;g__;s__	0.005855	0.00367	0.009475	0.03537	0.029875	0.110665	0.079815	0.035605	0.01982	0.02342	0.017905	0.00659	0.00731	0.00596	0.02228	0.02811	0.000725	0.00013	0.00813	0.001165	0.001545	0.00201	0.00067	0.000815	0.00121	0.000795	0.00067	0.0009	0.000905	0.000475	0.00221	0.000485	0.001845	0.002055
Co_bin.334	d__Bacteria;p__Bacteroidota;c__Bacteroidia;o__Flavobacteriales;f__Flavobacteriaceae;g__Lutimonas;s__	0.00051	0.000715	0.00123	0.000705	0.00281	0.06998	0.04754	0.00525	0.02767	0.01693	0.019465	0.00571	0.009325	0.006155	0.014925	0.051685	0.006845	0	1e-05	3e-05	1.5e-05	6.5e-05	1.5e-05	0	7e-05	2e-05	3.5e-05	4.5e-05	4.5e-05	5e-06	0.00016	6.5e-05	1.5e-05	2e-05
Co_bin.335	d__Bacteria;p__Pseudomonadota;c__Alphaproteobacteria;o__Rickettsiales;f__UBA998;g__;s__	3.5e-05	0.00013	0.01387	0.002125	0.001055	0.0737	0.0053	0.001125	0.00024	0.0002	0.00024	0.00011	0.00017	0.000155	7.5e-05	0.000105	2e-05	1e-05	4.5e-05	3e-05	3e-05	2.5e-05	5e-05	5.5e-05	2e-05	2e-05	2e-05	7.5e-05	3.5e-05	5e-06	1.5e-05	5e-06	6.5e-05	5e-05
Co_bin.337	d__Bacteria;p__Pseudomonadota;c__Alphaproteobacteria;o__Rhodobacterales;f__Rhodobacteraceae;g__Leisingera;s__Leisingera aquaemixtae	0.00206	0.00143	0.003485	0.20388	0.006885	0.030575	0.003195	0.00118	0.00147	0.001595	0.00136	0.00061	0.000735	0.00064	0.00073	0.001025	5e-05	0.000105	0.065915	0.00055	0.00062	0.000825	0.0005	0.00038	0.000305	0.000165	0.000275	0.000485	0.000455	0.000175	0.00068	0.000235	0.000745	0.00085
Co_bin.338	d__Bacteria;p__Pseudomonadota;c__Alphaproteobacteria;o__Caulobacterales;f__TH1-2;g__Vitreimonas;s__	0.000175	0.00136	0.001525	0.00232	0.03047	0.06155	0.067995	0.05337	0.11905	0.087735	0.07539	0.102835	0.100025	0.098455	0.003205	0.00515	0.000375	1e-05	4e-05	2.5e-05	7e-05	8.5e-05	4.5e-05	3.5e-05	3.5e-05	6.5e-05	3e-05	5.5e-05	6e-05	2.5e-05	6e-05	6.5e-05	2e-05	3.5e-05
Co_bin.34	d__Bacteria;p__Pseudomonadota;c__Alphaproteobacteria;o__Rickettsiales;f__Rickettsiaceae;g__;s__	0.0075	0.051285	0.000695	0.000335	5e-06	0.000425	8.5e-05	2e-05	1.5e-05	0	1.5e-05	0.00069	0.00044	0.00067	0	0	0	0	0	0	0	5e-06	0	0	0	0	0	0	0	5e-06	0	0	0	0
Co_bin.340	d__Bacteria;p__Myxococcota;c__Polyangia;o__Polyangiales;f__Polyangiaceae;g__;s__	4.5e-05	0.00031	0.00218	0.00046	0.000225	0.09968	0.230165	0.037205	0.00044	0.000525	0.00069	0.000315	0.00028	0.000145	0.000145	0.00017	4.5e-05	7e-05	0.00041	3.5e-05	5.5e-05	4e-05	4.5e-05	5e-05	6e-05	5.5e-05	3.5e-05	5.5e-05	7.5e-05	3e-05	3e-05	4.5e-05	4.5e-05	0.00013
Co_bin.341	d__Bacteria;p__Pseudomonadota;c__Alphaproteobacteria;o__Rhodobacterales;f__Rhodobacteraceae;g__Pseudooctadecabacter;s__	0.003355	0.001825	0.00157	0.112455	0.007175	0.00468	0.00287	0.0013	0.003015	0.00361	0.00306	0.00177	0.001755	0.00166	0.001985	0.001675	7e-05	9.5e-05	0.067975	0.000595	0.000655	0.001135	0.00035	0.00022	0.00039	0.00046	0.000255	0.000505	0.00039	0.000135	0.000535	0.000475	0.003295	0.000735
Co_bin.343	d__Bacteria;p__Planctomycetota;c__Planctomycetia;o__Planctomycetales;f__Planctomycetaceae;g__Thalassoglobus;s__	0.00165	0.011195	0.009435	0.02217	0.005435	0.096225	0.08971	0.00227	0.001795	0.00288	0.00146	0.00201	0.00248	0.00177	0.002335	0.00266	7e-05	0	0.000295	5e-05	1.5e-05	4.5e-05	0.0002	0.00023	0.000115	0.00016	0.00013	0.00012	8.5e-05	0.000115	7.5e-05	5.5e-05	0.002775	0.002175
Co_bin.344	d__Bacteria;p__Bacteroidota;c__Bacteroidia;o__Chitinophagales;f__Saprospiraceae;g__;s__	0.003815	0.11242	0.25599	0.278775	0.009005	0.500095	0.02899	0.14856	0.031045	0.02192	0.02413	0.00765	0.00799	0.007655	1e-05	1.5e-05	0	1.5e-05	4e-05	0.00012	0.00012	8.5e-05	7e-05	6e-05	0.00052	0.000405	0.0004	0.00028	0.000305	0.0001	0.000235	0.000305	0.000185	0.00027
Co_bin.347	d__Bacteria;p__Bacteroidota;c__Bacteroidia;o__J057;f__J057;g__;s__	0.000145	0.00014	9e-05	0.00027	7.5e-05	0.00227	0.144165	3.19008	0.001305	0.0004	0.002335	0.03115	0.01202	0.02243	0.000295	9e-05	1e-05	0.00032	0.000875	0.001925	0.00198	0.000555	0.001065	0.00127	0.000385	0.000525	0.00062	0.00052	0.00032	0.00118	0.000445	0.00045	0.000175	0.003155
Co_bin.351	d__Bacteria;p__Pseudomonadota;c__Gammaproteobacteria;o__Pseudomonadales;f__HTCC2089;g__UBA4421;s__	0.01408	0.07674	0.05352	0.035445	0.000305	0.003275	0.000635	0.000605	0.000245	0.000225	0.00032	0.000115	0.000145	0.00015	0.000125	0.00011	0	1e-05	0.000515	1e-05	5e-06	0	1.5e-05	4e-05	1e-05	0	2.5e-05	1.5e-05	5e-06	1e-05	3e-05	1e-05	2e-05	2.5e-05
Co_bin.354	d__Bacteria;p__Patescibacteria;c__Saccharimonadia;o__Saccharimonadales;f__SZUA-47;g__;s__	0.000655	0.000685	0.02048	0.005735	0.010585	0.02534	0.002325	0.002485	2.5e-05	3.5e-05	2.5e-05	4.5e-05	3.5e-05	6e-05	0.0004	0.00041	0	0	6.5e-05	0	0	0	0	0	0	5e-06	5e-06	0	0	0	0	0	0	0
Co_bin.355	d__Bacteria;p__Pseudomonadota;c__Gammaproteobacteria;o__Pseudomonadales;f__JAAOIJ01;g__;s__	0.00774	0.07452	0.00121	0.00015	6.5e-05	0.002145	0.000475	0.00021	1.5e-05	4e-05	4e-05	3.5e-05	3e-05	2e-05	4e-05	5e-05	0	5e-06	3e-05	5e-06	0	0	0	0	0	0	0	0	0	0	0	0	0	1e-05
Co_bin.356	d__Bacteria;p__Hydrogenedentota;c__Hydrogenedentia;o__Hydrogenedentiales;f__WGMK01;g__;s__	3e-05	9.5e-05	0.00019	0.000175	0.00024	0.001395	0.108075	0.0515	6.5e-05	0.000105	0.00011	4e-05	7.5e-05	9.5e-05	1.5e-05	5e-06	1e-05	5e-06	5e-06	1e-05	2e-05	2.5e-05	3.5e-05	5e-06	1e-05	4.5e-05	0	3e-05	5e-06	2e-05	1e-05	2e-05	1.5e-05	3.5e-05
Co_bin.357	d__Bacteria;p__Pseudomonadota;c__Alphaproteobacteria;o__Rhodobacterales;f__Rhodobacteraceae;g__Pikeienuella;s__	0.04765	0.05955	0.04747	0.014615	0.001855	0.00796	0.005275	0.00949	0.01439	0.00834	0.01104	0.012445	0.007755	0.010655	0.000155	0.00035	4e-05	4e-05	7.5e-05	0.00018	0.000225	0.00052	0.00017	0.000215	0.00014	0.000135	0.000175	0.000175	0.00018	0.000105	0.00029	0.00017	0.00023	0.000535
Co_bin.358	d__Bacteria;p__Gemmatimonadota;c__Gemmatimonadetes;o__Longimicrobiales;f__UBA6960;g__UBA2589;s__	4.5e-05	0.01428	0.13359	0.01692	0.024025	0.241525	0.49454	0.05985	0.00918	0.00905	0.011855	0.003345	0.002765	0.003125	0	1e-05	2e-05	0	0	0.000105	0.00017	4e-05	0.00022	0.00015	0.00011	0.000105	4.5e-05	0.000165	8e-05	3e-05	8.5e-05	0.000245	0.00029	0.00046
Co_bin.359	d__Bacteria;p__Bacteroidota;c__Kapabacteria;o__Kapabacteriales;f__UBA7675;g__;s__	1.5e-05	6.5e-05	0.00012	9e-05	1.5e-05	0.05687	0.60824	0.64427	0.002475	0.0013	0.003735	1.0858	0.741495	1.03634	8.5e-05	0.00011	5e-06	0	0	0	5e-06	5e-06	5e-06	5e-06	1e-05	2e-05	1e-05	0	0	5e-06	5e-06	0	1e-05	5e-06
Co_bin.361	d__Bacteria;p__Myxococcota;c__Polyangia;o__Polyangiales;f__SG8-38;g__JADJJE01;s__	0.005265	0.107815	0.03081	0.01018	0.000935	0.002925	0.121855	0.001125	0.00013	0.000135	9.5e-05	9.5e-05	9.5e-05	6e-05	0	1.5e-05	0	1.5e-05	0.00011	3e-05	2.5e-05	1e-05	2e-05	8.5e-05	5e-06	1.5e-05	2e-05	3.5e-05	1.5e-05	5.5e-05	4e-05	2e-05	5.5e-05	0.001225
Co_bin.364	d__Bacteria;p__Armatimonadota;c__Fimbriimonadia;o__Fimbriimonadales;f__;g__;s__	0.126625	0.01122	0.004605	0.003325	0.017255	0.01709	0.080685	0.0003	0.001405	0.00105	0.001185	0.05949	0.077225	0.05774	0.00021	0.0015	5.5e-05	0	0	0	0	0	0	0	0	0	0	0	5e-06	0	0	0	0	0
Co_bin.365	d__Bacteria;p__Nitrospirota;c__Nitrospiria;o__Nitrospirales;f__UBA8639;g__UBA8639;s__	0.000545	0.000625	0.106585	0.001715	0.00715	0.03362	0.05595	0.083965	0.01021	0.004265	0.018405	0.00141	0.001755	0.000815	1e-05	5e-06	0.00121	0	0	1e-05	5e-06	1e-05	5e-06	1e-05	2.5e-05	0	5e-06	0	2e-05	5e-06	1e-05	0	0	0
Co_bin.367	d__Bacteria;p__Chlamydiota;c__Chlamydiia;o__Chlamydiales;f__;g__;s__	0	7e-05	0.07344	0.000145	4.5e-05	0.000155	0.00235	7.5e-05	6.5e-05	5e-05	5e-05	0.00023	0.000285	0.00031	7.5e-05	0.000165	5e-06	0	0	5e-06	1e-05	5e-06	0	0	2.5e-05	5e-06	0	0	0	1.5e-05	5e-06	5e-05	3.5e-05	2e-05
Co_bin.368	d__Bacteria;p__Cyanobacteriota;c__Vampirovibrionia;o__Vampirovibrionales;f__Vampirovibrionaceae;g__;s__	0.000355	0.0009	0.000385	0.000485	0.05242	0.000885	0.00041	0.028995	5e-06	5e-06	1.5e-05	0.000475	0.00037	0.000545	5e-06	2.5e-05	0	0.000135	0.000695	0	0	0	0	0	0	5e-06	0	0	0	1e-05	0	0	0	1.5e-05
Co_bin.371	d__Bacteria;p__Myxococcota;c__Polyangia;o__Nannocystales;f__Nannocystaceae;g__JACKDW01;s__	0.00021	0.0004	0.0004	0.00041	0.00732	0.09465	1.81166	0.17524	0.01219	0.013425	0.01865	0.00524	0.009365	0.004305	5.5e-05	1e-05	2e-05	0.000105	1.5e-05	0.000545	0.00089	0.002805	0.00195	0.00202	0.001665	0.00096	0.001385	0.000885	0.001165	0.004175	0.000865	0.00084	0.009	0.006065
Co_bin.373	d__Bacteria;p__Calditrichota;c__Calditrichia;o__;f__;g__;s__	0.00097	0.001415	0.00157	0.00185	0.01284	0.064265	0.0173	0.00186	0.000585	0.00029	0.000755	0.00084	0.00068	0.00083	0	1e-05	3e-05	0.000195	0.0009	5e-06	0	5e-06	0	1.5e-05	0	0	0	0	1e-05	5e-06	1e-05	0	5e-06	5e-06
Co_bin.374	d__Bacteria;p__Bacteroidota;c__Bacteroidia;o__Cytophagales;f__Cyclobacteriaceae;g__SZUA-3;s__	0.001915	0.0092	0.179035	0.101615	0.02146	0.035905	0.008825	0.0017	0.05496	0.05655	0.05079	0.007615	0.0149	0.00739	0.030515	0.028265	0.00151	1.5e-05	0	1e-05	3e-05	7e-05	3.5e-05	4e-05	5.5e-05	5.5e-05	6.5e-05	3.5e-05	7e-05	1e-05	0.0001	3e-05	1.5e-05	3.5e-05
Co_bin.375	d__Bacteria;p__Bacteroidota;c__Bacteroidia;o__Flavobacteriales;f__Flavobacteriaceae;g__Lutimonas;s__	0.061395	0.040085	0.06543	0.00471	0.0002	0.00176	0.00145	0.00038	0.00021	0.00012	0.000165	0.0004	0.00028	0.000435	1.5e-05	4.5e-05	1e-05	0.00069	0.00018	0.00054	0.00115	0.001145	0.000265	0.00067	0.00115	0.00054	0.00074	0.00066	0.001155	0.000205	0.003905	0.00061	0.00483	0.00059
Co_bin.377	d__Bacteria;p__Acidobacteriota;c__Terriglobia;o__Bryobacterales;f__UBA6623;g__RI-231;s__	0.00112	0.00423	0.033075	0.0028	0.00408	0.02006	0.03718	0.11898	0.00866	0.0107	0.010065	0.004145	0.004115	0.004035	0.00064	0.00108	6e-05	5e-06	0.00011	2e-05	2.5e-05	6e-05	4e-05	8e-05	2.5e-05	5e-06	4e-05	4.5e-05	2.5e-05	3e-05	4e-05	1e-05	0.00012	0.00017
Co_bin.379	d__Bacteria;p__Pseudomonadota;c__Gammaproteobacteria;o__Pseudomonadales;f__HTCC2089;g__;s__	0.002875	0.00964	0.010365	0.068785	0.086305	0.013545	0.030315	0.007545	0.000135	0.00012	0.000235	0.000105	0.00013	9.5e-05	2e-05	4e-05	0	0	0	1e-05	1e-05	1e-05	0.00011	0.0001	2e-05	5.5e-05	2e-05	4e-05	1.5e-05	6.5e-05	1.5e-05	0	5e-05	6e-05
Co_bin.381	d__Bacteria;p__Bacteroidota;c__Bacteroidia;o__Flavobacteriales;f__Flavobacteriaceae;g__GSB9;s__	0.24015	0.079285	0.20601	0.14255	0.054815	0.20281	0.23187	0.000815	0.0048	0.00252	0.002335	0.002085	0.002905	0.002095	6e-05	0.00019	0.000405	6.5e-05	0.00064	4e-05	4.5e-05	7.5e-05	2e-05	2e-05	7.5e-05	8e-05	6e-05	5e-05	0.00011	5e-06	0.000195	8.5e-05	4.5e-05	8e-05
Co_bin.382	d__Bacteria;p__Pseudomonadota;c__Alphaproteobacteria;o__UBA6184;f__;g__;s__	0	0.045025	1e-05	0.00184	0.00163	0.00021	0.013385	0.00076	3.5e-05	4e-05	4e-05	0.00016	0.000115	0.000145	0	1.5e-05	0	0	0	0	0	5e-06	0	0	0	0	0	0	0	0	0	0	0	0
Co_bin.384	d__Bacteria;p__Bacteroidota;c__Bacteroidia;o__Cytophagales;f__Cyclobacteriaceae;g__Fulvivirga;s__	0.002775	0.018275	0.27958	0.055545	0.01046	0.03506	0.00085	2.5e-05	1.5e-05	0	1e-05	1e-05	3e-05	5e-05	0	0	0	0	1e-05	5e-06	0	2e-05	3.5e-05	2e-05	3.5e-05	2.5e-05	2e-05	1.5e-05	4.5e-05	3e-05	1e-05	3e-05	3.5e-05	4e-05
Co_bin.385	d__Bacteria;p__Pseudomonadota;c__Alphaproteobacteria;o__Sphingomonadales;f__Emcibacteraceae;g__Pseudemcibacter;s__	0.00118	0.054915	0.126445	0.018565	0.002395	0.00573	0.00207	0.000795	6.5e-05	9.5e-05	8.5e-05	4e-05	4.5e-05	1e-05	7.5e-05	6.5e-05	0	2e-05	4.5e-05	2e-05	4.5e-05	5e-06	5e-06	5e-06	2e-05	1.5e-05	5e-06	3.5e-05	3.5e-05	0	1.5e-05	4e-05	7.5e-05	0.000315
Co_bin.386	d__Bacteria;p__Gemmatimonadota;c__Gemmatimonadetes;o__Longimicrobiales;f__UBA6960;g__;s__	0.000225	0.035265	0.074975	0.000845	0.00031	0.00047	0.00115	0.001645	0.002285	0.002235	0.003005	0.00089	0.001	0.00083	5.5e-05	0.000135	0	1.5e-05	5e-05	1.5e-05	1.5e-05	5e-06	2.5e-05	2e-05	1e-05	0	0	1e-05	1.5e-05	1e-05	2.5e-05	3.5e-05	3e-05	2e-05
Co_bin.388	d__Bacteria;p__Pseudomonadota;c__Alphaproteobacteria;o__Rhizobiales;f__Cohaesibacteraceae;g__Cohaesibacter;s__	0.00445	0.000965	0.000835	0.0837	0.065995	0.00141	0.000685	0.000715	0.006735	0.006075	0.005925	0.001115	0.001045	0.001275	0.000905	0.00453	0.006615	4e-05	0.00061	0.000385	0.000205	6.5e-05	0.000185	0.000255	4.5e-05	0.0002	0.000205	0.00064	0.00026	0.00013	7e-05	8.5e-05	0.00107	0.0006
Co_bin.389	d__Bacteria;p__Myxococcota;c__Polyangia;o__Polyangiales;f__SG8-38;g__;s__	9e-05	0.052615	0.00363	0.00124	0.026655	0.01402	0.114605	0.010325	0.044635	0.02606	0.03236	0.04977	0.02974	0.0446	0.00013	0.0001	7e-05	3e-05	0	7e-05	0.000115	0.00019	0.006425	0.008525	0.00013	0.000175	0.000115	0.00011	9e-05	0.01271	0.000135	0.0001	0.00136	0.03191
Co_bin.39	d__Bacteria;p__Bacteroidota;c__Bacteroidia;o__Chitinophagales;f__Saprospiraceae;g__JABDMH01;s__	0.00244	0.00176	0.007965	0.00498	0.007105	0.19519	0.1487	0.01712	0.00281	0.003515	0.002635	0.00058	0.00123	0.00058	0.00027	0.00054	1e-05	0	0	4e-05	7.5e-05	5e-06	5e-06	0	3e-05	3.5e-05	2e-05	1e-05	5e-06	5e-06	1.5e-05	2.5e-05	1e-05	3.5e-05
Co_bin.393	d__Bacteria;p__Pseudomonadota;c__Alphaproteobacteria;o__Rhizobiales;f__Kaistiaceae;g__JADLGL01;s__	0.006035	0.02515	0.102535	0.008745	0.013605	0.01789	0.010065	0.00969	0.00485	0.00496	0.003525	0.03427	0.027805	0.033935	0.213515	0.133455	0.807085	0.6188	0.111675	0.00929	0.012165	0.010505	0.009385	0.00596	0.015055	0.01776	0.016545	0.018315	0.011225	0.008155	0.012105	0.012945	0.011535	0.004945
Co_bin.40	d__Bacteria;p__Bacteroidota;c__Bacteroidia;o__Flavobacteriales;f__CAJJDF01;g__;s__	0.004215	0.00971	0.16968	0.04775	0.01449	0.001865	0.003365	0.00591	0.00209	0.00175	0.00179	0.00348	0.00272	0.003635	9e-05	0.00021	0	4e-05	7e-05	6e-05	0.000105	0.000105	9.5e-05	4e-05	6e-05	3.5e-05	4e-05	7e-05	7.5e-05	4e-05	0.000235	7e-05	0.00037	0.00032
Co_bin.41	d__Bacteria;p__Pseudomonadota;c__Gammaproteobacteria;o__Pseudomonadales;f__HTCC2089;g__RGAU01;s__	0.055065	0.10958	0.001305	0.001715	0.00144	0.086115	0.001505	0.008465	0.00035	0.000145	0.0004	0.06259	0.039115	0.068835	3.5e-05	5e-05	2e-05	0.00076	0.00281	0.00022	0.000185	0.000145	0.00549	0.003495	0.00031	0.00017	0.00034	0.000285	0.00015	0.00848	0.000215	0.000135	0.000175	0.00034
Co_bin.42	d__Bacteria;p__Myxococcota;c__Polyangia;o__Polyangiales;f__Polyangiaceae;g__JAHBVY01;s__	0.000115	0.00232	0.02475	0.000765	0.002065	0.009235	0.11181	0.275615	0.000205	0.000295	0.000245	0.00027	0.000155	0.00021	6.5e-05	8.5e-05	0	1.5e-05	0	4.5e-05	3e-05	1.5e-05	1.5e-05	3e-05	3.5e-05	1.5e-05	3e-05	4e-05	4.5e-05	4.5e-05	4.5e-05	5e-05	5e-05	0.000105
Co_bin.43	d__Bacteria;p__Pseudomonadota;c__Gammaproteobacteria;o__Nitrococcales;f__Nitrococcaceae;g__Nitrococcus;s__	0.000435	0.00048	0.03428	0.007405	0.005185	0.181175	0.12435	0.02582	0.000325	0.0003	0.00027	0.001775	0.002035	0.001635	0.000275	0.000465	2e-05	5e-06	0.000135	5e-06	3.5e-05	1.5e-05	4.5e-05	4.5e-05	1e-05	0	1.5e-05	0	4e-05	1e-05	1e-05	2e-05	5.5e-05	4e-05
Co_bin.45	d__Bacteria;p__Pseudomonadota;c__Alphaproteobacteria;o__Rhodobacterales;f__Rhodobacteraceae;g__Donghicola;s__	8.38842	0.26322	0.013865	0.111485	0.422785	0.48369	0.60613	0.015035	0.00263	0.00243	0.0022	0.021205	0.026325	0.02188	0.000915	0.002455	9.5e-05	0.000525	0.55065	0.000905	0.0009	0.00073	0.00046	0.000415	0.000435	0.000325	0.00035	0.000605	0.000295	0.000285	0.0005	0.0003	0.000395	0.00103
Co_bin.46	d__Bacteria;p__Bacteroidota;c__Bacteroidia;o__Chitinophagales;f__Saprospiraceae;g__JABDMH01;s__	0.003115	0.0845	0.30066	0.06046	0.0193	0.05929	0.06418	0.034085	0.278995	0.346255	0.283695	0.04722	0.1108	0.05025	0.001335	0.002685	7.5e-05	5e-06	0	9.5e-05	0.00011	0.00015	0.00019	0.0003	0.00011	3.5e-05	6.5e-05	0.000105	6.5e-05	8.5e-05	0.0001	6e-05	0.00017	0.001525
Co_bin.47	d__Bacteria;p__Planctomycetota;c__UBA1135;o__UBA2386;f__UBA2386;g__JADJWQ01;s__	0.00091	1.81753	5.73102	0.0041	0.001075	0.011085	0.017435	0.00243	0.000285	0.000215	0.000305	0.00036	0.000295	0.000255	0.00017	0.000145	0	3e-05	0	0.000205	0.00019	0.000225	0.001095	0.00084	0.00023	0.000315	0.000205	0.00022	0.00036	0.00048	0.00031	0.000315	0.0005	0.0058
Co_bin.48	d__Bacteria;p__Pseudomonadota;c__Alphaproteobacteria;o__Micavibrionales;f__Micavibrionaceae;g__;s__	0.11172	0.001455	0.000315	0.000135	0.000245	0.006465	0.0002	0.02663	6e-05	5.5e-05	8e-05	0.000425	0.000365	0.0003	0.00017	8.5e-05	0	2.5e-05	0.000125	0.000135	0.000135	5.5e-05	5.5e-05	6.5e-05	3.5e-05	0.00016	0.00011	3.5e-05	0.00012	5e-05	8.5e-05	8.5e-05	5.5e-05	0.00028
Co_bin.49	d__Bacteria;p__Bdellovibrionota;c__Oligoflexia;o__Oligoflexales;f__JAGOVF01;g__;s__	3e-05	0.000665	0.002465	0.000375	0.000105	0.00082	0.72791	1e-05	8.5e-05	1e-05	4e-05	0.00012	0.00024	9.5e-05	5e-05	0.000125	5e-06	0	3.5e-05	0	0	0	0	0	0	0	0	5e-06	0	0	1.5e-05	0	0	0
Co_bin.5	d__Bacteria;p__Pseudomonadota;c__Alphaproteobacteria;o__Kiloniellales;f__DSM-21159;g__Tistlia;s__	0.00251	0.00143	0.0019	0.00194	0.00599	0.012115	0.007675	0.597905	0.003415	0.003	0.00339	0.00719	0.006005	0.006535	0.000965	0.001625	0.000195	0.00064	0.007985	0.00068	0.000835	0.00108	0.00092	0.0009	0.00098	0.00064	0.00076	0.000805	0.000695	0.000505	0.001025	0.000545	0.000955	0.00296
Co_bin.53	d__Bacteria;p__Actinomycetota;c__Acidimicrobiia;o__Acidimicrobiales;f__Ilumatobacteraceae;g__;s__	0.000925	0.00678	0.024955	0.022555	0.05099	0.06907	0.066725	0.054995	0.012695	0.01223	0.012615	0.00479	0.004935	0.00425	0.022325	0.04008	0.001355	3e-05	5e-06	0.00029	0.00046	0.000415	0.00011	0.000185	0.00028	0.000165	0.00018	0.00022	0.000255	7e-05	0.00034	0.00013	0.00041	0.00028
Co_bin.55	d__Bacteria;p__Actinomycetota;c__Actinomycetia;o__Propionibacteriales;f__Nocardioidaceae;g__Nocardioides;s__	0.003595	0.05407	0.12548	0.00412	0.001395	0.11107	0.03088	0.05138	0.000425	0.00066	0.000815	0.009305	0.014815	0.010375	0.003935	0.00339	2e-05	2.5e-05	1.5e-05	7.5e-05	4.5e-05	5e-05	5e-05	4e-05	5e-05	1.5e-05	0	5e-05	5.5e-05	3.5e-05	4.5e-05	3e-05	0.000125	0.0001
Co_bin.56	d__Bacteria;p__Bdellovibrionota;c__Bdellovibrionia;o__Bdellovibrionales;f__UBA6776;g__JABSOQ01;s__	0.00028	0.000365	0.00052	0.000105	1.5e-05	0.0939	0.124235	0.000175	1.5e-05	5e-06	1.5e-05	2.5e-05	2e-05	0	0	1e-05	8e-05	5e-06	1.5e-05	1e-05	1.5e-05	3e-05	5e-06	1e-05	1e-05	4e-05	1e-05	4.5e-05	1e-05	1e-05	2.5e-05	2e-05	2e-05	1.5e-05
Co_bin.58	d__Bacteria;p__Planctomycetota;c__Phycisphaerae;o__Phycisphaerales;f__UBA1924;g__GCA-2732755;s__	0.00184	0.08178	0.232135	0.109825	0.001605	0.00102	0.00021	0.00841	0.00148	0.0018	0.002165	0.000215	0.000435	0.000265	1e-05	5e-06	0	0	5e-06	4.5e-05	7e-05	2.5e-05	0.000715	0.000825	6e-05	0.00011	7.5e-05	0.000175	6e-05	0.00021	0.000105	9.5e-05	0.001845	0.002235
Co_bin.59	d__Bacteria;p__Pseudomonadota;c__Gammaproteobacteria;o__Pseudomonadales;f__Cellvibrionaceae;g__;s__	0.00054	0.000695	0.00561	0.00243	0.000735	0.032375	0.05223	0.0162	0.00096	0.000845	0.001185	0.00032	0.0004	0.000505	0	2e-05	1e-05	0.00019	0.000695	4.5e-05	5.5e-05	5e-05	9.5e-05	7e-05	4.5e-05	2e-05	3e-05	4.5e-05	8.5e-05	1.5e-05	3.5e-05	3e-05	3.5e-05	0.000555
Co_bin.60	d__Bacteria;p__Pseudomonadota;c__Gammaproteobacteria;o__Pseudomonadales;f__HTCC2089;g__;s__	0.017885	0.00518	0.016965	0.10721	1.91131	0.139625	0.584505	0.04561	0.00284	0.00276	0.00273	0.05668	0.05051	0.056535	0.001825	0.004505	0.00029	0.00017	4e-05	6e-05	4e-05	5.5e-05	0.000305	0.00018	0.000175	7e-05	5.5e-05	5.5e-05	6e-05	0.000185	0.00011	7.5e-05	0.0002	0.00023
Co_bin.61	d__Bacteria;p__Chlamydiota;c__Chlamydiia;o__Chlamydiales;f__JACKPQ01;g__JACKPQ01;s__	0.003645	0.003465	0.14763	0.004805	0.013725	0.003905	0.0039	0.00127	0.01369	0.00822	0.004165	0.01505	0.02747	0.017715	0.008905	0.01293	0.00091	0	3e-05	0	0	0	0	0	0	0	0	0	0	0	0	0	0	0
Co_bin.63	d__Bacteria;p__Planctomycetota;c__PLA2;o__PLA2;f__JAEUHO01;g__JAHEIK01;s__	2.5e-05	0.000135	0.003955	0.05081	0.08218	0.14599	0.00097	0.000995	0.0019	0.003995	0.001785	0.00026	0.000755	0.00028	0.002025	0.004505	3e-05	7.5e-05	0.000135	0.00083	0.001955	0.002055	0.001315	0.000865	0.002	0.00073	0.00098	0.000945	0.001285	0.00066	0.004175	0.000785	0.00414	0.00494
Co_bin.66	d__Bacteria;p__Pseudomonadota;c__Gammaproteobacteria;o__Arenicellales;f__LS-SOB;g__VYFG01;s__	0.00023	0.001935	0.02852	0.018455	0.029625	0.15583	0.171745	0.11756	8.5e-05	0.00019	0.000295	0.00011	7.5e-05	5.5e-05	2.5e-05	4.5e-05	0	1e-05	1e-05	6e-05	9e-05	6e-05	0.00017	9e-05	0.00014	6e-05	4.5e-05	5.5e-05	0.00011	9.5e-05	0.000125	9e-05	0.00026	0.00013
Co_bin.7	d__Bacteria;p__Hydrogenedentota;c__Hydrogenedentia;o__Hydrogenedentiales;f__JAEUWI01;g__JAEUWI01;s__	0.02011	0.23682	0.10261	0.015375	0.003395	0.00738	0.009585	0.00078	9.5e-05	0.0001	0.000145	3.5e-05	8.5e-05	8e-05	2.5e-05	3.5e-05	0.000365	0.00025	0.00019	0.000105	8e-05	1.5e-05	0.000115	5e-05	4e-05	6e-05	5.5e-05	0.00011	2.5e-05	7.5e-05	4e-05	2.5e-05	3.5e-05	0.00021
Co_bin.74	d__Bacteria;p__Bacteroidota;c__Bacteroidia;o__Flavobacteriales;f__Flavobacteriaceae;g__Psychroserpens;s__	0.00063	0.00149	0.006485	0.27146	0.003265	0.072015	0.052315	0.049645	0.03283	0.026935	0.027525	0.008795	0.011605	0.00972	0.001135	0.001485	0.00049	0	5e-05	0.00011	0.000155	0.000245	0.000145	0.000105	0.000215	0.000255	0.000195	0.000185	0.00023	0.000105	0.000605	0.000215	0.000135	0.000305
Co_bin.76	d__Bacteria;p__Pseudomonadota;c__Alphaproteobacteria;o__Caulobacterales;f__Parvularculaceae;g__Marinicaulis;s__	0.00018	0.248115	0.11703	0.00065	0.0001	0.000435	0.000485	0.001845	0.00083	0.001045	0.001105	0.00028	0.00022	0.000295	0.0001	0.00012	2e-05	0	1.5e-05	5.5e-05	5.5e-05	0.00011	0.00011	7e-05	7.5e-05	3.5e-05	5e-05	4e-05	6.5e-05	2e-05	6e-05	3e-05	8.5e-05	0.00013
Co_bin.78	d__Bacteria;p__Bacteroidota;c__Bacteroidia;o__Bacteroidales;f__UBA5342;g__UBA5342;s__	0.010025	0.025545	0.015915	0.042305	0.003	0.073215	0.003135	0.000205	0.000505	0.000115	0.00035	0.000265	0.000225	0.00032	5e-06	6e-05	6.5e-05	0.00272	0.00067	0	1e-05	0	0	1e-05	0	0	0	0	5e-06	0	0	5e-06	0	0.00014
Co_bin.8	d__Bacteria;p__Planctomycetota;c__JACOTG01;o__JACOTG01;f__;g__;s__	5e-05	0.00024	0.004815	0.010915	0.038175	0.135775	0.18533	0.00671	0.00214	0.00195	0.003155	0.0009	0.00106	0.000915	4e-05	3.5e-05	2e-05	0	1.5e-05	5.5e-05	5e-06	2e-05	4e-05	2.5e-05	5e-06	5e-06	1e-05	1.5e-05	1.5e-05	4e-05	1.5e-05	1.5e-05	7e-05	0.0015
Co_bin.81	d__Bacteria;p__Pseudomonadota;c__Gammaproteobacteria;o__Pseudomonadales;f__Halieaceae;g__Congregibacter;s__	0.00613	0.06182	0.060575	0.181895	0.017365	0.01383	0.00252	0.005975	0.000605	0.000675	0.00065	0.00089	0.001175	0.00115	6.5e-05	0.000145	4e-05	6e-05	0.00073	0.000255	0.00034	0.00026	0.00189	0.002145	0.000475	0.00035	0.000355	0.00045	0.000345	0.001935	0.0008	0.000265	0.001045	0.00469
Co_bin.84	d__Bacteria;p__Bacteroidota;c__Bacteroidia;o__Flavobacteriales;f__Vicingaceae;g__UBA1494;s__	0.17601	0.09574	0.0265	0.000515	9e-05	0.000145	0.00025	3e-05	2e-05	2e-05	1e-05	6e-05	5e-05	7e-05	0	0	0	0	2e-05	1.5e-05	0	1e-05	5e-06	1.5e-05	2.5e-05	1e-05	1e-05	3.5e-05	4e-05	1e-05	1.5e-05	6e-05	5e-05	1e-05
Co_bin.88	d__Bacteria;p__Pseudomonadota;c__Alphaproteobacteria;o__Rhodobacterales;f__Rhodobacteraceae;g__SRXY01;s__	0.00869	0.002255	0.001225	0.1902	0.002375	0.00335	0.001465	0.000475	0.00069	0.00055	0.000515	0.00071	0.000705	0.000625	0.00054	0.000805	2e-05	2e-05	0.00137	0.00021	0.00033	0.000455	0.00016	0.00019	0.00023	0.00022	0.000125	0.00021	0.000245	8.5e-05	0.000265	0.000155	0.00044	0.00055
Co_bin.90	d__Bacteria;p__Patescibacteria;c__Paceibacteria;o__UBA9983_A;f__UBA1006;g__UBA1006;s__	0.00031	7e-05	1e-05	0.00051	3e-05	0.000895	0.079415	0.02697	0.010305	0.008585	0.008965	0.112255	0.09227	0.110895	0.000115	0.00022	0.000135	2e-05	0	0	0	1.5e-05	5e-06	5e-06	1.5e-05	5e-06	1.5e-05	1e-05	5e-06	5e-06	3.5e-05	2.5e-05	1.5e-05	1e-05
Co_bin.93	d__Bacteria;p__Bdellovibrionota;c__UBA2361;o__SZUA-149;f__SZUA-149;g__;s__	0.00043	0.00501	0.04045	0.03602	0.00551	0.027595	0.152815	0.01264	0.00011	3e-05	3e-05	2e-05	5e-06	1e-05	0	0	0	0	0	0	0	0	5e-06	0	0	0	0	0	0	0	5e-06	0	0	3e-05
Co_bin.94	d__Bacteria;p__Myxococcota_A;c__UBA9160;o__UBA9160;f__UBA4427;g__UBA4427;s__	3.5e-05	0.002775	0.02141	0.019225	0.003765	0.437755	0.08353	0.041425	0.041325	0.036805	0.049295	0.043475	0.045955	0.03969	5e-05	0.0005	0.00059	3e-05	0	0.000555	0.000525	0.00042	0.00912	0.006745	0.00087	0.00063	0.00079	0.001115	0.001265	0.00539	0.001005	0.001265	0.00168	0.002705
Co_bin.99	d__Bacteria;p__Actinomycetota;c__Acidimicrobiia;o__Acidimicrobiales;f__UBA11606;g__JAJRXC01;s__	0.01504	0.02362	0.06306	0.032685	0.03455	0.05882	0.015615	0.004155	0.00135	0.002995	0.00133	0.000385	0.00056	0.000445	0.00472	0.00398	5e-05	7.5e-05	1e-05	0.000225	0.000265	0.00032	0.00042	0.0005	0.00045	0.000275	0.00022	0.00023	0.000355	0.00023	0.000255	0.000235	0.00228	0.00066
Co2_bin.10	d__Bacteria;p__Myxococcota;c__Bradymonadia;o__UBA7976;f__UBA1532;g__JACKDM01;s__	0.003555	0.011005	0.00103	0.02706	0.000225	0.001735	0.00092	0.001795	0.30133	0.351385	0.293895	0.09498	0.08054	0.09691	0.00946	0.009535	0.000235	2.5e-05	0	5e-05	3.5e-05	8e-05	0.00014	8e-05	5.5e-05	5.5e-05	3e-05	3e-05	8.5e-05	0.000105	5.5e-05	4.5e-05	0.00019	0.00015
Co2_bin.11	d__Bacteria;p__Pseudomonadota;c__Gammaproteobacteria;o__UBA6522;f__UBA6522;g__JAHEEO01;s__	1e-05	2e-05	0.0001	3e-05	0.000265	0.000135	0.00023	0.000115	0.08325	0.117555	0.117945	0.01573	0.020855	0.01557	0.000545	0.000755	2e-05	1.5e-05	5e-06	4e-05	6.5e-05	4.5e-05	5e-05	6.5e-05	0.000115	6.5e-05	3e-05	6.5e-05	6.5e-05	5e-05	9.5e-05	5e-05	0.000145	0.000125
Co2_bin.12	d__Bacteria;p__Pseudomonadota;c__Alphaproteobacteria;o__Rhizobiales;f__Kaistiaceae;g__Bauldia;s__	0.000515	0.00162	0.01099	0.00619	0.00401	0.00805	0.009095	0.005265	0.218185	0.18258	0.109815	0.05213	0.050625	0.05115	0.056605	0.07975	0.005475	1e-05	0.00046	4e-05	2.5e-05	9e-05	6e-05	2e-05	5.5e-05	1e-05	4e-05	2.5e-05	2.5e-05	3e-05	2e-05	2e-05	6.5e-05	5.5e-05
Co2_bin.14	d__Bacteria;p__Actinomycetota;c__Acidimicrobiia;o__UBA5794;f__UBA5794;g__SZUA-442;s__	1e-05	3e-05	9e-05	4.5e-05	0.00015	0.00011	0.00012	6e-05	0.089025	0.169205	0.075785	0.02154	0.03693	0.02247	0.101545	0.161735	0.00044	1e-05	0	7.5e-05	9e-05	6e-05	7.5e-05	5.5e-05	6e-05	1.5e-05	6e-05	3e-05	0.0001	1e-05	4e-05	4.5e-05	0.00039	9e-05
Co2_bin.15	d__Bacteria;p__Actinomycetota;c__Acidimicrobiia;o__UBA5794;f__ZC4RG35;g__SZUA-217;s__	1e-05	0.00023	0.00055	0.00018	0.00222	0.000775	0.001455	0.00178	0.064975	0.11451	0.060295	0.01203	0.019115	0.01147	0.19167	0.21782	0.000375	0	5e-06	3.5e-05	0.000125	0.001885	2e-05	5.5e-05	3.5e-05	3e-05	4e-05	4.5e-05	4e-05	1e-05	0.000155	2.5e-05	3e-05	8.5e-05
Co2_bin.16	d__Bacteria;p__Pseudomonadota;c__Gammaproteobacteria;o__Xanthomonadales;f__S139-57;g__;s__	5e-06	1e-05	4e-05	3.5e-05	2.5e-05	6e-05	8.5e-05	9e-05	0.143255	0.12183	0.154325	0.009995	0.010685	0.00982	0.00248	0.00533	0.00132	1e-05	2.5e-05	2.5e-05	2e-05	1.5e-05	1.5e-05	5.5e-05	7.5e-05	1.5e-05	3.5e-05	1.5e-05	5e-06	3.5e-05	3e-05	2.5e-05	6.5e-05	0.00014
Co2_bin.17	d__Bacteria;p__Planctomycetota;c__Planctomycetia;o__Pirellulales;f__Lacipirellulaceae;g__Bythopirellula;s__	4e-05	2.5e-05	0.00027	0.000105	3e-05	0.00017	0.00029	0.00031	0.321475	0.7361	0.29285	0.04291	0.09813	0.046115	0.25771	0.308655	0.012815	0	0	5e-05	4.5e-05	6e-05	6e-05	6e-05	4.5e-05	1.5e-05	3.5e-05	2.5e-05	3.5e-05	3.5e-05	5e-05	4.5e-05	0.00013	0.000165
Co2_bin.18	d__Bacteria;p__Acidobacteriota;c__Blastocatellia;o__Pyrinomonadales;f__Pyrinomonadaceae;g__Aridibacter;s__	7e-05	1.5e-05	2.5e-05	5e-06	1e-05	5e-06	1e-05	0.000125	0.200505	0.216355	0.182315	0.02121	0.023455	0.02293	0.008855	0.030935	0.00064	5e-06	5e-06	9.5e-05	8e-05	9.5e-05	6.5e-05	3.5e-05	5e-05	9e-05	4e-05	0.000125	6e-05	2.5e-05	6.5e-05	4.5e-05	3e-05	0.000115
Co2_bin.19	d__Bacteria;p__Bacteroidota;c__Bacteroidia;o__Cytophagales;f__Cyclobacteriaceae;g__;s__	0.000595	0.00043	0.000645	0.000575	0.00025	0.00032	0.00058	0.00016	0.056295	0.034305	0.05862	0.012885	0.00779	0.00762	0.00062	0.00071	3e-05	5.5e-05	4.5e-05	0.00013	0.00011	0.000125	0.00015	0.0002	7.5e-05	0.000185	7.5e-05	0.000195	0.00017	0.000135	0.000215	8.5e-05	9.5e-05	0.000185
Co2_bin.2	d__Bacteria;p__Myxococcota_A;c__UBA9160;o__UBA9160;f__JAFDDA01;g__JAFDDA01;s__	3e-05	0.000105	0.000355	0.00018	3.5e-05	0.00025	0.000145	0.000125	0.13235	0.216	0.20399	0.01832	0.022565	0.01864	0.00029	0.004285	7e-05	0	0	9e-05	0.000165	5e-05	0.00028	0.000185	0.000265	8.5e-05	0.000125	0.0001	0.00018	0.00013	0.00029	0.00018	0.000125	0.00023
Co2_bin.20	d__Bacteria;p__Gemmatimonadota;c__Gemmatimonadetes;o__Gemmatimonadales;f__GWC2-71-9;g__Palsa-1233;s__	0	5e-06	5.5e-05	5e-06	6e-05	7.5e-05	3e-05	6e-05	0.068375	0.072145	0.08567	0.01545	0.017405	0.01652	0.001485	0.002865	7e-05	1e-05	0	0	0	0	5e-06	0	5e-06	5e-06	1.5e-05	5e-06	0	1e-05	5e-06	0	5e-06	2e-05
Co2_bin.23	d__Bacteria;p__Actinomycetota;c__Acidimicrobiia;o__Acidimicrobiales;f__UBA11606;g__UBA11606;s__	3e-05	0.00014	0.000635	0.00013	0.00019	0.000375	0.000195	0.00023	0.13309	0.196755	0.132855	0.01962	0.019705	0.02119	0.010555	0.02782	0.001245	4e-05	0	0.002465	0.0033	0.005345	0.008315	0.015255	0.00801	0.00341	0.004685	0.00445	0.005865	0.006475	0.00339	0.004975	0.063035	0.00543
Co2_bin.24	d__Bacteria;p__Krumholzibacteriota;c__Krumholzibacteria;o__WVZY01;f__JAKEHA01;g__;s__	0	0	0	0	0	0	0	0	1.33712	1.4061	1.33317	0.239725	0.46797	0.252975	4e-05	6.5e-05	5e-05	0	0	0	0	0	0	0	0	0	0	0	0	5e-06	0	0	0	0
Co2_bin.27	d__Bacteria;p__Pseudomonadota;c__Alphaproteobacteria;o__Sphingomonadales;f__Sphingomonadaceae;g__Parasphingopyxis;s__	7.5e-05	9.5e-05	0.000795	0.0045	0.0017	0.003565	0.000345	0.00759	0.71351	0.77928	0.557955	0.139275	0.12603	0.14686	0.309865	0.789575	0.01173	0	1.5e-05	0.000105	0.000115	0.000385	0.000105	7e-05	0.00019	4.5e-05	6.5e-05	5.5e-05	0.00021	4.5e-05	0.00045	0.0001	0.00019	0.00032
Co2_bin.28	d__Bacteria;p__Chloroflexota;c__Anaerolineae;o__Promineofilales;f__Promineofilaceae;g__JACKBM01;s__	0	2e-05	0.0001	6.5e-05	7e-05	0.00012	0.00253	0.001845	0.156265	0.168845	0.175075	0.028555	0.029525	0.02841	0.00052	0.00057	4.5e-05	0	0	0	0	0	0	5e-06	1e-05	0	0	0	1e-05	0	0	0	1e-05	2e-05
Co2_bin.29	d__Bacteria;p__Gemmatimonadota;c__Gemmatimonadetes;o__Longimicrobiales;f__UBA6960;g__JAHEKK01;s__	0	0.000105	0.00066	7e-05	1.5e-05	0.0003	0.000125	0.006465	0.358875	0.48194	0.362875	0.060545	0.138165	0.06681	0.003325	0.005545	9.5e-05	0	0	5e-05	7e-05	3.5e-05	7e-05	6e-05	5.5e-05	5.5e-05	3.5e-05	2e-05	2e-05	2.5e-05	8.5e-05	6e-05	9e-05	9.5e-05
Co2_bin.3	d__Bacteria;p__Planctomycetota;c__Planctomycetia;o__Pirellulales;f__;g__;s__	5e-06	5e-06	6.5e-05	2e-05	5e-06	6.5e-05	5.5e-05	0.00018	0.372365	0.713025	0.417645	0.038045	0.08836	0.042175	1.08604	1.09827	0.025805	1e-05	0	6.5e-05	7e-05	5e-05	0.00018	7e-05	7e-05	5e-05	3.5e-05	8e-05	2.5e-05	6.5e-05	6e-05	5e-05	0.000205	0.00019
Co2_bin.31	d__Bacteria;p__Planctomycetota;c__Planctomycetia;o__Planctomycetales;f__Planctomycetaceae;g__JAHBXU01;s__	3e-05	0.00595	0.02174	0.00579	0.00056	0.01503	0.001645	0.00156	0.26075	0.409255	0.144245	0.065205	0.096625	0.069795	0.073065	0.082245	0.00583	0	0	0	0	2e-05	5e-06	2.5e-05	0	0	0	0	0	0	5e-06	1.5e-05	2.5e-05	6.5e-05
Co2_bin.33	d__Bacteria;p__Acidobacteriota;c__Holophagae;o__Acanthopleuribacterales;f__Acanthopleuribacteraceae;g__;s__	0	6.5e-05	1.5e-05	4.5e-05	1e-05	1e-05	4e-05	8e-05	0.21063	0.23507	0.474835	0.0255	0.02499	0.021815	0.00041	0.00028	3e-05	0	0	2e-05	0	1e-05	5e-06	1e-05	1.5e-05	5e-06	1.5e-05	2e-05	5e-06	2e-05	3e-05	2e-05	4e-05	0.00013
Co2_bin.34	d__Bacteria;p__Myxococcota;c__Polyangia;o__Nannocystales;f__Nannocystaceae;g__JAHZJA01;s__	3e-05	0.000305	0.00026	0.00025	1.5e-05	3.5e-05	9e-05	0.00039	1.82732	1.90804	1.96811	0.047575	0.114745	0.061665	9e-05	7e-05	3.5e-05	3e-05	0	0.000275	0.00023	0.000615	0.001405	0.000765	0.000255	0.00046	0.000225	0.000245	0.000305	0.00036	0.000445	0.000395	0.00133	0.00073
Co2_bin.35	d__Bacteria;p__Pseudomonadota;c__Alphaproteobacteria;o__Rhizobiales;f__Stappiaceae;g__Roseibium;s__	3e-05	0.000105	0.000425	0.00025	7.5e-05	0.00026	0.00013	0.00029	0.21042	0.21157	0.165155	0.052015	0.065015	0.05495	0.3328	0.394485	0.01181	1e-05	0.000285	8.5e-05	0.000105	0.000135	8e-05	9.5e-05	9.5e-05	0.00014	7e-05	0.00012	8.5e-05	0.0001	0.00014	8.5e-05	0.00125	0.000225
Co2_bin.38	d__Bacteria;p__Pseudomonadota;c__Gammaproteobacteria;o__Burkholderiales;f__Nitrosomonadaceae;g__Nitrosomonas;s__	0.00015	0.00287	0.01694	0.0003	3e-05	0.004645	0.004785	0.018235	0.209835	0.11249	0.16815	0.041715	0.02577	0.028125	2.5e-05	6.5e-05	0.00023	0	0	0	0	0	5e-06	0	5e-06	0	5e-06	0	5e-06	0	5e-06	0	2e-05	1e-05
Co2_bin.39	d__Bacteria;p__Pseudomonadota;c__Alphaproteobacteria;o__Rhizobiales;f__Hyphomicrobiaceae;g__GCA-2689605;s__	0.00271	0.00346	0.00545	0.010875	0.00332	0.00458	0.001745	0.00108	0.322555	0.52959	0.29939	0.06562	0.134355	0.07249	0.1194	0.16764	0.003855	5e-06	0.00039	0.000465	0.00046	0.000555	0.000275	0.00023	0.000515	0.000365	0.000395	0.000445	0.000485	0.00025	0.001	0.00023	0.00039	0.000855
Co2_bin.4	d__Bacteria;p__Pseudomonadota;c__Alphaproteobacteria;o__Rhizobiales;f__Aestuariivirgaceae;g__;s__	2.5e-05	1e-05	2.5e-05	4.5e-05	7e-05	0.0001	3.5e-05	0.00011	0.083375	0.093235	0.07333	0.01176	0.021485	0.01128	0.020425	0.026465	0.001015	0	0	3e-05	3e-05	3e-05	5.5e-05	0	5e-05	2.5e-05	2e-05	5.5e-05	2e-05	0	2.5e-05	1.5e-05	0.00017	5e-05
Co2_bin.43	d__Bacteria;p__Pseudomonadota;c__Gammaproteobacteria;o__Enterobacterales_A;f__Alteromonadaceae;g__G2M2-11;s__	0.000815	0.000875	8e-05	0.000205	0.00011	0.011685	0.01239	0.000425	0.16026	0.032175	0.146175	0.273	0.16535	0.26749	0.001155	0.00089	6e-05	0.000875	0.00384	8e-05	7.5e-05	4e-05	3.5e-05	6.5e-05	8.5e-05	0.00011	6.5e-05	4.5e-05	4e-05	2e-05	0.00019	9e-05	5.5e-05	0.00017
Co2_bin.45	d__Bacteria;p__UBA10199;c__UBA10199;o__UBA10199;f__JADGCS01;g__;s__	0	5e-06	7e-05	2.5e-05	0	0	2e-05	0	0.047135	0.050525	0.038475	0.009385	0.01935	0.009235	0.000585	0.003535	6.5e-05	0	1e-05	0	0	0	0	0	0	0	1e-05	0	0	0	0	2.5e-05	2e-05	3e-05
Co2_bin.46	d__Bacteria;p__Acidobacteriota;c__Blastocatellia;o__Pyrinomonadales;f__Pyrinomonadaceae;g__;s__	5.5e-05	5e-05	0.000125	2.5e-05	1e-05	0.000215	6e-05	2.5e-05	0.215015	0.228945	0.21255	0.021685	0.020765	0.028645	0.00027	0.000515	3e-05	5e-06	5e-06	4.5e-05	3.5e-05	2.5e-05	2e-05	1e-05	1.5e-05	1.5e-05	0	5e-05	1e-05	1e-05	1e-05	5e-06	5e-06	9e-05
Co2_bin.47	d__Bacteria;p__Planctomycetota;c__Planctomycetia;o__Pirellulales;f__Pirellulaceae;g__Mariniblastus;s__	4e-05	6e-05	0.000175	0.00025	4.5e-05	0.000815	0.001555	0.002685	0.208265	0.145125	0.095665	0.14741	0.34542	0.15628	0.11158	0.135675	0.02111	0	0	3.5e-05	1e-05	4.5e-05	0.0001	0.0001	2e-05	1e-05	1e-05	3e-05	1.5e-05	2e-05	1e-05	5e-06	3e-05	0.0008
Co2_bin.48	d__Bacteria;p__Pseudomonadota;c__Alphaproteobacteria;o__Rhizobiales;f__Rhizobiaceae;g__G017794825;s__	0.000875	0.009105	0.04991	0.021225	0.01197	0.008475	0.009955	0.009385	0.36621	0.26594	0.252425	0.113035	0.14322	0.110865	0.175645	0.19628	0.013605	5e-06	8e-05	7.5e-05	0.0001	8e-05	6.5e-05	6e-05	0.000115	6.5e-05	5.5e-05	7.5e-05	0.000115	5.5e-05	7e-05	8.5e-05	0.00022	0.00015
Co2_bin.49	d__Bacteria;p__Pseudomonadota;c__Alphaproteobacteria;o__Rhodobacterales;f__Rhodobacteraceae;g__Marinovum;s__	0.0068	0.004185	0.00859	0.0161	0.01519	0.00792	0.00377	0.001765	0.59852	0.69125	0.61789	0.06402	0.053205	0.05756	0.089245	0.15623	0.001545	0.00012	0.00725	0.00073	0.001005	0.00179	0.000805	0.000515	0.000815	0.00053	0.0004	0.000575	0.000745	0.000265	0.001165	0.0004	0.0013	0.001925
Co2_bin.5	d__Bacteria;p__Bacteroidota;c__Bacteroidia;o__Flavobacteriales;f__Flavobacteriaceae;g__;s__	6.5e-05	9.5e-05	0.000355	0.000515	0.000115	0.000495	0.000315	3.5e-05	0.363305	0.25387	0.41381	0.00882	0.014605	0.01351	0.009225	0.01075	6e-05	2.5e-05	0	1e-05	1e-05	5.5e-05	1e-05	2e-05	4e-05	2e-05	2.5e-05	4.5e-05	2.5e-05	5e-06	5.5e-05	3.5e-05	0.000125	1e-05
Co2_bin.50	d__Bacteria;p__Pseudomonadota;c__Gammaproteobacteria;o__Xanthomonadales;f__SZUA-36;g__;s__	3.5e-05	0.000125	0.00045	0.000125	3e-05	0.000155	7e-05	3.5e-05	0.58536	0.09589	0.163115	0.02007	0.03442	0.02535	0.001045	0.001615	0.003555	0.000145	0.000295	6.5e-05	8.5e-05	8e-05	0.00014	9.5e-05	0.000125	7e-05	9e-05	6.5e-05	0.000105	6.5e-05	0.000245	8.5e-05	0.00023	0.00034
Co2_bin.52	d__Bacteria;p__Pseudomonadota;c__Alphaproteobacteria;o__Rhodobacterales;f__Rhodobacteraceae;g__Muriiphilus;s__	0.003215	0.001395	0.003485	0.00743	0.003445	0.00594	0.003255	0.00205	0.30871	0.48497	0.274785	0.056035	0.109505	0.05869	0.28957	0.468335	0.00774	0.00013	0.0046	0.000815	0.000975	0.00161	0.00116	0.00134	0.00107	0.000615	0.000445	0.000685	0.000845	0.000495	0.001465	0.00064	0.00213	0.00147
Co2_bin.54	d__Bacteria;p__Bacteroidota;c__Bacteroidia;o__Flavobacteriales;f__Parvicellaceae;g__Parvicella;s__	0.000105	8.5e-05	0.00178	0.00062	9e-05	5e-06	0.000975	1e-05	0.52948	0.28367	0.3552	0.436975	0.362975	0.40007	0.00069	0.001235	0.00048	0	5e-06	3.5e-05	1.5e-05	3e-05	3.5e-05	5e-05	1.5e-05	4e-05	1.5e-05	3.5e-05	5e-05	2e-05	5e-06	3.5e-05	3e-05	2.5e-05
Co2_bin.55	d__Bacteria;p__Gemmatimonadota;c__Gemmatimonadetes;o__Longimicrobiales;f__UBA6960;g__UBA2589;s__	0.002945	0.002125	0.00307	0.000535	0.001855	0.0112	0.006495	0.00412	0.148935	0.16481	0.206415	0.06784	0.06158	0.065745	0.012795	0.02088	0.000895	5.5e-05	5e-06	0.00043	0.00053	0.00013	0.000545	0.00056	0.00047	0.000195	0.00033	0.00035	0.00049	0.000235	0.00033	0.000485	0.001405	0.00073
Co2_bin.56	d__Bacteria;p__Pseudomonadota;c__Gammaproteobacteria;o__Woeseiales;f__Woeseiaceae;g__SZUA-117;s__	0.000125	0.000745	0.006865	0.00253	0.00058	0.003135	0.000975	0.000495	0.330295	0.283765	0.38212	0.064455	0.10918	0.06049	0.020735	0.06049	0.00611	8.5e-05	0.00046	0.00064	0.000765	0.00042	0.00066	0.0008	0.00102	0.00043	0.00057	0.00056	0.000855	0.00042	0.001535	0.00057	0.002195	0.000885
Co2_bin.57	d__Bacteria;p__Planctomycetota;c__Phycisphaerae;o__UBA1845;f__UTPLA1;g__ECT2AJA-110-A;s__	0	5e-06	2e-05	1.5e-05	0	2.5e-05	0	3.5e-05	0.63045	0.770705	0.680155	0.06883	0.102455	0.073605	0.00206	0.003705	0.00026	0	0	0	0	5e-06	5e-06	0	1e-05	0	0	0	5e-06	0	0	0	1e-05	1.5e-05
Co2_bin.58	d__Bacteria;p__Verrucomicrobiota;c__Verrucomicrobiae;o__Verrucomicrobiales;f__DEV007;g__;s__	5.5e-05	0.000335	7.5e-05	1.5e-05	0.0004	0.00016	0.00011	5.5e-05	0.126445	0.142995	0.12869	0.02236	0.0392	0.02305	0.001545	0.001985	0.0001	1.5e-05	7e-05	2e-05	3.5e-05	3e-05	4e-05	2.5e-05	2.5e-05	2e-05	5.5e-05	5e-05	1.5e-05	2e-05	3.5e-05	1.5e-05	5e-05	8e-05
Co2_bin.59	d__Bacteria;p__Bacteroidota;c__Bacteroidia;o__Flavobacteriales;f__Vicingaceae;g__BCD18;s__	0.00841	0.00444	0.007895	0.009455	0.00337	0.003155	0.007055	0.002025	0.136415	0.062355	0.161245	0.66761	0.453115	0.67474	0.002545	0.0046	0.00042	3.5e-05	0.000235	8e-05	4e-05	0.0002	0.000145	9.5e-05	0.00011	0.000105	0.00014	0.000115	0.000245	5.5e-05	0.0003	0.000145	0.000215	0.002625
Co2_bin.6	d__Bacteria;p__Pseudomonadota;c__Alphaproteobacteria;o__Rhizobiales;f__Methyloligellaceae;g__;s__	0	0	8.5e-05	3e-05	1.5e-05	7e-05	0.00012	0.00021	0.10447	0.11107	0.09345	0.00859	0.020395	0.008785	0.02723	0.042615	0.000685	0.000835	0.00388	0	0	5e-06	5e-06	5e-06	0	2e-05	0	0	0	5e-06	1.5e-05	5e-06	0	1e-05
Co2_bin.63	d__Bacteria;p__Pseudomonadota;c__Alphaproteobacteria;o__Rhizobiales;f__Devosiaceae;g__Cucumibacter;s__	0.00581	0.00384	0.00831	0.00625	0.00502	0.016045	0.010325	0.00436	0.21931	0.167105	0.12909	0.09581	0.109765	0.101945	0.02382	0.028125	0.002095	3e-05	0.001175	0.00025	0.00035	0.000465	0.00023	0.000205	0.000205	0.000265	0.000205	0.000305	0.000255	0.00014	0.00038	0.000265	0.00034	0.00046
Co2_bin.64	d__Bacteria;p__Cyanobacteriota;c__Cyanobacteriia;o__Cyanobacteriales;f__Spirulinaceae;g__Lusitaniella;s__	0	2e-05	6e-05	2.5e-05	1.5e-05	6e-05	3e-05	6.5e-05	0.098095	0.12036	0.1197	0.01832	0.029185	0.020545	0.16059	0.1067	0.000565	0	0	7e-05	0.00013	0.000265	4e-05	0	5e-06	0.000105	2e-05	1.5e-05	4e-05	0	2.5e-05	6.5e-05	2e-05	0.000535
Co2_bin.68	d__Bacteria;p__ARS69;c__ARS69;o__ARS69;f__ARS69;g__;s__	0	2e-05	4e-05	1e-05	1.5e-05	4e-05	8e-05	3.5e-05	0.191935	0.234625	0.269295	0.0331	0.0501	0.03283	0.00022	0.00044	1e-05	0	0	4e-05	7.5e-05	6e-05	0.000165	0.000125	4.5e-05	4e-05	5e-05	9e-05	5e-05	4e-05	9e-05	7.5e-05	0.000505	0.000165
Co2_bin.69	d__Bacteria;p__Chloroflexota;c__Chloroflexia;o__Thermomicrobiales;f__CFX8;g__JACCZH01;s__	2e-05	5.5e-05	0.00063	7.5e-05	0.000185	0.00061	0.00073	0.00162	0.2061	0.289035	0.14643	0.17582	0.168695	0.184735	0.029245	0.063795	0.00184	0	0	2e-05	3.5e-05	4e-05	1e-05	5e-06	3.5e-05	3e-05	1e-05	1.5e-05	3.5e-05	1.5e-05	4e-05	0	3e-05	4.5e-05
Co2_bin.7	d__Bacteria;p__Myxococcota;c__Polyangia;o__Polyangiales;f__Polyangiaceae;g__;s__	0.000305	0.000105	0.000305	0.00018	9e-05	0.00065	0.00044	0.0002	0.265265	0.262135	0.32385	0.01963	0.034915	0.019865	0.000745	0.000845	1e-05	0	0	9.5e-05	0.00017	0.000185	0.00031	0.000235	0.000205	0.0003	0.00018	0.0003	0.000175	0.00023	0.000185	0.00021	0.00656	0.00069
Co2_bin.70	d__Bacteria;p__Planctomycetota;c__Planctomycetia;o__Pirellulales;f__Pirellulaceae;g__Mariniblastus;s__	0.00011	0.000155	0.002935	0.00587	0.00104	0.017115	0.043235	0.077085	0.113065	0.27833	0.131435	0.027945	0.064515	0.028755	0.245595	0.215565	0.007045	1e-05	0.000105	2.5e-05	4.5e-05	3e-05	4e-05	4e-05	5e-05	1e-05	4e-05	5e-05	3e-05	5e-06	0.000105	4.5e-05	9e-05	0.00014
Co2_bin.71	d__Bacteria;p__Bacteroidota;c__Bacteroidia;o__Flavobacteriales;f__Flavobacteriaceae;g__Robiginitalea;s__	1e-05	1e-05	0	0	0	0	1e-05	2e-05	0.320375	0.26932	0.28605	0.053385	0.07921	0.055345	0.000735	0.001915	0.000375	0	0	2e-05	1e-05	1.5e-05	3e-05	2e-05	5e-06	0	1e-05	5e-06	0	0	4e-05	0	7e-05	3e-05
Co2_bin.72	d__Bacteria;p__Chloroflexota;c__Anaerolineae;o__Promineofilales;f__Promineofilaceae;g__;s__	1.5e-05	5.5e-05	0.00016	0.00015	4.5e-05	0.0004	0.00017	9.5e-05	0.123035	0.05661	0.159205	0.02278	0.016115	0.015575	0.001465	0.00147	0.00363	0.001715	0.0003	2.5e-05	1.5e-05	2.5e-05	2.5e-05	1e-05	1e-05	5e-06	5e-06	1e-05	1.5e-05	1.5e-05	0	1e-05	0	2.5e-05
Co2_bin.73	d__Bacteria;p__Nitrospirota;c__Nitrospiria;o__Nitrospirales;f__UBA8639;g__G020348185;s__	0	0	0	1e-05	0	0	0	5e-06	2.09816	1.35973	2.54494	0.78482	0.49205	0.72911	0.0017	0.002595	0.009715	0	5e-06	0.000205	0.000255	0.000175	3.5e-05	8e-05	0.00011	0.0001	0.00015	4.5e-05	0.00015	4e-05	0.00019	0.000185	3e-05	7e-05
Co2_bin.75	d__Bacteria;p__Bacteroidota;c__Bacteroidia;o__Flavobacteriales;f__Flavobacteriaceae;g__Muricauda;s__Muricauda sp017795065	0.004075	0.023	0.02732	0.00126	0.000635	0.002205	0.000785	0.00016	0.192225	0.154485	0.1518	0.05023	0.066845	0.053025	0.01566	0.056595	0.005965	0	5.5e-05	1e-05	1.5e-05	4.5e-05	9.5e-05	8e-05	4.5e-05	5e-06	4e-05	1e-05	4e-05	2.5e-05	8.5e-05	3.5e-05	3e-05	0.0008
Co2_bin.77	d__Bacteria;p__Pseudomonadota;c__Gammaproteobacteria;o__Enterobacterales_A;f__Vibrionaceae;g__Vibrio;s__	0.000795	0.00109	0.002775	0.00201	8e-05	0.00652	0.00105	0.002285	0.45336	0.30908	0.72179	0.19382	0.10143	0.16818	0.009905	0.009045	0.00732	0.03001	0.190895	0.001455	0.000345	0.00033	0.00042	0.00044	0.002585	0.004595	0.002	0.00045	0.00037	0.000545	0.000405	0.000345	0.00041	0.06938
Co2_bin.79	d__Bacteria;p__Bacteroidota;c__Bacteroidia;o__Flavobacteriales;f__Flavobacteriaceae;g__CAJQLB01;s__	0.00034	0.000235	0.000515	0.00188	7e-05	0.000145	0.00067	0.000145	0.087345	0.07768	0.086525	0.030485	0.03689	0.030015	0.000825	0.003115	0.000255	0	5e-05	7.5e-05	5e-05	0.000105	0.000105	0.00025	0.00014	0.00016	0.00013	0.000195	0.00024	3.5e-05	0.000335	0.000275	7e-05	0.000735
Co2_bin.8	d__Bacteria;p__Pseudomonadota;c__Gammaproteobacteria;o__Competibacterales;f__Competibacteraceae;g__;s__	3e-05	7.5e-05	0.000105	2e-05	0	2.5e-05	8e-05	1.5e-05	2.33507	2.96695	1.80939	0.38751	0.4282	0.46474	0.005365	0.003065	0.00022	4e-05	3e-05	9.5e-05	9e-05	6e-05	2.5e-05	9e-05	6.5e-05	8e-05	0.000235	0.000325	3.5e-05	3.5e-05	0.000125	5.5e-05	0.000115	0.000155
Co2_bin.81	d__Bacteria;p__Pseudomonadota;c__Alphaproteobacteria;o__Rhizobiales;f__Methyloligellaceae;g__;s__	0.005755	0.000555	0.00177	0.003215	0.00754	0.00737	0.00618	0.02918	0.390465	0.55455	0.3601	0.069795	0.14488	0.06776	0.651305	0.69402	0.013405	1.5e-05	0.007845	4e-05	5e-05	6e-05	7e-05	3e-05	5e-05	4e-05	3e-05	1.5e-05	2.5e-05	3e-05	1.5e-05	4e-05	8e-05	0.00022
Co2_bin.82	d__Bacteria;p__Bacteroidota;c__Rhodothermia;o__Rhodothermales;f__Rubricoccaceae;g__;s__	0	0	0	5e-06	3.5e-05	2.5e-05	0	0.000135	0.328805	0.37461	0.326185	0.02745	0.021145	0.031145	0.01598	0.018365	0.00179	0	5e-06	5e-06	4.5e-05	3.5e-05	1.5e-05	2e-05	0.00012	3.5e-05	5e-05	2.5e-05	5.5e-05	5e-06	0.0002	7.5e-05	1e-05	0.000215
Co2_bin.83	d__Bacteria;p__Chlamydiota;c__Chlamydiia;o__Chlamydiales;f__Rhabdochlamydiaceae;g__JAAKFS01;s__	0	0	0	0	0	0	0	0	0.07513	0.18316	0.077975	0.01553	0.03054	0.016955	0.320525	0.315385	0.006915	0	0	0	0	0	0	0	0	0	0	0	0	0	0	0	0	0
Co2_bin.85	d__Bacteria;p__Planctomycetota;c__Planctomycetia;o__Pirellulales;f__Lacipirellulaceae;g__Posidoniimonas;s__	2.5e-05	0.00018	0.000465	0.000225	6e-05	0.00016	0.00017	0.000345	0.16566	0.2881	0.129785	0.04313	0.09183	0.046935	0.123425	0.15041	0.007195	1.5e-05	0	3.5e-05	4e-05	4.5e-05	3.5e-05	3.5e-05	2e-05	4e-05	3e-05	3e-05	0	2e-05	2e-05	0	2e-05	0.000105
Co2_bin.86	d__Bacteria;p__Pseudomonadota;c__Gammaproteobacteria;o__Pseudomonadales;f__Halieaceae;g__Halioglobus;s__	0.00017	0.000335	0.0004	0.00106	0.001185	0.002105	0.0002	0.001095	0.154005	0.10103	0.198595	0.038575	0.029675	0.027875	0.002065	0.003965	0.00032	1.5e-05	5e-06	0.00021	0.00019	0.000225	0.000375	0.000425	0.000315	0.00021	0.00016	0.000185	0.000245	0.00018	0.00059	0.0003	0.00081	0.00111
Co2_bin.87	d__Bacteria;p__Bacteroidota;c__Bacteroidia;o__Flavobacteriales;f__Flavobacteriaceae;g__Pukyongia;s__	4e-05	0.00063	0.006225	0.004265	3e-05	0.00015	0.000245	0.00317	0.15343	0.10295	0.13411	0.02445	0.02581	0.025525	0.00036	0.001435	0.000775	0	0	1.5e-05	6e-05	1.5e-05	0.000255	0.00014	8e-05	7e-05	5e-05	6e-05	5.5e-05	6e-05	0.000175	9.5e-05	7e-05	7.5e-05
Co2_bin.9	d__Bacteria;p__Pseudomonadota;c__Alphaproteobacteria;o__Rhizobiales;f__Methyloligellaceae;g__;s__	0.024	0.002625	0.002775	0.008845	0.02459	0.010045	0.0056	0.00155	0.175525	0.230045	0.167145	0.03742	0.078585	0.03687	0.30143	0.324025	0.007115	0.000105	0.01567	0.00051	0.000455	0.00054	0.000215	0.00026	0.00025	0.00015	0.000205	0.000205	0.00031	0.000155	0.00046	0.00014	0.000295	0.00082

## Sheet: Supplementary Table S7
Table S7. Reads mapping rates of bacterial metagenome-asembled genomes (MAGs) on metagenomes of bioflocs and other similar environments such as rearing water, shrimp intestine, and marine biofilms.
Sample	Source	Number of mappaed readsa	Percentage of mapped readsb
Bf01S1	Bioflocs	14803388	74.02
Bf02S1	Bioflocs	14831115	74.16
Bf03S1	Bioflocs	12527322	62.64
Bf04S1	Bioflocs	11895828	59.58
Bf05S1	Bioflocs	13379082	66.9
Bf06L2	Bioflocs	12154634	60.77
Bf07L2	Bioflocs	13583334	67.92
Bf08L2	Bioflocs	14650138	73.25
Sample_9	Bioflocs	7760317	38.8
Sample_10	Bioflocs	7225095	36.13
Sample_11	Bioflocs	7520173	37.6
SRR15635848	Rearing water	4445578	22.23
SRR15635857	Rearing water	4917463	24.59
SRR15635858	Rearing water	4420899	22.1
SRR15635842	Shrimp intestine	1866521	9.33
SRR15635843	Shrimp intestine	2459396	12.3
SRR15635844	Shrimp intestine	890364	4.45
SRR6675344	Shrimp intestine	614190	3.07
SRR6675345	Shrimp intestine	2386204	11.93
SRR6854571	Marine biofilm	49949	0.25
SRR6854572	Marine biofilm	61059	0.31
SRR6854573	Marine biofilm	122296	0.61
SRR6854574	Marine biofilm	46706	0.23
SRR6854575	Marine biofilm	42866	0.21
SRR6854576	Marine biofilm	108975	0.54
SRR6854577	Marine biofilm	531715	2.66
SRR6854578	Marine biofilm	195414	0.98
SRR6854579	Marine biofilm	318156	1.59
SRR6854580	Marine biofilm	107719	0.54
SRR6854581	Marine biofilm	70206	0.35
SRR6854582	Marine biofilm	87552	0.44
SRR6854583	Marine biofilm	82264	0.41
SRR6854584	Marine biofilm	78872	0.39
SRR6854585	Marine biofilm	158739	0.79
a Numeber of metagenomic reads mapped onto the recovered MAGs compdendium.
b Pecetantage of mapped reads based on the total paired-end reads (20 million)

## Sheet: Supplementary Table S8
Table S8. Categorization of recovred bacterial MAGs based on their frquency among the investigated metagenomes. MAGs present in more than 50 % of metagenomes were considered most frequently apperaed (MfA) and < 50% of metagenomes were considered leastfrequently apperaed (LfA) MAGs.
	Bf01S1	Bf02S1	Bf03S1	Bf04S1	Bf05S1	Bf06L2	Bf07L2	Bf08L2	Sample9	Sample10	Sample11	GTDB Taxonomy	Average relative abundance	Present in number of biofloc metagenomes	Category
7_bin.54	0	0	0.02	0.01	0.88	0.18	0.51	0.11	0.11	0.19	0.13	p__Acidobacteriota;c__Thermoanaerobaculia;o__UBA5704;f__JAIOJS01;g__JAIOJS01;s__	0.194545	9	MfA
Co_bin.310	0	0.03	0.03	0.07	0.01	2.25	1.08	0.03	0	0	0	p__Acidobacteriota;c__Thermoanaerobaculia;o__UBA5704;f__UBA5704;g__JAAELT01;s__	0.318182	7	MfA
Co_bin.377	0	0	0.03	0	0	0.02	0.04	0.12	0.01	0.01	0.01	p__Acidobacteriota;c__Terriglobia;o__Bryobacterales;f__UBA6623;g__RI-231;s__	0.0218182	7	MfA
1_bin.17	0.26	0.37	0.77	0.12	0.01	2.23	0.4	0.22	0.13	0.09	0.04	p__Actinomycetota;c__Actinomycetia;o__Actinomycetales;f__Microbacteriaceae;g__Microbacterium;s__	0.421818	11	MfA
11_bin.22	0	0.01	0.05	0.01	0.01	0.01	0.01	0.01	0.54	0.66	0.77	p__Actinomycetota;c__Acidimicrobiia;o__Acidimicrobiales;f__Ilumatobacteraceae;g__;s__	0.189091	10	MfA
3_bin.6	0.01	0.05	0.23	0.03	0	0.04	0.03	0.03	0.01	0.01	0.01	p__Actinomycetota;c__Acidimicrobiia;o__Acidimicrobiales;f__Ilumatobacteraceae;g__Ilumatobacter;s__	0.0409091	10	MfA
3_bin.64	0.01	0.12	0.41	0.02	0	0.13	0.04	0.02	0	0	0	p__Actinomycetota;c__Actinomycetia;o__Actinomycetales;f__Microbacteriaceae;g__Microbacterium;s__	0.0681818	7	MfA
6_bin.28	0.02	0.06	0.25	0.02	0.01	0.3	0.01	0	0.01	0.01	0	p__Actinomycetota;c__Actinomycetia;o__Actinomycetales;f__Demequinaceae;g__;s__	0.0627273	9	MfA
7_bin.47	0	0	0.01	0.01	0.01	0.02	0.11	0.03	0	0	0	p__Actinomycetota;c__Actinomycetia;o__Mycobacteriales;f__Mycobacteriaceae;g__Mycobacterium;s__	0.0172727	6	MfA
Co_bin.19	0	0.01	0.05	0.01	0	0.02	0.02	0.02	0	0	0	p__Actinomycetota;c__Acidimicrobiia;o__UBA5794;f__UBA5794;g__JACDBE01;s__	0.0118182	6	MfA
Co_bin.202	0	0.01	0.05	0.04	0.1	0.07	0.02	0.01	0.12	0.11	0.07	p__Actinomycetota;c__Actinomycetia;o__Mycobacteriales;f__Mycobacteriaceae;g__Mycobacterium;s__	0.0545455	10	MfA
Co_bin.261	0	0.01	0.06	0.01	0.01	0.05	0.01	0.08	0.01	0.01	0.01	p__Actinomycetota;c__Acidimicrobiia;o__UBA5794;f__UBA5794;g__UBA5794;s__	0.0236364	10	MfA
Co_bin.273	0.01	0.05	0.07	0.06	0.02	0.07	0.04	0.01	0.02	0.03	0.01	p__Actinomycetota;c__Acidimicrobiia;o__Acidimicrobiales;f__UBA8592;g__JAHECR01;s__	0.0354545	11	MfA
Co_bin.53	0	0.01	0.02	0.02	0.05	0.07	0.07	0.05	0.01	0.01	0.01	p__Actinomycetota;c__Acidimicrobiia;o__Acidimicrobiales;f__Ilumatobacteraceae;g__;s__	0.0290909	10	MfA
Co_bin.99	0.02	0.02	0.06	0.03	0.03	0.06	0.02	0	0	0	0	p__Actinomycetota;c__Acidimicrobiia;o__Acidimicrobiales;f__UBA11606;g__JAJRXC01;s__	0.0218182	7	MfA
1_bin.22	11.25	1.28	0	0.38	0.01	0.01	0.15	0.02	0.01	0	0	p__Bacteroidota;c__Bacteroidia;o__Chitinophagales;f__Saprospiraceae;g__Phaeodactylibacter;s__Phaeodactylibacter xiamenensis	1.19182	8	MfA
2_bin.37	0.02	0.27	0.15	0.04	0.01	0.01	0.01	0	0	0	0	p__Bacteroidota;c__Bacteroidia;o__Flavobacteriales;f__Schleiferiaceae;g__Owenweeksia;s__	0.0463636	7	MfA
2_bin.42	0.54	25.65	0.16	0.56	0.15	0.05	0.06	0.12	0	0	0	p__Bacteroidota;c__Bacteroidia;o__Chitinophagales;f__UBA2359;g__;s__	2.48091	8	MfA
3_bin.24	0	0	0.24	0.31	0.25	2.22	0.79	0.27	0	0	0	p__Bacteroidota;c__Bacteroidia;o__Chitinophagales;f__Saprospiraceae;g__JADKGY01;s__	0.370909	6	MfA
3_bin.37	0	0.05	0.07	0.03	0.01	0.04	0.01	0	0.05	0.02	0.02	p__Bacteroidota;c__Bacteroidia;o__Flavobacteriales;f__Flavobacteriaceae;g__Muricauda;s__	0.0272727	9	MfA
4_bin.16	0.38	0.24	0.45	3.26	0.12	0.01	0.03	0.02	0	0	0	p__Bacteroidota;c__Bacteroidia;o__Flavobacteriales;f__Flavobacteriaceae;g__Meridianimaribacter;s__Meridianimaribacter flavus	0.41	8	MfA
4_bin.40	0.29	0.01	0	1.82	0.33	0.1	0	0.02	0.03	0.01	0.01	p__Bacteroidota;c__Bacteroidia;o__Cytophagales;f__Spirosomaceae;g__Jiulongibacter;s__Jiulongibacter sediminis	0.238182	9	MfA
5_bin.32	0.19	0.44	0.09	0.01	1.7	0.02	0	0	0	0	0	p__Bacteroidota;c__Bacteroidia;o__Cytophagales;f__Cyclobacteriaceae;g__Cyclobacterium;s__Cyclobacterium xiamenense	0.222727	6	MfA
5_bin.51	0.03	0.01	0.01	0.04	0.85	0.01	1.4	0.15	0.06	0.02	0.04	p__Bacteroidota;c__Bacteroidia;o__Cytophagales;f__Cyclobacteriaceae;g__;s__	0.238182	11	MfA
6_bin.15	0	0.01	0	0.11	0.01	0.8	0.08	0.19	0.01	0.01	0.01	p__Bacteroidota;c__Bacteroidia;o__Chitinophagales;f__Saprospiraceae;g__JALEHC01;s__JALEHC01 sp022763215	0.111818	9	MfA
6_bin.19	0.02	0.05	0.29	0.47	0.07	0.76	0.03	0	0.01	0.01	0.01	p__Bacteroidota;c__Bacteroidia;o__Flavobacteriales;f__Flavobacteriaceae;g__Hanstruepera;s__	0.156364	10	MfA
6_bin.45	0.03	0.01	0.07	0.02	0.05	0.58	0.06	0	0.05	0.02	0.02	p__Bacteroidota;c__Bacteroidia;o__Flavobacteriales;f__Flavobacteriaceae;g__Formosa;s__	0.0827273	10	MfA
6_bin.64	0	0.01	0.06	0.06	0.09	0.23	0.19	0.01	0.04	0.02	0.02	p__Bacteroidota;c__Bacteroidia;o__Flavobacteriales;f__Flavobacteriaceae;g__Xanthomarina;s__Xanthomarina gelatinilytica	0.0663636	10	MfA
6_bin.65	0	0	0	0.01	0	0.56	0.17	0.03	0.11	0.07	0.08	p__Bacteroidota;c__Bacteroidia;o__Flavobacteriales;f__Flavobacteriaceae;g__Aquimarina;s__	0.0936364	7	MfA
6_bin.77	0.08	0.01	0.01	0.44	0.09	0.07	0.01	0.01	0.01	0.01	0	p__Bacteroidota;c__Bacteroidia;o__Cytophagales;f__Spirosomaceae;g__Jiulongibacter;s__Jiulongibacter sediminis	0.0672727	10	MfA
7_bin.1	1.16	0.2	0.03	0.02	0	0.01	8.28	0.86	0.08	0.05	0.06	p__Bacteroidota;c__Bacteroidia;o__Flavobacteriales;f__Flavobacteriaceae;g__Winogradskyella;s__Winogradskyella sp002682935	0.977273	10	MfA
7_bin.20	0.02	0.03	0.55	0.09	0.01	0	0.25	0	0	0	0	p__Bacteroidota;c__Bacteroidia;o__Flavobacteriales;f__Crocinitomicaceae;g__JAGQYP01;s__	0.0863636	6	MfA
7_bin.27	0.01	0.01	0.01	0.05	0.12	0.01	0.3	0	0	0	0	p__Bacteroidota;c__Bacteroidia;o__Flavobacteriales;f__UA16;g__JALQTD01;s__	0.0463636	7	MfA
7_bin.40	0.04	0.16	0.11	0.06	0	0.07	0.22	0	0	0	0	p__Bacteroidota;c__Bacteroidia;o__Flavobacteriales;f__Schleiferiaceae;g__Owenweeksia;s__	0.06	6	MfA
7_bin.42	0.01	0.08	0.19	0.1	0.08	0.79	0.31	0.11	0.11	0.08	0.08	p__Bacteroidota;c__Bacteroidia;o__Flavobacteriales;f__Flavobacteriaceae;g__Muricauda;s__	0.176364	11	MfA
7_bin.65	0.01	0.09	0.54	0.46	0.13	0.87	0.46	0.05	0.25	0.21	0.17	p__Bacteroidota;c__Bacteroidia;o__Flavobacteriales;f__Flavobacteriaceae;g__JAIOUW01;s__	0.294545	11	MfA
7_bin.82	0.08	0.04	0.06	3.12	0.05	0.52	0.73	0	0.04	0.02	0.02	p__Bacteroidota;c__Bacteroidia;o__Flavobacteriales;f__Flavobacteriaceae;g__Tenacibaculum;s__	0.425455	10	MfA
8_bin.33	2.24	0.02	0.02	3.19	0.19	0.02	0.13	0.3	0.02	0.02	0.02	p__Bacteroidota;c__Bacteroidia;o__Chitinophagales;f__Saprospiraceae;g__Phaeodactylibacter;s__Phaeodactylibacter sp024742755	0.560909	11	MfA
8_bin.62	0.01	0	0.01	0.02	0	0.02	0.02	0.26	0.01	0.01	0.01	p__Bacteroidota;c__Bacteroidia;o__Flavobacteriales;f__Flavobacteriaceae;g__Psychroflexus;s__	0.0336364	9	MfA
Co_bin.111	0.01	0.01	0	0.2	0.02	0.15	0.07	0	0.09	0.04	0.06	p__Bacteroidota;c__Bacteroidia;o__Flavobacteriales;f__Flavobacteriaceae;g__Tenacibaculum;s__Tenacibaculum discolor	0.0590909	9	MfA
Co_bin.134	0.03	0.21	0.52	0.21	0.01	0.12	0.05	0	0	0	0	p__Bacteroidota;c__Bacteroidia;o__Flavobacteriales;f__Flavobacteriaceae;g__Maribacter;s__	0.104545	7	MfA
Co_bin.179	0.05	0.09	0	0	0	0.06	7.79	0.09	0.01	0.01	0.01	p__Bacteroidota;c__Bacteroidia;o__Flavobacteriales;f__Flavobacteriaceae;g__Polaribacter;s__	0.737273	8	MfA
Co_bin.220	0	0.03	0.04	0.03	0	0.04	0.02	0.09	0.04	0.03	0.04	p__Bacteroidota;c__Bacteroidia;o__Chitinophagales;f__Saprospiraceae;g__Flavilitoribacter;s__	0.0327273	9	MfA
Co_bin.275	0	0.01	0.1	0.07	0	0	0	0.02	0.04	0.03	0.03	p__Bacteroidota;c__Bacteroidia;o__Flavobacteriales;f__Flavobacteriaceae;g__Pukyongia;s__	0.0272727	7	MfA
Co_bin.317	0	0	0.01	0.01	0	0.01	0.01	0.17	0.06	0.07	0.06	p__Bacteroidota;c__Rhodothermia;o__Rhodothermales;f__JABDKH01;g__;s__	0.0363636	8	MfA
Co_bin.324	0	0.03	0.07	0.03	0	0.04	0.01	0	0.01	0.01	0.01	p__Bacteroidota;c__Bacteroidia;o__Flavobacteriales;f__Flavobacteriaceae;g__Muricauda;s__Muricauda sp017795045	0.0190909	8	MfA
Co_bin.334	0	0	0	0	0	0.07	0.05	0.01	0.03	0.02	0.02	p__Bacteroidota;c__Bacteroidia;o__Flavobacteriales;f__Flavobacteriaceae;g__Lutimonas;s__	0.0181818	6	MfA
Co_bin.344	0	0.11	0.26	0.28	0.01	0.5	0.03	0.15	0.03	0.02	0.02	p__Bacteroidota;c__Bacteroidia;o__Chitinophagales;f__Saprospiraceae;g__;s__	0.128182	10	MfA
Co_bin.374	0	0.01	0.18	0.1	0.02	0.04	0.01	0	0.05	0.06	0.05	p__Bacteroidota;c__Bacteroidia;o__Cytophagales;f__Cyclobacteriaceae;g__SZUA-3;s__	0.0472727	9	MfA
Co_bin.381	0.24	0.08	0.21	0.14	0.05	0.2	0.23	0	0	0	0	p__Bacteroidota;c__Bacteroidia;o__Flavobacteriales;f__Flavobacteriaceae;g__GSB9;s__	0.104545	7	MfA
Co_bin.46	0	0.08	0.3	0.06	0.02	0.06	0.06	0.03	0.28	0.35	0.28	p__Bacteroidota;c__Bacteroidia;o__Chitinophagales;f__Saprospiraceae;g__JABDMH01;s__	0.138182	10	MfA
Co_bin.74	0	0	0.01	0.27	0	0.07	0.05	0.05	0.03	0.03	0.03	p__Bacteroidota;c__Bacteroidia;o__Flavobacteriales;f__Flavobacteriaceae;g__Psychroserpens;s__	0.0490909	8	MfA
Co2_bin.59	0.01	0	0.01	0.01	0	0	0.01	0	0.14	0.06	0.16	p__Bacteroidota;c__Bacteroidia;o__Flavobacteriales;f__Vicingaceae;g__BCD18;s__	0.0363636	7	MfA
Co_bin.265	0	0.02	0.24	0.02	0.03	0.04	0	0	0.05	0.05	0.04	p__Bdellovibrionota;c__UBA2361;o__UBA2361;f__;g__;s__	0.0445455	8	MfA
Co_bin.93	0	0.01	0.04	0.04	0.01	0.03	0.15	0.01	0	0	0	p__Bdellovibrionota;c__UBA2361;o__SZUA-149;f__SZUA-149;g__;s__	0.0263636	7	MfA
3_bin.83	0.05	0.01	0.14	0.03	0.02	0.08	0.04	0.01	0	0	0	p__Chloroflexota;c__Anaerolineae;o__Promineofilales;f__Promineofilaceae;g__;s__	0.0345455	8	MfA
6_bin.75	0	0	0.04	0.02	0.02	0.11	0.05	0.01	0	0	0	p__Chloroflexota;c__Anaerolineae;o__Promineofilales;f__Promineofilaceae;g__;s__	0.0227273	6	MfA
6_bin.76	0	0.06	0.22	0.02	0.13	0.07	0.01	0	0	0	0	p__Chloroflexota;c__Anaerolineae;o__Caldilineales;f__Caldilineaceae;g__JACQGT01;s__	0.0463636	6	MfA
8_bin.10	0	0.01	0.03	0.01	0	0.01	0.04	0.21	0.01	0	0	p__Chloroflexota;c__Anaerolineae;o__Promineofilales;f__Promineofilaceae;g__JADJSZ01;s__	0.0290909	7	MfA
Co_bin.203	0.01	0.18	0.66	0.05	0.36	0.15	0.03	0	0	0	0	p__Chloroflexota;c__Anaerolineae;o__Caldilineales;f__Caldilineaceae;g__JACQGT01;s__	0.130909	7	MfA
Co_bin.122	0	0	0.01	0	0.01	0.08	0.09	0.23	0.01	0.01	0	p__Desulfobacterota_B;c__Binatia;o__UBA12015;f__UBA12015;g__VGTG01;s__	0.04	7	MfA
11_bin.9	0	0	0	0	0.02	0.01	0.01	0.01	0.63	0.7	0.71	p__Gemmatimonadota;c__Gemmatimonadetes;o__Longimicrobiales;f__UBA6960;g__;s__	0.19	7	MfA
8_bin.26	0	0	0.02	0	0	0.01	0	0.95	0.22	0.2	0.28	p__Gemmatimonadota;c__Gemmatimonadetes;o__Longimicrobiales;f__UBA6960;g__IDS-52;s__	0.152727	6	MfA
Co_bin.358	0	0.01	0.13	0.02	0.02	0.24	0.49	0.06	0.01	0.01	0.01	p__Gemmatimonadota;c__Gemmatimonadetes;o__Longimicrobiales;f__UBA6960;g__UBA2589;s__	0.0909091	10	MfA
Co_bin.245	0	0	0.02	0.01	0.05	0.03	0.04	0.02	0	0	0	p__Hydrogenedentota;c__Hydrogenedentia;o__Hydrogenedentiales;f__;g__;s__	0.0154545	6	MfA
Co_bin.7	0.02	0.24	0.1	0.02	0	0.01	0.01	0	0	0	0	p__Hydrogenedentota;c__Hydrogenedentia;o__Hydrogenedentiales;f__JAEUWI01;g__JAEUWI01;s__	0.0363636	6	MfA
2_bin.9	0.01	1.89	0.06	0	0	0	0.1	0.19	0.01	0.01	0.01	p__Myxococcota;c__Bradymonadia;o__UBA7976;f__UBA1532;g__JACKDN01;s__	0.207273	8	MfA
3_bin.16	0	0.1	1.19	0.18	0	0.1	0.01	0.01	0	0	0	p__Myxococcota;c__Polyangia;o__Polyangiales;f__Sandaracinaceae;g__;s__	0.144545	6	MfA
3_bin.88	0	0.56	1.5	0.74	0.01	0	0.85	0	0.04	0.04	0.04	p__Myxococcota;c__Bradymonadia;o__UBA7976;f__UBA1532;g__JACKDM01;s__	0.343636	8	MfA
8_bin.71	0	2.94	0.27	0.32	0.11	0.04	0.01	4.43	1.64	1.39	2.08	p__Myxococcota;c__Polyangia;o__Nannocystales;f__Nannocystaceae;g__JACKDW01;s__	1.20273	10	MfA
Co_bin.144	0	0.03	1.46	0.13	0.05	0.37	0.1	0.04	0	0	0	p__Myxococcota;c__WYAZ01;o__WYAZ01;f__WYAZ01;g__;s__	0.198182	7	MfA
Co_bin.186	0.04	0.12	0	0.35	0	0.01	0	0	0.02	0.02	0.02	p__Myxococcota;c__Bradymonadia;o__UBA7976;f__UBA1532;g__JACKDM01;s__	0.0527273	7	MfA
Co_bin.322	0	0	0.13	0.17	0.01	0.15	0.25	0.01	0.01	0.01	0.01	p__Myxococcota;c__Polyangia;o__Nannocystales;f__Nannocystaceae;g__;s__	0.0681818	9	MfA
Co_bin.371	0	0	0	0	0.01	0.09	1.81	0.18	0.01	0.01	0.02	p__Myxococcota;c__Polyangia;o__Nannocystales;f__Nannocystaceae;g__JACKDW01;s__	0.193636	7	MfA
Co_bin.389	0	0.05	0	0	0.03	0.01	0.11	0.01	0.04	0.03	0.03	p__Myxococcota;c__Polyangia;o__Polyangiales;f__SG8-38;g__;s__	0.0281818	8	MfA
Co_bin.94	0	0	0.02	0.02	0	0.44	0.08	0.04	0.04	0.04	0.05	p__Myxococcota_A;c__UBA9160;o__UBA9160;f__UBA4427;g__UBA4427;s__	0.0663636	8	MfA
Co_bin.365	0	0	0.11	0	0.01	0.03	0.06	0.08	0.01	0	0.02	p__Nitrospirota;c__Nitrospiria;o__Nitrospirales;f__UBA8639;g__UBA8639;s__	0.0290909	7	MfA
2_bin.36	0.01	0.07	0.1	0.02	0	0	0.01	0.01	0	0	0	p__Patescibacteria;c__Saccharimonadia;o__Saccharimonadales;f__SZUA-47;g__;s__	0.02	6	MfA
6_bin.24	0.01	0.06	0.05	0	0	0.12	0.01	0.01	0	0	0	p__Patescibacteria;c__Saccharimonadia;o__Saccharimonadales;f__UBA1020;g__UBA1020;s__	0.0236364	6	MfA
7_bin.72	0.04	3.32	1.06	0.01	0	0.04	0.04	0.03	0	0	0	p__Patescibacteria;c__Saccharimonadia;o__Saccharimonadales;f__UBA1547;g__Microsaccharimonas;s__	0.412727	7	MfA
2_bin.40	0.01	0.32	0.01	0.01	0.01	0	0.02	0	0	0	0	p__Planctomycetota;c__Planctomycetia;o__Planctomycetales;f__Planctomycetaceae;g__JABMPE01;s__	0.0345455	6	MfA
2_bin.52	0.01	0.19	0.73	0.03	0	0.01	0	0.01	0	0	0	p__Planctomycetota;c__Phycisphaerae;o__Phycisphaerales;f__UBA1924;g__JAHBXC01;s__	0.0890909	6	MfA
3_bin.104	0	0.01	0.35	0.06	0.02	0.16	0.18	0.03	0	0	0	p__Planctomycetota;c__UBA1135;o__UBA1135;f__;g__;s__	0.0736364	7	MfA
3_bin.21	0	0.01	2.04	1.71	0.61	0.26	0.01	0.01	0	0	0	p__Planctomycetota;c__JAFGQW01;o__JAFGQW01;f__JAFGQW01;g__;s__	0.422727	7	MfA
3_bin.30	0	0.01	0.23	0.09	0	0	0	0	0.01	0.01	0.01	p__Planctomycetota;c__UBA1135;o__UBA1135;f__GCA-002686595;g__NORP259;s__	0.0327273	6	MfA
3_bin.35	0	0.03	0.8	0.21	0.2	2.05	0.29	0.21	0	0	0	p__Planctomycetota;c__UBA1135;o__UBA1135;f__GCA-002686595;g__JACKHV01;s__	0.344545	7	MfA
3_bin.92	0	0	0.09	0.08	0.02	0.02	0.1	0.5	0.02	0.02	0.02	p__Planctomycetota;c__Phycisphaerae;o__Phycisphaerales;f__UBA1924;g__JACKHE01;s__	0.0790909	9	MfA
4_bin.8	0	0.06	0.11	1.23	0.46	0.05	0.03	0.01	0.14	0.14	0.13	p__Planctomycetota;c__Phycisphaerae;o__Phycisphaerales;f__Phycisphaeraceae;g__JAHQVV01;s__	0.214545	10	MfA
8_bin.18	0	0	0	0	0	0.03	0.05	0.66	0.03	0.03	0.03	p__Planctomycetota;c__Phycisphaerae;o__UBA1845;f__Fen-1342;g__CAADGL01;s__	0.0754545	6	MfA
8_bin.52	0	0	0	0	0.01	0.01	0.03	0.33	0.01	0.02	0.02	p__Planctomycetota;c__Phycisphaerae;o__UBA1845;f__UBA1845;g__UBA1845;s__	0.0390909	7	MfA
Co_bin.173	0	0	0.01	0.01	0.02	0.07	0.08	0.44	0.27	0.31	0.3	p__Planctomycetota;c__Phycisphaerae;o__Phycisphaerales;f__Phycisphaeraceae;g__Phycisphaera;s__	0.137273	9	MfA
Co_bin.204	0	0.01	0.33	0.01	0.01	0	0.01	0.08	0	0	0	p__Planctomycetota;c__Planctomycetia;o__Pirellulales;f__Pirellulaceae;g__ARS98;s__	0.0409091	6	MfA
Co_bin.211	0	0	0.02	0.02	0.01	0.02	0.08	0.19	0.01	0.01	0.01	p__Planctomycetota;c__Phycisphaerae;o__UBA1845;f__UTPLA1;g__ECT2AJA-110-A;s__	0.0336364	9	MfA
Co_bin.225	0	0	0	0.01	0.01	0.01	0.02	0.42	0.05	0.05	0.07	p__Planctomycetota;c__Phycisphaerae;o__Phycisphaerales;f__UBA1924;g__JACKHC01;s__	0.0581818	8	MfA
Co_bin.312	0	0.2	0.03	0.01	0.01	0.01	0.02	0	0	0	0	p__Planctomycetota;c__Planctomycetia;o__Planctomycetales;f__Planctomycetaceae;g__Fuerstiella;s__	0.0254545	6	MfA
Co_bin.343	0	0.01	0.01	0.02	0.01	0.1	0.09	0	0	0	0	p__Planctomycetota;c__Planctomycetia;o__Planctomycetales;f__Planctomycetaceae;g__Thalassoglobus;s__	0.0218182	6	MfA
Co2_bin.31	0	0.01	0.02	0.01	0	0.02	0	0	0.26	0.41	0.14	p__Planctomycetota;c__Planctomycetia;o__Planctomycetales;f__Planctomycetaceae;g__JAHBXU01;s__	0.0790909	7	MfA
Co2_bin.70	0	0	0	0.01	0	0.02	0.04	0.08	0.11	0.28	0.13	p__Planctomycetota;c__Planctomycetia;o__Pirellulales;f__Pirellulaceae;g__Mariniblastus;s__	0.0609091	7	MfA
1_bin.1	4.67	0.1	0.04	0.49	0.68	0.43	0.36	0.03	0.02	0.02	0.02	p__Pseudomonadota;c__Alphaproteobacteria;o__Rhodobacterales;f__Rhodobacteraceae;g__Marivita;s__	0.623636	11	MfA
1_bin.13	0.2	0.05	0.05	0.34	0.85	0.53	0.51	0.1	0.01	0.01	0.01	p__Pseudomonadota;c__Alphaproteobacteria;o__Rhodobacterales;f__Rhodobacteraceae;g__Marivita;s__	0.241818	11	MfA
1_bin.20	1.68	0.03	0.01	0.03	0.1	0.05	0.03	0.01	0	0	0	p__Pseudomonadota;c__Alphaproteobacteria;o__Rhodobacterales;f__Rhodobacteraceae;g__Donghicola;s__Donghicola eburneus	0.176364	8	MfA
1_bin.26	0.16	0.03	0.01	0.03	0.03	0.03	0.02	0	0	0	0	p__Pseudomonadota;c__Alphaproteobacteria;o__Rhizobiales;f__Devosiaceae;g__Devosia_A;s__	0.0281818	7	MfA
1_bin.32	5.71	0.02	0	0.19	1.14	0.09	0.01	0	0	0	0	p__Pseudomonadota;c__Alphaproteobacteria;o__Rhodobacterales;f__Rhodobacteraceae;g__Tropicibacter;s__Tropicibacter sp003667315	0.650909	6	MfA
1_bin.4	0.51	0.02	0.01	0.35	0.52	0.24	0.33	0.06	0.01	0.02	0.01	p__Pseudomonadota;c__Alphaproteobacteria;o__Rhodobacterales;f__Rhodobacteraceae;g__Dinoroseobacter;s__	0.189091	11	MfA
1_bin.44	0.08	0.16	0.05	0.02	0.01	0.03	0.01	0	0	0	0	p__Pseudomonadota;c__Alphaproteobacteria;o__Rhodobacterales;f__Rhodobacteraceae;g__Amaricoccus;s__	0.0327273	7	MfA
1_bin.6	0.08	0.01	0.01	0.01	0.02	0.01	0.01	0	0	0	0	p__Pseudomonadota;c__Alphaproteobacteria;o__Rhodobacterales;f__Rhodobacteraceae;g__Marivivens;s__	0.0136364	7	MfA
1_bin.9	0.61	0.06	0.01	0	0.04	0	0.03	0.01	0	0	0	p__Pseudomonadota;c__Alphaproteobacteria;o__Sphingomonadales;f__Sphingomonadaceae;g__Alteraurantiacibacter;s__	0.0690909	6	MfA
2_bin.18	0.28	0.37	0.01	0	0	0.08	0.02	0.06	0	0	0	p__Pseudomonadota;c__Alphaproteobacteria;o__Rhodobacterales;f__Rhodobacteraceae;g__Pikeienuella;s__	0.0745455	6	MfA
2_bin.27	0.07	0.29	0.4	0.37	0.03	0.36	0.17	0.02	0.01	0.01	0.01	p__Pseudomonadota;c__Alphaproteobacteria;o__Rhodobacterales;f__Rhodobacteraceae;g__Aliiroseovarius;s__	0.158182	11	MfA
2_bin.31	0.11	0.65	0.17	0.01	0.01	0.05	0	0	0	0	0	p__Pseudomonadota;c__Alphaproteobacteria;o__Rhodobacterales;f__Rhodobacteraceae;g__Amaricoccus;s__	0.0909091	6	MfA
2_bin.35	0.69	0.26	0	0.01	0	0.02	0.01	0.02	0	0	0	p__Pseudomonadota;c__Gammaproteobacteria;o__Pseudomonadales;f__Halieaceae;g__Aequoribacter;s__	0.0918182	6	MfA
2_bin.48	0.04	0.76	0.38	0.04	0.01	0.19	0.04	0.02	0	0	0	p__Pseudomonadota;c__Alphaproteobacteria;o__Rhodobacterales;f__Rhodobacteraceae;g__Meridianimarinicoccus;s__Meridianimarinicoccus sp014901205	0.134545	8	MfA
2_bin.53	0.17	0.67	0.58	0.34	0.08	0.01	0	0	0	0	0	p__Pseudomonadota;c__Gammaproteobacteria;o__Pseudomonadales;f__Halieaceae;g__GCA-2748505;s__	0.168182	6	MfA
2_bin.59	0.04	0.13	0.01	0	0.04	0.02	0.05	0	0	0	0	p__Pseudomonadota;c__Gammaproteobacteria;o__Pseudomonadales;f__Pseudohongiellaceae;g__UBA9145;s__UBA9145 sp023254735	0.0263636	6	MfA
2_bin.60	0.32	0.47	0.57	1.36	0.31	0.28	0.05	0	0.01	0.02	0.01	p__Pseudomonadota;c__Alphaproteobacteria;o__Rhodobacterales;f__Rhodobacteraceae;g__Ruegeria;s__	0.309091	10	MfA
3_bin.33	0.02	0.03	0.05	0.02	0.01	0.01	0.01	0.01	0	0	0	p__Pseudomonadota;c__Gammaproteobacteria;o__Pseudomonadales;f__HTCC2089;g__UBA4421;s__	0.0145455	8	MfA
3_bin.36	0.19	0.18	1.14	0.54	0.09	0.04	0.01	0	0.06	0.09	0.07	p__Pseudomonadota;c__Alphaproteobacteria;o__Rhodobacterales;f__Rhodobacteraceae;g__Ruegeria;s__	0.219091	10	MfA
3_bin.46	0.01	0.09	0.45	0.11	0.03	0.19	0.06	0.01	0.01	0.01	0.01	p__Pseudomonadota;c__Alphaproteobacteria;o__Rhodobacterales;f__Rhodobacteraceae;g__Arenibacterium_A;s__	0.0890909	11	MfA
3_bin.61	0	0.09	0.28	0.03	0	0.01	0.01	0.07	0	0	0	p__Pseudomonadota;c__Alphaproteobacteria;o__Caulobacterales;f__Parvularculaceae;g__Marinicaulis;s__	0.0445455	6	MfA
3_bin.63	0.01	0.13	0.35	0.14	0.02	0.09	0.12	0.1	0	0	0	p__Pseudomonadota;c__Gammaproteobacteria;o__Pseudomonadales;f__Halieaceae;g__Halioglobus;s__	0.0872727	8	MfA
3_bin.69	0	0.04	0.15	0.01	0	0	0	0	0.01	0.01	0.01	p__Pseudomonadota;c__Gammaproteobacteria;o__Woeseiales;f__Woeseiaceae;g__UBA1847;s__	0.0209091	6	MfA
3_bin.7	0.06	1.19	9.6	0.72	0.1	0.26	0.07	0.04	0	0	0	p__Pseudomonadota;c__Gammaproteobacteria;o__Xanthomonadales;f__SZUA-36;g__W260;s__	1.09455	8	MfA
3_bin.86	0.14	0.08	0.18	0.19	0.14	0.08	0.03	0.01	0.01	0.01	0.01	p__Pseudomonadota;c__Alphaproteobacteria;o__Rhodobacterales;f__Rhodobacteraceae;g__Ruegeria;s__	0.08	11	MfA
4_bin.29	0.02	0.07	0.39	0.45	0.03	0.03	0	0	0	0	0	p__Pseudomonadota;c__Gammaproteobacteria;o__Xanthomonadales;f__Xanthomonadaceae;g__Lysobacter_C;s__Lysobacter_C spongiae	0.09	6	MfA
4_bin.36	0.33	0.02	0.01	1	0.36	0.22	0.23	0.05	0.01	0.02	0.01	p__Pseudomonadota;c__Alphaproteobacteria;o__Rhodobacterales;f__Rhodobacteraceae;g__Dinoroseobacter;s__	0.205455	11	MfA
4_bin.49	0.04	0.01	0	1.18	0.13	0.04	0.02	0.03	0	0	0	p__Pseudomonadota;c__Alphaproteobacteria;o__Rhodobacterales;f__Rhodobacteraceae;g__Pseudophaeobacter_A;s__Pseudophaeobacter_A gallaeciensis_A	0.131818	7	MfA
4_bin.7	0.02	0.27	0.97	0.33	0.04	0.23	0.21	0.06	0	0	0	p__Pseudomonadota;c__Gammaproteobacteria;o__Woeseiales;f__Woeseiaceae;g__UBA1844;s__	0.193636	8	MfA
5_bin.2	0.32	0.08	0.02	2.31	12	0.37	0.16	0.05	0.01	0.01	0	p__Pseudomonadota;c__Alphaproteobacteria;o__Rhodobacterales;f__Rhodobacteraceae;g__Marivita;s__Marivita cryptomonadis	1.39364	10	MfA
5_bin.6	0.04	0	0	0.48	0.61	0.06	0.01	0.17	0	0	0	p__Pseudomonadota;c__Alphaproteobacteria;o__Rhodobacterales;f__Rhodobacteraceae;g__GCA-004216475;s__	0.124545	6	MfA
5_bin.9	0.57	0.02	0.02	0.62	3.61	0.6	0.5	0.06	0.01	0.01	0.01	p__Pseudomonadota;c__Alphaproteobacteria;o__Rhodobacterales;f__Rhodobacteraceae;g__Dinoroseobacter;s__	0.548182	11	MfA
6_bin.1	0	0	0.01	0.08	0.05	0.48	0.09	0.04	0	0	0	p__Pseudomonadota;c__Gammaproteobacteria;o__Pseudomonadales;f__HTCC2089;g__SZUA-309;s__	0.0681818	6	MfA
6_bin.25	0	0.02	0.59	0.27	0.27	1.47	0.18	0.05	0	0	0	p__Pseudomonadota;c__Gammaproteobacteria;o__Xanthomonadales;f__SZUA-36;g__;s__	0.259091	7	MfA
6_bin.31	0.05	0.01	0.02	0.05	0.08	0.85	0.11	0.04	0.01	0.01	0	p__Pseudomonadota;c__Alphaproteobacteria;o__Rhodobacterales;f__Rhodobacteraceae;g__Roseovarius;s__	0.111818	10	MfA
6_bin.34	0.04	0.01	0.01	0.18	0.21	1.34	0.06	0.03	0.02	0.02	0.02	p__Pseudomonadota;c__Alphaproteobacteria;o__Rhodobacterales;f__Rhodobacteraceae;g__Marivita;s__	0.176364	11	MfA
6_bin.43	0.14	0.05	0.04	0.46	0.97	0.7	0.52	0.17	0.01	0.01	0.01	p__Pseudomonadota;c__Alphaproteobacteria;o__Rhodobacterales;f__Rhodobacteraceae;g__Marivita;s__	0.28	11	MfA
7_bin.18	0	0.02	0.08	0.09	0.01	0.11	0.65	0.12	0	0	0	p__Pseudomonadota;c__Gammaproteobacteria;o__Pseudomonadales;f__Halieaceae;g__Halioglobus;s__	0.0981818	7	MfA
7_bin.58	0.22	0.27	0.01	0	0	0.23	0.38	0.04	0	0	0.01	p__Pseudomonadota;c__Alphaproteobacteria;o__Rhodobacterales;f__Rhodobacteraceae;g__Pikeienuella;s__	0.105455	7	MfA
7_bin.6	0	0	0.02	0	0	0.15	0.23	0.04	0.04	0.05	0.04	p__Pseudomonadota;c__Gammaproteobacteria;o__Arenicellales;f__CAJQKF01;g__BQJD01;s__	0.0518182	7	MfA
7_bin.61	0	0	0	0	0.01	0.02	0.03	0.04	0.03	0.02	0.02	p__Pseudomonadota;c__Alphaproteobacteria;o__Caulobacterales;f__TH1-2;g__Vitreimonas;s__	0.0154545	7	MfA
7_bin.67	0.45	0.06	0	1.51	0.02	0.69	0.6	0	0.01	0	0.01	p__Pseudomonadota;c__Gammaproteobacteria;o__Enterobacterales_A;f__Alteromonadaceae;g__Pseudoalteromonas;s__Pseudoalteromonas spongiae	0.304545	8	MfA
7_bin.73	0.37	0.11	0.74	0.45	0.27	1.27	0.58	0.12	0.12	0.1	0.1	p__Pseudomonadota;c__Alphaproteobacteria;o__Rhodobacterales;f__Rhodobacteraceae;g__Albidovulum;s__	0.384545	11	MfA
7_bin.79	0.02	0.28	3.16	1.07	0.23	1.2	0.28	0.12	0.01	0.01	0.01	p__Pseudomonadota;c__Gammaproteobacteria;o__Woeseiales;f__Woeseiaceae;g__JAACFB01;s__	0.580909	11	MfA
7_bin.9	0	0.09	0.94	0.29	0.11	1.15	0.56	0.17	0.05	0.05	0.04	p__Pseudomonadota;c__Gammaproteobacteria;o__Arenicellales;f__CAJQKF01;g__BQJD01;s__	0.313636	10	MfA
8_bin.20	0	0	0	0.03	0.3	0.08	0.31	0.4	0.02	0.02	0.03	p__Pseudomonadota;c__Gammaproteobacteria;o__Pseudomonadales;f__HTCC2089;g__;s__	0.108182	8	MfA
8_bin.23	0	0.02	0.05	0.01	0	0.04	0.06	0.39	0	0	0	p__Pseudomonadota;c__Alphaproteobacteria;o__Caulobacterales;f__Parvularculaceae;g__Marinicaulis;s__	0.0518182	6	MfA
8_bin.35	0	0	0	0	0	0.01	0.02	0.67	0.03	0.04	0.04	p__Pseudomonadota;c__Gammaproteobacteria;o__Pseudomonadales;f__Halieaceae;g__Halioglobus;s__	0.0736364	6	MfA
8_bin.55	0	0	0	0	0	0.03	0.22	0.13	0.04	0.04	0.04	p__Pseudomonadota;c__Gammaproteobacteria;o__GCA-2729495;f__GCA-2729495;g__GCA-2729495;s__	0.0454545	6	MfA
8_bin.56	0	0.01	0.06	0.01	0	0.06	0.13	0.37	0	0	0	p__Pseudomonadota;c__Gammaproteobacteria;o__Arenicellales;f__CAJQKF01;g__BQJD01;s__	0.0581818	6	MfA
8_bin.76	0.01	0	0.02	0.01	0.03	0.15	0.22	0.47	0	0	0	p__Pseudomonadota;c__Alphaproteobacteria;o__Rhodobacterales;f__Rhodobacteraceae;g__Albidovulum;s__	0.0827273	7	MfA
Co_bin.113	0	0	0.04	0.12	0.01	0.01	0.18	0.03	0.02	0.02	0.02	p__Pseudomonadota;c__Gammaproteobacteria;o__Xanthomonadales;f__SZUA-5;g__SZUA-5;s__	0.0409091	9	MfA
Co_bin.14	0.01	0.03	0.03	0.02	0.01	0.06	0.03	0	0	0	0	p__Pseudomonadota;c__Alphaproteobacteria;o__Rhodobacterales;f__Rhodobacteraceae;g__Aliiroseovarius;s__Aliiroseovarius zhejiangensis	0.0172727	7	MfA
Co_bin.193	0	0.18	0.01	0.02	0	0.01	0	0	0.09	0.04	0.11	p__Pseudomonadota;c__Gammaproteobacteria;o__Enterobacterales_A;f__Kangiellaceae;g__Aliikangiella;s__	0.0418182	7	MfA
Co_bin.231	0	0	0.01	0	0	0.01	0.72	0.08	0.02	0.02	0.02	p__Pseudomonadota;c__Gammaproteobacteria;o__Pseudomonadales;f__;g__;s__	0.08	7	MfA
Co_bin.233	0	0	0	0.04	0.39	0.21	1.05	0	0.01	0.01	0.01	p__Pseudomonadota;c__Gammaproteobacteria;o__Xanthomonadales;f__Marinicellaceae;g__Marinicella;s__	0.156364	7	MfA
Co_bin.240	0	0.1	0.14	0.01	0	0.05	0.04	0.02	0	0	0.01	p__Pseudomonadota;c__Gammaproteobacteria;o__Burkholderiales;f__Nitrosomonadaceae;g__Nitrosomonas;s__	0.0336364	7	MfA
Co_bin.244	0.02	0.04	0.21	0.08	0.04	0.13	0.03	0.01	0.03	0.02	0.02	p__Pseudomonadota;c__Alphaproteobacteria;o__Geminicoccales;f__Geminicoccaceae;g__SLRI01;s__	0.0572727	11	MfA
Co_bin.250	0.03	0.09	0.04	0.09	0.01	0.03	0.01	0	0	0	0	p__Pseudomonadota;c__Alphaproteobacteria;o__Rhodobacterales;f__Rhodobacteraceae;g__JL08;s__	0.0272727	7	MfA
Co_bin.252	0.01	0.02	0.07	0.12	0.03	0.25	0.13	0	0	0	0	p__Pseudomonadota;c__Alphaproteobacteria;o__Rhodobacterales;f__Rhodobacteraceae;g__Sedimentitalea;s__	0.0572727	7	MfA
Co_bin.272	0.14	0.05	0.02	0.1	1.81	0.73	0.14	0.44	0.03	0.03	0.03	p__Pseudomonadota;c__Alphaproteobacteria;o__Rhodobacterales;f__Rhodobacteraceae;g__Marivita;s__	0.32	11	MfA
Co_bin.305	0	0.01	0.01	0	0.03	0.07	0.32	0.01	0	0	0	p__Pseudomonadota;c__Alphaproteobacteria;o__Rhizobiales;f__Amorphaceae;g__Acuticoccus;s__	0.0409091	6	MfA
Co_bin.314	0.02	0.02	0.13	0.14	0.01	0.01	0	0	0	0	0	p__Pseudomonadota;c__Gammaproteobacteria;o__Xanthomonadales;f__Xanthomonadaceae;g__Lysobacter_C;s__	0.03	6	MfA
Co_bin.315	0	0	0	0.01	0	0.09	0.04	0.05	0.01	0.01	0.01	p__Pseudomonadota;c__Gammaproteobacteria;o__Pseudomonadales;f__HTCC2089;g__SZUA-309;s__	0.02	7	MfA
Co_bin.328	0	0	0.04	0.02	0.02	0.22	0.04	0.03	0	0	0	p__Pseudomonadota;c__Gammaproteobacteria;o__Xanthomonadales;f__SZUA-36;g__W260;s__	0.0336364	6	MfA
Co_bin.33	0.01	0	0.01	0.04	0.03	0.11	0.08	0.04	0.02	0.02	0.02	p__Pseudomonadota;c__Alphaproteobacteria;o__Rhodobacterales;f__Rhodobacteraceae;g__;s__	0.0345455	10	MfA
Co_bin.338	0	0	0	0	0.03	0.06	0.07	0.05	0.12	0.09	0.08	p__Pseudomonadota;c__Alphaproteobacteria;o__Caulobacterales;f__TH1-2;g__Vitreimonas;s__	0.0454545	7	MfA
Co_bin.357	0.05	0.06	0.05	0.01	0	0.01	0.01	0.01	0.01	0.01	0.01	p__Pseudomonadota;c__Alphaproteobacteria;o__Rhodobacterales;f__Rhodobacteraceae;g__Pikeienuella;s__	0.0209091	10	MfA
Co_bin.379	0	0.01	0.01	0.07	0.09	0.01	0.03	0.01	0	0	0	p__Pseudomonadota;c__Gammaproteobacteria;o__Pseudomonadales;f__HTCC2089;g__;s__	0.0209091	7	MfA
Co_bin.393	0.01	0.03	0.1	0.01	0.01	0.02	0.01	0.01	0	0	0	p__Pseudomonadota;c__Alphaproteobacteria;o__Rhizobiales;f__Kaistiaceae;g__JADLGL01;s__	0.0181818	8	MfA
Co_bin.43	0	0	0.03	0.01	0.01	0.18	0.12	0.03	0	0	0	p__Pseudomonadota;c__Gammaproteobacteria;o__Nitrococcales;f__Nitrococcaceae;g__Nitrococcus;s__	0.0345455	6	MfA
Co_bin.45	8.39	0.26	0.01	0.11	0.42	0.48	0.61	0.02	0	0	0	p__Pseudomonadota;c__Alphaproteobacteria;o__Rhodobacterales;f__Rhodobacteraceae;g__Donghicola;s__	0.936364	8	MfA
Co_bin.60	0.02	0.01	0.02	0.11	1.91	0.14	0.58	0.05	0	0	0	p__Pseudomonadota;c__Gammaproteobacteria;o__Pseudomonadales;f__HTCC2089;g__;s__	0.258182	8	MfA
Co_bin.66	0	0	0.03	0.02	0.03	0.16	0.17	0.12	0	0	0	p__Pseudomonadota;c__Gammaproteobacteria;o__Arenicellales;f__LS-SOB;g__VYFG01;s__	0.0481818	6	MfA
Co_bin.81	0.01	0.06	0.06	0.18	0.02	0.01	0	0.01	0	0	0	p__Pseudomonadota;c__Gammaproteobacteria;o__Pseudomonadales;f__Halieaceae;g__Congregibacter;s__	0.0318182	7	MfA
Co2_bin.12	0	0	0.01	0.01	0	0.01	0.01	0.01	0.22	0.18	0.11	p__Pseudomonadota;c__Alphaproteobacteria;o__Rhizobiales;f__Kaistiaceae;g__Bauldia;s__	0.0509091	8	MfA
Co2_bin.48	0	0.01	0.05	0.02	0.01	0.01	0.01	0.01	0.37	0.27	0.25	p__Pseudomonadota;c__Alphaproteobacteria;o__Rhizobiales;f__Rhizobiaceae;g__G017794825;s__	0.0918182	10	MfA
Co2_bin.49	0.01	0	0.01	0.02	0.02	0.01	0	0	0.6	0.69	0.62	p__Pseudomonadota;c__Alphaproteobacteria;o__Rhodobacterales;f__Rhodobacteraceae;g__Marinovum;s__	0.18	8	MfA
Co2_bin.63	0.01	0	0.01	0.01	0.01	0.02	0.01	0	0.22	0.17	0.13	p__Pseudomonadota;c__Alphaproteobacteria;o__Rhizobiales;f__Devosiaceae;g__Cucumibacter;s__	0.0536364	9	MfA
Co2_bin.81	0.01	0	0	0	0.01	0.01	0.01	0.03	0.39	0.55	0.36	p__Pseudomonadota;c__Alphaproteobacteria;o__Rhizobiales;f__Methyloligellaceae;g__;s__	0.124545	8	MfA
Co2_bin.9	0.02	0	0	0.01	0.02	0.01	0.01	0	0.18	0.23	0.17	p__Pseudomonadota;c__Alphaproteobacteria;o__Rhizobiales;f__Methyloligellaceae;g__;s__	0.0590909	8	MfA
2_bin.28	7.48	1.52	0.01	0	2.1	3.87	0.18	0.12	0	0	0	p__Verrucomicrobiota;c__Verrucomicrobiae;o__Verrucomicrobiales;f__Akkermansiaceae;g__SW10;s__SW10 sp023263995	1.38909	7	MfA
Co_bin.135	0	0	0.01	0.07	0.02	0.21	0.01	0.16	0	0	0	p__Verrucomicrobiota;c__Verrucomicrobiae;o__Verrucomicrobiales;f__DEV007;g__;s__	0.0436364	6	MfA
Co_bin.289	0	0	0	0.09	0.05	0.28	0.01	0	0.01	0.01	0.01	p__Verrucomicrobiota;c__Verrucomicrobiae;o__Verrucomicrobiales;f__Akkermansiaceae;g__Haloferula;s__	0.0418182	7	MfA
Co_bin.296	0.03	0.03	0.18	6	0.37	0.11	0.17	0	0	0	0	p__Verrucomicrobiota;c__Verrucomicrobiae;o__Verrucomicrobiales;f__Akkermansiaceae;g__Haloferula;s__	0.626364	7	MfA
Co_bin.299	0	0	0.01	0	0	0.07	0.04	0.02	0.01	0.01	0.01	p__Verrucomicrobiota;c__Verrucomicrobiae;o__Opitutales;f__UBA2995;g__UBA2995;s__	0.0154545	7	MfA
Co_bin.177	0	0	0	0	0	0	0.06	32.17	0	0	0	p__Acidobacteriota;c__Holophagae;o__Acanthopleuribacterales;f__Acanthopleuribacteraceae;g__Acanthopleuribacter;s__	2.93	2	LfA
Co2_bin.18	0	0	0	0	0	0	0	0	0.2	0.22	0.18	p__Acidobacteriota;c__Blastocatellia;o__Pyrinomonadales;f__Pyrinomonadaceae;g__Aridibacter;s__	0.0545455	3	LfA
Co2_bin.33	0	0	0	0	0	0	0	0	0.21	0.24	0.47	p__Acidobacteriota;c__Holophagae;o__Acanthopleuribacterales;f__Acanthopleuribacteraceae;g__;s__	0.0836364	3	LfA
Co2_bin.46	0	0	0	0	0	0	0	0	0.22	0.23	0.21	p__Acidobacteriota;c__Blastocatellia;o__Pyrinomonadales;f__Pyrinomonadaceae;g__;s__	0.06	3	LfA
1_bin.18	0.1	0.2	0	0	0.31	0	0	0	0	0	0	p__Actinomycetota;c__Actinomycetia;o__Actinomycetales;f__Microbacteriaceae;g__Pontimonas;s__	0.0554545	3	LfA
11_bin.5	0	0	0.01	0	0	0	0	0	0.44	0.83	0.38	p__Actinomycetota;c__Acidimicrobiia;o__UBA5794;f__UBA5794;g__UBA5794;s__	0.150909	4	LfA
2_bin.14	0.2	0.3	0	0.01	0.07	0.01	0	0	0	0	0	p__Actinomycetota;c__Actinomycetia;o__Actinomycetales;f__Microbacteriaceae;g__Aquiluna;s__	0.0536364	5	LfA
3_bin.31	0	0.08	0.56	0.02	0	0.12	0	0	0	0	0	p__Actinomycetota;c__Actinomycetia;o__Propionibacteriales;f__Propionibacteriaceae;g__Arachnia;s__	0.0709091	4	LfA
5_bin.11	0	0	0.01	0	0.15	0.05	0.01	0.02	0	0	0	p__Actinomycetota;c__Actinomycetia;o__Nanopelagicales;f__S36-B12;g__UBA10649;s__	0.0218182	5	LfA
5_bin.31	0.03	0.04	0	0	0.2	0	0	0	0	0	0	p__Actinomycetota;c__Actinomycetia;o__Actinomycetales;f__Microbacteriaceae;g__Pontimonas;s__	0.0245455	3	LfA
5_bin.44	0	0.01	0	0	0.13	0	0	0	0	0	0	p__Actinomycetota;c__Actinomycetia;o__Actinomycetales;f__Microbacteriaceae;g__Pontimonas;s__	0.0127273	2	LfA
6_bin.13	0	0	0.01	0	0.56	0.14	0.13	0.02	0	0	0	p__Actinomycetota;c__Acidimicrobiia;o__Acidimicrobiales;f__Ilumatobacteraceae;g__Casp-actino5;s__	0.0781818	5	LfA
6_bin.42	0	0	0.01	0	0.02	0.17	0.01	0.06	0	0	0	p__Actinomycetota;c__Actinomycetia;o__Nanopelagicales;f__S36-B12;g__Mxb001;s__	0.0245455	5	LfA
Co_bin.55	0	0.05	0.13	0	0	0.11	0.03	0.05	0	0	0	p__Actinomycetota;c__Actinomycetia;o__Propionibacteriales;f__Nocardioidaceae;g__Nocardioides;s__	0.0336364	5	LfA
Co2_bin.14	0	0	0	0	0	0	0	0	0.09	0.17	0.08	p__Actinomycetota;c__Acidimicrobiia;o__UBA5794;f__UBA5794;g__SZUA-442;s__	0.0309091	3	LfA
Co2_bin.15	0	0	0	0	0	0	0	0	0.06	0.11	0.06	p__Actinomycetota;c__Acidimicrobiia;o__UBA5794;f__ZC4RG35;g__SZUA-217;s__	0.0209091	3	LfA
Co2_bin.23	0	0	0	0	0	0	0	0	0.13	0.2	0.13	p__Actinomycetota;c__Acidimicrobiia;o__Acidimicrobiales;f__UBA11606;g__UBA11606;s__	0.0418182	3	LfA
7_bin.4	0	0	0	0	0	0	0.15	0	0	0	0	p__Armatimonadota;c__Fimbriimonadia;o__Fimbriimonadales;f__;g__;s__	0.0136364	1	LfA
Co_bin.364	0.13	0.01	0	0	0.02	0.02	0.08	0	0	0	0	p__Armatimonadota;c__Fimbriimonadia;o__Fimbriimonadales;f__;g__;s__	0.0236364	5	LfA
Co2_bin.68	0	0	0	0	0	0	0	0	0.19	0.23	0.27	p__ARS69;c__ARS69;o__ARS69;f__ARS69;g__;s__	0.0627273	3	LfA
1_bin.30	8.13	0.01	0	0	0	0	0	0.43	0.01	0	0	p__Bacteroidota;c__Bacteroidia;o__Cytophagales;f__Cyclobacteriaceae;g__Algoriphagus;s__Algoriphagus marincola	0.78	4	LfA
1_bin.38	1.22	0.06	0	1.92	0	0.01	0.15	0	0	0	0	p__Bacteroidota;c__Bacteroidia;o__Chitinophagales;f__Saprospiraceae;g__Phaeodactylibacter;s__Phaeodactylibacter luteus	0.305455	5	LfA
10_bin.30	0	0	0	0	0	0	0	0	0.09	0.09	0.11	p__Bacteroidota;c__Bacteroidia;o__Flavobacteriales;f__Flavobacteriaceae;g__;s__	0.0263636	3	LfA
2_bin.17	0.02	0.15	0	0	0	0	0	0	0	0	0	p__Bacteroidota;c__Bacteroidia;o__Flavobacteriales;f__Flavobacteriaceae;g__MAG-120531;s__MAG-120531 sp022239325	0.0154545	2	LfA
2_bin.22	0.04	0.53	0.25	0.01	0	0	0	0	0	0	0	p__Bacteroidota;c__Bacteroidia;o__Flavobacteriales;f__Schleiferiaceae;g__;s__	0.0754545	4	LfA
2_bin.23	1.68	0.42	0	0	0	0	0	0	0	0	0	p__Bacteroidota;c__Rhodothermia;o__Balneolales;f__Balneolaceae;g__UBA1275;s__UBA1275 sp002457365	0.190909	2	LfA
2_bin.25	0	0.06	0	0	0	0	0	0	0	0	0	p__Bacteroidota;c__Bacteroidia;o__Flavobacteriales;f__Flavobacteriaceae;g__UBA3478;s__	0.00545455	1	LfA
2_bin.4	0	0.43	0.02	0	0	0	0	0	0	0	0	p__Bacteroidota;c__Bacteroidia;o__CAIKAF01;f__CAIKAF01;g__CAIKAF01;s__	0.0409091	2	LfA
2_bin.47	0.01	0.11	0	0	0	0	0	0	0	0	0	p__Bacteroidota;c__Bacteroidia;o__Chitinophagales;f__Chitinophagaceae;g__Flavipsychrobacter;s__	0.0109091	2	LfA
3_bin.102	0	0.01	0.14	0.16	0	0.03	0.02	0	0	0	0	p__Bacteroidota;c__Kapabacteria;o__Kapabacteriales;f__UBA2268;g__PGYR01;s__	0.0327273	5	LfA
3_bin.108	0	0.03	0.12	0.01	0.01	0.01	0	0	0	0	0	p__Bacteroidota;c__Rhodothermia;o__Rhodothermales;f__JAHQVL01;g__JAHQVL01;s__	0.0163636	5	LfA
3_bin.19	0	0.12	0.84	0	0	0	0	0	0	0	0	p__Bacteroidota;c__Bacteroidia;o__Chitinophagales;f__;g__;s__	0.0872727	2	LfA
3_bin.27	0	0.01	0.17	0.01	0	0	0.01	0	0	0	0	p__Bacteroidota;c__Bacteroidia;o__Flavobacteriales;f__Crocinitomicaceae;g__JABURP01;s__	0.0181818	4	LfA
3_bin.39	0	0.12	1.39	0	0.06	0	0	0	0	0	0	p__Bacteroidota;c__Bacteroidia;o__Chitinophagales;f__Chitinophagaceae;g__Flavipsychrobacter;s__	0.142727	3	LfA
3_bin.78	0	0	0.16	0	0	0	0	0	0	0	0	p__Bacteroidota;c__Bacteroidia;o__Flavobacteriales;f__Vicingaceae;g__;s__	0.0145455	1	LfA
3_bin.84	0	0.08	0.31	0	0	0.02	0.01	0	0	0	0	p__Bacteroidota;c__Bacteroidia;o__Cytophagales;f__Cyclobacteriaceae;g__JAAUQL01;s__	0.0381818	4	LfA
3_bin.89	0	0	0.16	0	0	0.14	0	0	0	0	0	p__Bacteroidota;c__Kapabacteria;o__Kapabacteriales;f__;g__;s__	0.0272727	2	LfA
4_bin.26	0.03	0	0	0.24	0	0.01	0.01	0	0	0	0	p__Bacteroidota;c__Bacteroidia;o__Flavobacteriales;f__Parvicellaceae;g__S010-51;s__	0.0263636	4	LfA
5_bin.20	0	0	0.01	0.01	0.12	0.98	0.12	0	0	0	0	p__Bacteroidota;c__Bacteroidia;o__Flavobacteriales;f__Flavobacteriaceae;g__Lutimonas;s__	0.112727	5	LfA
5_bin.25	0	0.02	0	0.02	0.38	0	0.01	0	0	0	0	p__Bacteroidota;c__Bacteroidia;o__Cytophagales;f__Flammeovirgaceae;g__;s__	0.0390909	4	LfA
6_bin.20	0	0	0	0	0	1.06	0.01	0	0	0	0	p__Bacteroidota;c__Bacteroidia;o__Chitinophagales;f__Chitinophagaceae;g__Flavipsychrobacter;s__	0.0972727	2	LfA
6_bin.29	0	0	0.01	0	0	0.28	0.07	0.01	0	0	0	p__Bacteroidota;c__Bacteroidia;o__Flavobacteriales;f__Flavobacteriaceae;g__Muricauda;s__	0.0336364	4	LfA
6_bin.30	0.13	0	0	0.03	0.12	0.71	0	0	0	0	0	p__Bacteroidota;c__Bacteroidia;o__Cytophagales;f__Spirosomaceae;g__Jiulongibacter;s__Jiulongibacter sp024742395	0.09	4	LfA
7_bin.3	0	0	0	0.01	0	0	0.41	0	0	0	0	p__Bacteroidota;c__Bacteroidia;o__Flavobacteriales;f__Flavobacteriaceae;g__Polaribacter;s__	0.0381818	2	LfA
7_bin.31	0	0	0.01	0.05	0	0.83	0.49	0	0	0	0	p__Bacteroidota;c__Bacteroidia;o__Flavobacteriales;f__Cryomorphaceae;g__JAIVHP01;s__	0.125455	4	LfA
7_bin.32	0	0	0	0	0.05	0.08	0.55	0	0	0	0	p__Bacteroidota;c__Rhodothermia;o__Balneolales;f__Balneolaceae;g__;s__	0.0618182	3	LfA
7_bin.51	0	0	0.09	0	0	0.04	8.31	0	0	0	0	p__Bacteroidota;c__Bacteroidia;o__Chitinophagales;f__Chitinophagaceae;g__Flavipsychrobacter;s__	0.767273	3	LfA
8_bin.12	0	0	0	0	0	0	0.03	0.5	0.01	0.01	0.01	p__Bacteroidota;c__Rhodothermia;o__Rhodothermales;f__Salinibacteraceae;g__;s__	0.0509091	5	LfA
8_bin.14	0	0	0	0	0	0	0	0.29	0	0	0	p__Bacteroidota;c__Bacteroidia;o__Chitinophagales;f__Saprospiraceae;g__JAGNXB01;s__	0.0263636	1	LfA
8_bin.25	0	0.15	0.11	0	0	0	0.02	0.18	0.01	0	0	p__Bacteroidota;c__Bacteroidia;o__Flavobacteriales;f__Flavobacteriaceae;g__Polaribacter_A;s__Polaribacter_A sp023254055	0.0427273	5	LfA
8_bin.28	0	0	0	0	0	0	0	0.39	0	0	0	p__Bacteroidota;c__Bacteroidia;o__Flavobacteriales;f__Flavobacteriaceae;g__SCGC-AAA160-P02;s__	0.0354545	1	LfA
9_bin.16	0	0	0	0	0	0	0	0	3.02	1.58	3.75	p__Bacteroidota;c__Bacteroidia;o__Chitinophagales;f__Saprospiraceae;g__;s__	0.759091	3	LfA
9_bin.29	0	0	0	0	0	0	0	0	0.25	0.2	0.22	p__Bacteroidota;c__Bacteroidia;o__Flavobacteriales;f__Flavobacteriaceae;g__;s__	0.0609091	3	LfA
Co_bin.102	0.01	0	0.03	2.14	0	0	0	0	0	0	0	p__Bacteroidota;c__Bacteroidia;o__Flavobacteriales;f__Flavobacteriaceae;g__Psychroserpens;s__	0.198182	3	LfA
Co_bin.109	0	0	0	0	0	0.02	0.2	0.01	0	0	0	p__Bacteroidota;c__Bacteroidia;o__Cytophagales;f__;g__;s__	0.0209091	3	LfA
Co_bin.136	0	0.3	0.08	0.06	0	0.48	0.36	0	0	0	0	p__Bacteroidota;c__Bacteroidia;o__J057;f__J057;g__;s__	0.116364	5	LfA
Co_bin.159	0.01	0.04	0.15	0.02	0	0	0	0	0	0	0	p__Bacteroidota;c__Bacteroidia;o__Flavobacteriales;f__Flavobacteriaceae;g__CAJQLB01;s__	0.02	4	LfA
Co_bin.160	0	0.01	0.11	0	0	0.01	0	0	0	0	0	p__Bacteroidota;c__Bacteroidia;o__Flavobacteriales;f__Vicingaceae;g__UBA1494;s__	0.0118182	3	LfA
Co_bin.20	0	0	0.03	0.15	0.01	0.01	0	0.07	0	0	0	p__Bacteroidota;c__Bacteroidia;o__Chitinophagales;f__BACL12;g__WGOA01;s__	0.0245455	5	LfA
Co_bin.206	0.08	0.07	0.02	0	0	0	0.01	0	0	0	0	p__Bacteroidota;c__Bacteroidia;o__Chitinophagales;f__Saprospiraceae;g__;s__	0.0163636	4	LfA
Co_bin.229	0	0.02	0.07	0	0	0	0	0	0	0	0	p__Bacteroidota;c__Bacteroidia;o__Cytophagales;f__Cyclobacteriaceae;g__Fulvivirga;s__	0.00818182	2	LfA
Co_bin.246	0	0.01	0	0.36	0	0	0	0	0	0	0	p__Bacteroidota;c__Bacteroidia;o__Chitinophagales;f__Saprospiraceae;g__Lewinella_A;s__	0.0336364	2	LfA
Co_bin.282	0.3	0	0.01	0	0.03	0.01	0.01	0	0	0	0	p__Bacteroidota;c__Kapabacteria;o__Kapabacteriales;f__UBA2268;g__JAJRPT01;s__	0.0327273	5	LfA
Co_bin.288	0.01	0	0	0.01	0	0.3	0.02	0	0	0	0	p__Bacteroidota;c__Bacteroidia;o__Flavobacteriales;f__Flavobacteriaceae;g__Flavobacterium;s__	0.0309091	4	LfA
Co_bin.295	0	0.01	0.29	0.02	0	0	0	0	0	0	0	p__Bacteroidota;c__Bacteroidia;o__Cytophagales;f__JAAEPT01;g__;s__	0.0290909	3	LfA
Co_bin.347	0	0	0	0	0	0	0.14	3.19	0	0	0	p__Bacteroidota;c__Bacteroidia;o__J057;f__J057;g__;s__	0.302727	2	LfA
Co_bin.359	0	0	0	0	0	0.06	0.61	0.64	0	0	0	p__Bacteroidota;c__Kapabacteria;o__Kapabacteriales;f__UBA7675;g__;s__	0.119091	3	LfA
Co_bin.375	0.06	0.04	0.07	0	0	0	0	0	0	0	0	p__Bacteroidota;c__Bacteroidia;o__Flavobacteriales;f__Flavobacteriaceae;g__Lutimonas;s__	0.0154545	3	LfA
Co_bin.384	0	0.02	0.28	0.06	0.01	0.04	0	0	0	0	0	p__Bacteroidota;c__Bacteroidia;o__Cytophagales;f__Cyclobacteriaceae;g__Fulvivirga;s__	0.0372727	5	LfA
Co_bin.39	0	0	0.01	0	0.01	0.2	0.15	0.02	0	0	0	p__Bacteroidota;c__Bacteroidia;o__Chitinophagales;f__Saprospiraceae;g__JABDMH01;s__	0.0354545	5	LfA
Co_bin.40	0	0.01	0.17	0.05	0.01	0	0	0.01	0	0	0	p__Bacteroidota;c__Bacteroidia;o__Flavobacteriales;f__CAJJDF01;g__;s__	0.0227273	5	LfA
Co_bin.78	0.01	0.03	0.02	0.04	0	0.07	0	0	0	0	0	p__Bacteroidota;c__Bacteroidia;o__Bacteroidales;f__UBA5342;g__UBA5342;s__	0.0154545	5	LfA
Co_bin.84	0.18	0.1	0.03	0	0	0	0	0	0	0	0	p__Bacteroidota;c__Bacteroidia;o__Flavobacteriales;f__Vicingaceae;g__UBA1494;s__	0.0281818	3	LfA
Co2_bin.19	0	0	0	0	0	0	0	0	0.06	0.03	0.06	p__Bacteroidota;c__Bacteroidia;o__Cytophagales;f__Cyclobacteriaceae;g__;s__	0.0136364	3	LfA
Co2_bin.5	0	0	0	0	0	0	0	0	0.36	0.25	0.41	p__Bacteroidota;c__Bacteroidia;o__Flavobacteriales;f__Flavobacteriaceae;g__;s__	0.0927273	3	LfA
Co2_bin.54	0	0	0	0	0	0	0	0	0.53	0.28	0.36	p__Bacteroidota;c__Bacteroidia;o__Flavobacteriales;f__Parvicellaceae;g__Parvicella;s__	0.106364	3	LfA
Co2_bin.71	0	0	0	0	0	0	0	0	0.32	0.27	0.29	p__Bacteroidota;c__Bacteroidia;o__Flavobacteriales;f__Flavobacteriaceae;g__Robiginitalea;s__	0.08	3	LfA
Co2_bin.75	0	0.02	0.03	0	0	0	0	0	0.19	0.15	0.15	p__Bacteroidota;c__Bacteroidia;o__Flavobacteriales;f__Flavobacteriaceae;g__Muricauda;s__Muricauda sp017795065	0.0490909	5	LfA
Co2_bin.79	0	0	0	0	0	0	0	0	0.09	0.08	0.09	p__Bacteroidota;c__Bacteroidia;o__Flavobacteriales;f__Flavobacteriaceae;g__CAJQLB01;s__	0.0236364	3	LfA
Co2_bin.82	0	0	0	0	0	0	0	0	0.33	0.37	0.33	p__Bacteroidota;c__Rhodothermia;o__Rhodothermales;f__Rubricoccaceae;g__;s__	0.0936364	3	LfA
Co2_bin.87	0	0	0.01	0	0	0	0	0	0.15	0.1	0.13	p__Bacteroidota;c__Bacteroidia;o__Flavobacteriales;f__Flavobacteriaceae;g__Pukyongia;s__	0.0354545	4	LfA
1_bin.12	0.35	0.01	0	0	0	0	0	0	0	0	0	p__Bdellovibrionota;c__Bacteriovoracia;o__Bacteriovoracales;f__Bacteriovoracaceae;g__;s__	0.0327273	2	LfA
2_bin.16	0	0.37	0	0	0	0	0	0	0	0	0	p__Bdellovibrionota;c__Bdellovibrionia;o__Bdellovibrionales;f__JAGQZY01;g__JAGQZY01;s__	0.0336364	1	LfA
2_bin.24	0	0.3	0.14	0.01	0	0	0.01	0	0	0	0	p__Bdellovibrionota;c__Bdellovibrionia;o__Bdellovibrionales;f__;g__;s__	0.0418182	4	LfA
3_bin.48	0	0	0.12	0.01	0	0	0	0	0	0	0	p__Bdellovibrionota;c__Bacteriovoracia;o__Bacteriovoracales;f__Bacteriovoracaceae;g__;s__	0.0118182	2	LfA
6_bin.32	0	0	0	0	0	0.32	0	0	0.01	0.01	0.01	p__Bdellovibrionota;c__UBA2361;o__UBA2361;f__RFPC01;g__;s__	0.0318182	4	LfA
6_bin.70	0	0	0	0	0	0.24	0	0	0	0	0	p__Bdellovibrionota;c__Bacteriovoracia;o__Bacteriovoracales;f__Bacteriovoracaceae;g__GCA-2712005;s__	0.0218182	1	LfA
7_bin.11	0.01	0	0	0	0	0.01	0.24	0.06	0	0	0	p__Bdellovibrionota;c__Bdellovibrionia;o__Bdellovibrionales;f__;g__;s__	0.0290909	4	LfA
7_bin.17	0	0.01	0.01	0	0	0.01	0.15	0.01	0	0	0	p__Bdellovibrionota;c__UBA2361;o__SZUA-149;f__SZUA-149;g__SZUA-149;s__	0.0172727	5	LfA
7_bin.39	0	0.01	0	0	0.01	0.14	1.45	0.01	0	0	0	p__Bdellovibrionota;c__Bdellovibrionia;o__Bdellovibrionales;f__;g__;s__	0.147273	5	LfA
7_bin.5	0	0	0	0	0	0	0.1	0	0	0	0	p__Bdellovibrionota;c__Bacteriovoracia;o__Bacteriovoracales;f__Bacteriovoracaceae;g__;s__	0.00909091	1	LfA
7_bin.63	0	0	0	0	0	0	0.08	0	0	0	0	p__Bdellovibrionota;c__UBA2361;o__UBA2361;f__;g__;s__	0.00727273	1	LfA
8_bin.13	0	0	0	0	0	0	0.01	0.08	0	0	0	p__Bdellovibrionota;c__UBA2361;o__UBA2361;f__RFPC01;g__;s__	0.00818182	2	LfA
Co_bin.260	0	0	0	0	0	0.54	0	0	0	0	0	p__Bdellovibrionota;c__Bacteriovoracia;o__Bacteriovoracales;f__Bacteriovoracaceae;g__;s__	0.0490909	1	LfA
Co_bin.267	0	0	0	0	0.01	0.15	0.02	0.03	0	0	0	p__Bdellovibrionota;c__UBA2361;o__SZUA-149;f__JAGRAN01;g__JAGRAN01;s__	0.0190909	4	LfA
Co_bin.49	0	0	0	0	0	0	0.73	0	0	0	0	p__Bdellovibrionota;c__Oligoflexia;o__Oligoflexales;f__JAGOVF01;g__;s__	0.0663636	1	LfA
Co_bin.56	0	0	0	0	0	0.09	0.12	0	0	0	0	p__Bdellovibrionota;c__Bdellovibrionia;o__Bdellovibrionales;f__UBA6776;g__JABSOQ01;s__	0.0190909	2	LfA
Co_bin.110	0	0	0	0	0	0	0.02	0.16	0.01	0	0.03	p__Calditrichota;c__Calditrichia;o__RBG-13-44-9;f__J042;g__JACKAP01;s__	0.02	4	LfA
Co_bin.373	0	0	0	0	0.01	0.06	0.02	0	0	0	0	p__Calditrichota;c__Calditrichia;o__;f__;g__;s__	0.00818182	3	LfA
7_bin.48	0	0	0	0	0	0	0.62	0	0	0	0	p__Chlamydiota;c__Chlamydiia;o__Chlamydiales;f__GCA-2402025;g__;s__	0.0563636	1	LfA
7_bin.50	0	0	0	0	0	0	0.06	0	0	0	0	p__Chlamydiota;c__Chlamydiia;o__Chlamydiales;f__JAAZZY01;g__;s__	0.00545455	1	LfA
Co_bin.325	0	0	0.03	0	0	0	0	0.23	0.02	0.02	0.01	p__Chlamydiota;c__Chlamydiia;o__Chlamydiales;f__;g__;s__	0.0281818	5	LfA
Co_bin.367	0	0	0.07	0	0	0	0	0	0	0	0	p__Chlamydiota;c__Chlamydiia;o__Chlamydiales;f__;g__;s__	0.00636364	1	LfA
Co_bin.61	0	0	0.15	0	0.01	0	0	0	0.01	0.01	0	p__Chlamydiota;c__Chlamydiia;o__Chlamydiales;f__JACKPQ01;g__JACKPQ01;s__	0.0163636	4	LfA
Co2_bin.83	0	0	0	0	0	0	0	0	0.08	0.18	0.08	p__Chlamydiota;c__Chlamydiia;o__Chlamydiales;f__Rhabdochlamydiaceae;g__JAAKFS01;s__	0.0309091	3	LfA
11_bin.12	0	0	0	0	0	0	0	0	1.95	1.53	1.34	p__Chloroflexota;c__Chloroflexia;o__Thermomicrobiales;f__CFX8;g__JACCZH01;s__	0.438182	3	LfA
5_bin.52	0	0	0.01	0.39	1.05	0.01	0.01	0	0	0	0	p__Chloroflexota;c__Anaerolineae;o__Promineofilales;f__Promineofilaceae;g__JAMLHW01;s__	0.133636	5	LfA
7_bin.84	0	0	0	0	0	0	0.25	0.26	0	0	0	p__Chloroflexota;c__Anaerolineae;o__Promineofilales;f__Promineofilaceae;g__JAACFF01;s__	0.0463636	2	LfA
8_bin.6	0	0.02	0.01	0	0	0.09	0.03	0.28	0	0	0	p__Chloroflexota;c__Anaerolineae;o__Aggregatilineales;f__Phototrophicaceae;g__UBA6055;s__	0.0390909	5	LfA
8_bin.80	0	0	0	0	0	0	0.01	0.12	0	0	0	p__Chloroflexota;c__Anaerolineae;o__Promineofilales;f__Promineofilaceae;g__GCA-2699125;s__	0.0118182	2	LfA
Co_bin.124	0	0	0.05	0	0	0.01	0.01	0.02	0	0	0	p__Chloroflexota;c__Chloroflexia;o__Thermomicrobiales;f__UBA6265;g__JADLGF01;s__	0.00818182	4	LfA
Co_bin.128	0	0	0.04	0.01	0	0.04	0.05	0.12	0	0	0	p__Chloroflexota;c__Chloroflexia;o__Thermomicrobiales;f__UBA6265;g__JACCVC01;s__	0.0236364	5	LfA
Co_bin.259	0	0	0.02	0	0	0.07	0.05	0.26	0	0	0	p__Chloroflexota;c__Chloroflexia;o__Thermomicrobiales;f__CFX8;g__JACCZH01;s__	0.0363636	4	LfA
Co2_bin.28	0	0	0	0	0	0	0	0	0.16	0.17	0.18	p__Chloroflexota;c__Anaerolineae;o__Promineofilales;f__Promineofilaceae;g__JACKBM01;s__	0.0463636	3	LfA
Co2_bin.69	0	0	0	0	0	0	0	0	0.21	0.29	0.15	p__Chloroflexota;c__Chloroflexia;o__Thermomicrobiales;f__CFX8;g__JACCZH01;s__	0.0590909	3	LfA
Co2_bin.72	0	0	0	0	0	0	0	0	0.12	0.06	0.16	p__Chloroflexota;c__Anaerolineae;o__Promineofilales;f__Promineofilaceae;g__;s__	0.0309091	3	LfA
7_bin.52	0	0	0	0	0	0	0.16	0	0	0	0	p__CLD3;c__CLD3;o__CLD3;f__CLD3;g__CLD3;s__	0.0145455	1	LfA
11_bin.24	0	0	0	0	0	0	0	0	0.6	0.71	0.78	p__Cyanobacteriota;c__Cyanobacteriia;o__Cyanobacteriales;f__Spirulinaceae;g__ESFC-1;s__	0.19	3	LfA
Co_bin.1	0	0	0	0	0.01	0	0	1.42	0	0	0	p__Cyanobacteriota;c__Vampirovibrionia;o__Vampirovibrionales;f__Vampirovibrionaceae;g__;s__	0.13	2	LfA
Co_bin.138	0	0	0	0	0	0.01	0.03	0.02	0	0	0	p__Cyanobacteriota;c__Vampirovibrionia;o__LMEP-6097;f__LMEP-6097;g__CAIYXB01;s__	0.00545455	3	LfA
Co_bin.302	0	0	0	0	0	0	0	0.29	0	0	0	p__Cyanobacteriota;c__Vampirovibrionia;o__Obscuribacterales;f__Obscuribacteraceae;g__RI-106;s__	0.0263636	1	LfA
Co_bin.368	0	0	0	0	0.05	0	0	0.03	0	0	0	p__Cyanobacteriota;c__Vampirovibrionia;o__Vampirovibrionales;f__Vampirovibrionaceae;g__;s__	0.00727273	2	LfA
Co2_bin.64	0	0	0	0	0	0	0	0	0.1	0.12	0.12	p__Cyanobacteriota;c__Cyanobacteriia;o__Cyanobacteriales;f__Spirulinaceae;g__Lusitaniella;s__	0.0309091	3	LfA
8_bin.8	0	0	0	0	0	0.01	0.05	0.5	0	0	0.01	p__Delongbacteria;c__UBA4055;o__CAIWAD01;f__CAIWAD01;g__;s__	0.0518182	4	LfA
Co_bin.190	0	0	0	0	0	0.03	0.02	0	0	0	0	p__Dependentiae;c__Babeliae;o__Babeliales;f__RVW-14;g__;s__	0.00454545	2	LfA
Co_bin.149	0	0	0	0	0.01	0.12	0.4	0.48	0	0	0	p__Desulfobacterota_B;c__Binatia;o__HRBIN30;f__CADEER01;g__CADEER01;s__	0.0918182	4	LfA
9_bin.8	0	0	0	0	0	0	0	0	0.2	0.14	0.14	p__Desulfobacterota_D;c__UBA1144;o__UBA2774;f__UBA2774;g__CR02bin9;s__	0.0436364	3	LfA
Co_bin.215	0	0	0	0	0	0	0.01	0.84	0.05	0.06	0.07	p__Eisenbacteria;c__RBG-16-71-46;o__CAIMUX01;f__CAIMUX01;g__JACKCR01;s__	0.0936364	5	LfA
Co_bin.137	0	0	0	0	0	0.18	0.09	0	0	0	0	p__Eremiobacterota;c__Xenobia;o__Xenobiales;f__JADMJV01;g__JAEXNA01;s__	0.0245455	2	LfA
Co_bin.386	0	0.04	0.07	0	0	0	0	0	0	0	0	p__Gemmatimonadota;c__Gemmatimonadetes;o__Longimicrobiales;f__UBA6960;g__;s__	0.01	2	LfA
Co2_bin.20	0	0	0	0	0	0	0	0	0.07	0.07	0.09	p__Gemmatimonadota;c__Gemmatimonadetes;o__Gemmatimonadales;f__GWC2-71-9;g__Palsa-1233;s__	0.0209091	3	LfA
Co2_bin.29	0	0	0	0	0	0	0	0.01	0.36	0.48	0.36	p__Gemmatimonadota;c__Gemmatimonadetes;o__Longimicrobiales;f__UBA6960;g__JAHEKK01;s__	0.11	4	LfA
Co2_bin.55	0	0	0	0	0	0.01	0.01	0	0.15	0.16	0.21	p__Gemmatimonadota;c__Gemmatimonadetes;o__Longimicrobiales;f__UBA6960;g__UBA2589;s__	0.0490909	5	LfA
Co_bin.356	0	0	0	0	0	0	0.11	0.05	0	0	0	p__Hydrogenedentota;c__Hydrogenedentia;o__Hydrogenedentiales;f__WGMK01;g__;s__	0.0145455	2	LfA
Co2_bin.24	0	0	0	0	0	0	0	0	1.34	1.41	1.33	p__Krumholzibacteriota;c__Krumholzibacteria;o__WVZY01;f__JAKEHA01;g__;s__	0.370909	3	LfA
1_bin.25	0.4	0.01	0	0	0	0	0	0	0	0	0	p__Myxococcota;c__Bradymonadia;o__UBA7976;f__UBA1532;g__JACKDL01;s__	0.0372727	2	LfA
2_bin.15	0.23	5.06	0.03	0.02	0	0.01	0	0	0	0	0	p__Myxococcota;c__Polyangia;o__Nannocystales;f__Nannocystaceae;g__JADJRG01;s__	0.486364	5	LfA
2_bin.2	0	0.29	0	0	0.01	0	0.13	0	0	0	0	p__Myxococcota;c__UBA796;o__UBA796;f__GCA-2862545;g__;s__	0.0390909	3	LfA
2_bin.46	0	6.38	0.02	0.02	0	0	0.01	0	0	0	0	p__Myxococcota;c__Bradymonadia;o__UBA7976;f__UBA1532;g__JACKDM01;s__	0.584545	4	LfA
3_bin.68	0	0.01	0.41	0.01	0	0.01	0	0	0	0	0	p__Myxococcota;c__WYAZ01;o__WYAZ01;f__WYAZ01;g__JACKEN01;s__	0.04	4	LfA
4_bin.22	0	0.01	0.26	0.79	0	0.1	0.01	0	0	0	0	p__Myxococcota;c__Polyangia;o__Polyangiales;f__Polyangiaceae;g__;s__	0.106364	5	LfA
4_bin.52	0	0	0	0.33	0	0	0	0	0	0	0	p__Myxococcota;c__Polyangia;o__Polyangiales;f__SG8-38;g__JAHDCI01;s__	0.03	1	LfA
5_bin.26	0	0.03	0	0.01	1.58	0	0	0	0	0	0	p__Myxococcota;c__UBA9042;o__UBA9042;f__UBA9042;g__UBA9042;s__	0.147273	3	LfA
6_bin.52	0	0	0	0	0.02	0.71	0.01	0	0	0	0	p__Myxococcota;c__Bradymonadia;o__Bradymonadales;f__Bradymonadaceae;g__;s__	0.0672727	3	LfA
6_bin.62	0	0.01	0	0	0.01	0.37	0	0.02	0	0	0	p__Myxococcota;c__Polyangia;o__Nannocystales;f__Nannocystaceae;g__JADJRG01;s__	0.0372727	4	LfA
7_bin.33	0	0	0	0	0	0	0.41	0	0	0	0	p__Myxococcota;c__Polyangia;o__Polyangiales;f__SG8-38;g__;s__	0.0372727	1	LfA
7_bin.36	0	0	0	0	0	0	0.52	0	0	0	0	p__Myxococcota;c__Bradymonadia;o__REDH01;f__REDH01;g__;s__	0.0472727	1	LfA
7_bin.80	0	0	0	0.01	0	0.01	0.27	0	0	0	0	p__Myxococcota;c__Polyangia;o__Nannocystales;f__Nannocystaceae;g__;s__	0.0263636	3	LfA
9_bin.19	0	0.04	0	0	0	0	0	0.03	2.07	0.53	0.77	p__Myxococcota;c__Polyangia;o__Nannocystales;f__Nannocystaceae;g__JACKDW01;s__	0.312727	5	LfA
Co_bin.205	0	0.02	0.08	0.03	0	0	0	0	0	0	0	p__Myxococcota;c__UBA727;o__UBA727;f__;g__;s__	0.0118182	3	LfA
Co_bin.297	0	0	0.82	0.02	0	0.05	0.01	0.6	0	0	0	p__Myxococcota;c__UBA727;o__UBA727;f__;g__;s__	0.136364	5	LfA
Co_bin.311	0	0.01	0	0.18	0	0	0.02	0	0	0	0	p__Myxococcota;c__Bradymonadia;o__Bradymonadales;f__;g__;s__	0.0190909	3	LfA
Co_bin.340	0	0	0	0	0	0.1	0.23	0.04	0	0	0	p__Myxococcota;c__Polyangia;o__Polyangiales;f__Polyangiaceae;g__;s__	0.0336364	3	LfA
Co_bin.361	0.01	0.11	0.03	0.01	0	0	0.12	0	0	0	0	p__Myxococcota;c__Polyangia;o__Polyangiales;f__SG8-38;g__JADJJE01;s__	0.0254545	5	LfA
Co_bin.42	0	0	0.02	0	0	0.01	0.11	0.28	0	0	0	p__Myxococcota;c__Polyangia;o__Polyangiales;f__Polyangiaceae;g__JAHBVY01;s__	0.0381818	4	LfA
Co2_bin.10	0	0.01	0	0.03	0	0	0	0	0.3	0.35	0.29	p__Myxococcota;c__Bradymonadia;o__UBA7976;f__UBA1532;g__JACKDM01;s__	0.0890909	5	LfA
Co2_bin.34	0	0	0	0	0	0	0	0	1.83	1.91	1.97	p__Myxococcota;c__Polyangia;o__Nannocystales;f__Nannocystaceae;g__JAHZJA01;s__	0.519091	3	LfA
Co2_bin.7	0	0	0	0	0	0	0	0	0.27	0.26	0.32	p__Myxococcota;c__Polyangia;o__Polyangiales;f__Polyangiaceae;g__;s__	0.0772727	3	LfA
Co2_bin.2	0	0	0	0	0	0	0	0	0.13	0.22	0.2	p__Myxococcota_A;c__UBA9160;o__UBA9160;f__JAFDDA01;g__JAFDDA01;s__	0.05	3	LfA
11_bin.1	0	0	0	0	0	0	0	0	0.19	0.05	0.41	p__Nitrospirota;c__Nitrospiria;o__Nitrospirales;f__UBA8639;g__;s__	0.0590909	3	LfA
Co2_bin.73	0	0	0	0	0	0	0	0	2.1	1.36	2.54	p__Nitrospirota;c__Nitrospiria;o__Nitrospirales;f__UBA8639;g__G020348185;s__	0.545455	3	LfA
8_bin.41	0	0	0	0	0	0	0	0.3	0.07	0.05	0.11	p__Omnitrophota;c__Koll11;o__Zapsychrales;f__Zapsychraceae;g__JAGOSC01;s__	0.0481818	4	LfA
2_bin.3	0	0.29	0	0	0	0	0	0	0	0	0	p__Patescibacteria;c__Gracilibacteria;o__UM-FILTER-43-11;f__UM-FILTER-43-11;g__;s__	0.0263636	1	LfA
2_bin.50	0.04	0.13	0.06	0	0	0.03	0	0	0	0	0	p__Patescibacteria;c__Saccharimonadia;o__Saccharimonadales;f__SZUA-47;g__;s__	0.0236364	4	LfA
2_bin.56	0	0.08	0	0	0	0	0	0	0	0	0	p__Patescibacteria;c__Gracilibacteria;o__UM-FILTER-43-11;f__UM-FILTER-43-11;g__;s__	0.00727273	1	LfA
3_bin.90	0	0	0.04	0	0	0	0	0	0	0	0	p__Patescibacteria;c__Gracilibacteria;o__UBA1369;f__GCA-2718715;g__;s__	0.00363636	1	LfA
3_bin.93	0	0	0.07	0.01	0	0	0	0	0.01	0.01	0	p__Patescibacteria;c__Saccharimonadia;o__Saccharimonadales;f__AWTP1-31;g__JAGQMX01;s__	0.00909091	4	LfA
6_bin.26	0	0	0.01	0	0	0.13	0.01	0.01	0	0	0	p__Patescibacteria;c__Saccharimonadia;o__Saccharimonadales;f__SZUA-47;g__SZUA-47;s__	0.0145455	4	LfA
6_bin.47	0.01	0.02	0.01	0	0	0.07	0	0	0	0	0	p__Patescibacteria;c__Saccharimonadia;o__Saccharimonadales;f__SZUA-47;g__SZUA-47;s__	0.01	4	LfA
6_bin.72	0	0	0	0	0	0.04	0.01	0	0	0	0	p__Patescibacteria;c__Paceibacteria;o__UBA9983_A;f__UBA918;g__OLB19;s__	0.00454545	2	LfA
7_bin.55	0	0	0	0	0	0	0.19	0.02	0	0	0	p__Patescibacteria;c__JAEDAM01;o__Absconditabacterales;f__Absconditicoccaceae;g__JAGOPC01;s__	0.0190909	2	LfA
8_bin.16	0	0.16	0.05	0	0	0	0	0.05	0	0	0	p__Patescibacteria;c__Saccharimonadia;o__Saccharimonadales;f__UBA2112;g__UBA2112;s__	0.0236364	3	LfA
8_bin.40	0	0	0	0	0	0	0	0.05	0	0	0	p__Patescibacteria;c__ABY1;o__S139-126;f__S139-133;g__;s__	0.00454545	1	LfA
8_bin.73	0	0	0	0	0	0	0	0.07	0.07	0.05	0.03	p__Patescibacteria;c__Saccharimonadia;o__Saccharimonadales;f__UBA2112;g__UBA2112;s__	0.02	4	LfA
8_bin.85	0	0	0	0	0	0	0	0.03	0	0	0	p__Patescibacteria;c__Gracilibacteria;o__Peribacterales;f__Peribacteraceae;g__UBA2170;s__	0.00272727	1	LfA
Co_bin.10	0	0.03	0.03	0	0	0	0	0	0	0	0	p__Patescibacteria;c__Saccharimonadia;o__Saccharimonadales;f__SZUA-47;g__;s__	0.00545455	2	LfA
Co_bin.108	0	0	0	0	0	0	0	0.45	0	0	0	p__Patescibacteria;c__Gracilibacteria;o__UBA4473;f__UBA4473;g__;s__	0.0409091	1	LfA
Co_bin.11	0	0.01	0.01	0.01	0	0.02	0	0	0	0	0	p__Patescibacteria;c__Paceibacteria;o__UBA9983_A;f__UBA918;g__OLB19;s__	0.00454545	4	LfA
Co_bin.119	0	0	0	0	0.01	0.03	0.01	0	0	0	0	p__Patescibacteria;c__Gracilibacteria;o__1-14-2-50-48-13;f__1-14-2-50-48-13;g__;s__	0.00454545	3	LfA
Co_bin.129	0	0	0.01	0	0	0.05	0.01	0	0	0	0	p__Patescibacteria;c__Saccharimonadia;o__Saccharimonadales;f__UBA2112;g__UBA2112;s__	0.00636364	3	LfA
Co_bin.139	0	0	0.03	0	0	0.01	0	0	0	0	0	p__Patescibacteria;c__Saccharimonadia;o__Saccharimonadales;f__Saccharimonadaceae;g__SZUA-359;s__	0.00363636	2	LfA
Co_bin.142	0	0	0	0	0	0.04	0.01	0	0	0	0	p__Patescibacteria;c__Dojkabacteria;o__J137;f__JAEUSD01;g__;s__	0.00454545	2	LfA
Co_bin.195	0	0	0	0	0	0	0	0.02	0	0	0	p__Patescibacteria;c__Paceibacteria;o__UBA9983_A;f__1-14-0-10-42-12;g__1-14-0-10-42-12;s__	0.00181818	1	LfA
Co_bin.21	0	0	0	0	0	0.02	0.01	0.01	0	0	0	p__Patescibacteria;c__Saccharimonadia;o__Saccharimonadales;f__;g__;s__	0.00363636	3	LfA
Co_bin.251	0	0.03	0.02	0	0	0.06	0	0	0	0	0	p__Patescibacteria;c__Saccharimonadia;o__Saccharimonadales;f__UBA1020;g__UBA1020;s__	0.01	3	LfA
Co_bin.281	0	0	0.01	0	0	0.01	0.01	0	0	0	0	p__Patescibacteria;c__Saccharimonadia;o__;f__;g__;s__	0.00272727	3	LfA
Co_bin.354	0	0	0.02	0.01	0.01	0.03	0	0	0	0	0	p__Patescibacteria;c__Saccharimonadia;o__Saccharimonadales;f__SZUA-47;g__;s__	0.00636364	4	LfA
Co_bin.90	0	0	0	0	0	0	0.08	0.03	0.01	0.01	0.01	p__Patescibacteria;c__Paceibacteria;o__UBA9983_A;f__UBA1006;g__UBA1006;s__	0.0127273	5	LfA
10_bin.21	0	0.01	0	0	0	0	0	0	0.32	0.57	0.3	p__Planctomycetota;c__Planctomycetia;o__Pirellulales;f__Lacipirellulaceae;g__;s__	0.109091	4	LfA
2_bin.10	0	0.05	0.07	0.03	0	0.01	0	0	0	0	0	p__Planctomycetota;c__Phycisphaerae;o__Phycisphaerales;f__UBA1924;g__GCA-2732755;s__	0.0145455	4	LfA
3_bin.101	0	0.02	0.2	0.04	0	0	0	0	0	0	0	p__Planctomycetota;c__Phycisphaerae;o__Phycisphaerales;f__UBA1924;g__BQJQ01;s__	0.0236364	3	LfA
3_bin.40	0	0.01	0.2	0.01	0	0	0	0	0	0	0	p__Planctomycetota;c__Phycisphaerae;o__Phycisphaerales;f__UBA1924;g__RECY01;s__	0.02	3	LfA
3_bin.56	0	0	0.54	0	0	0.01	0	0	0	0	0	p__Planctomycetota;c__Phycisphaerae;o__Phycisphaerales;f__Phycisphaeraceae;g__;s__	0.05	2	LfA
5_bin.18	0	0.01	0.01	0	0.27	0.01	0	0	0	0	0	p__Planctomycetota;c__Planctomycetia;o__Planctomycetales;f__Planctomycetaceae;g__JABMPE01;s__JABMPE01 sp016779365	0.0272727	4	LfA
7_bin.87	0	0	0	0	0	0	0.1	0	0	0.01	0	p__Planctomycetota;c__Planctomycetia;o__Planctomycetales;f__Planctomycetaceae;g__JAJRVU01;s__	0.01	2	LfA
8_bin.1	0	0	0.01	0	0	0.04	0.12	0.64	0	0	0	p__Planctomycetota;c__UBA1135;o__UBA1135;f__;g__;s__	0.0736364	4	LfA
8_bin.21	0	0	0	0	0	0	0	0.3	0	0	0	p__Planctomycetota;c__UBA1135;o__UBA1135;f__GCA-002686595;g__RBC036;s__	0.0272727	1	LfA
8_bin.22	0	0	0	0	0	0	0	0.46	0.04	0.02	0.07	p__Planctomycetota;c__B15-G4;o__B15-G4;f__B15-G4;g__JACKHP01;s__	0.0536364	4	LfA
8_bin.3	0	0	0	0	0	0.02	0.01	0.43	0	0	0	p__Planctomycetota;c__B15-G4;o__B15-G4;f__JADJEK01;g__;s__	0.0418182	3	LfA
8_bin.31	0	0	0	0	0	0	0	0.68	0	0	0	p__Planctomycetota;c__J058;o__;f__;g__;s__	0.0618182	1	LfA
8_bin.42	0	0	0	0	0	0	0	0.76	0	0	0	p__Planctomycetota;c__Phycisphaerae;o__Phycisphaerales;f__UBA1924;g__;s__	0.0690909	1	LfA
8_bin.68	0	0	0.01	0	0	0.02	0.01	0.25	0	0	0	p__Planctomycetota;c__Phycisphaerae;o__Phycisphaerales;f__UBA1924;g__;s__	0.0263636	4	LfA
Co_bin.157	0	0	0.01	0	0.01	0.14	0.22	0.98	0	0	0	p__Planctomycetota;c__Planctomycetia;o__Pirellulales;f__Pirellulaceae;g__ARS98;s__	0.123636	5	LfA
Co_bin.194	0	0	0.46	0	0	0	0	0.01	0	0	0	p__Planctomycetota;c__Phycisphaerae;o__Phycisphaerales;f__SM1A02;g__GCA-002862325;s__	0.0427273	2	LfA
Co_bin.234	0	0	0.03	0.11	0.02	0	0	0	0	0	0	p__Planctomycetota;c__UBA1135;o__UBA1135;f__GCA-002686595;g__NORP259;s__	0.0145455	3	LfA
Co_bin.264	0	0	0	0	0	0	0	0.33	0	0	0	p__Planctomycetota;c__Phycisphaerae;o__Phycisphaerales;f__UBA1924;g__;s__	0.03	1	LfA
Co_bin.47	0	1.82	5.73	0	0	0.01	0.02	0	0	0	0	p__Planctomycetota;c__UBA1135;o__UBA2386;f__UBA2386;g__JADJWQ01;s__	0.689091	4	LfA
Co_bin.58	0	0.08	0.23	0.11	0	0	0	0.01	0	0	0	p__Planctomycetota;c__Phycisphaerae;o__Phycisphaerales;f__UBA1924;g__GCA-2732755;s__	0.0390909	4	LfA
Co_bin.63	0	0	0	0.05	0.08	0.15	0	0	0	0	0	p__Planctomycetota;c__PLA2;o__PLA2;f__JAEUHO01;g__JAHEIK01;s__	0.0254545	3	LfA
Co_bin.8	0	0	0	0.01	0.04	0.14	0.19	0.01	0	0	0	p__Planctomycetota;c__JACOTG01;o__JACOTG01;f__;g__;s__	0.0354545	5	LfA
Co2_bin.17	0	0	0	0	0	0	0	0	0.32	0.74	0.29	p__Planctomycetota;c__Planctomycetia;o__Pirellulales;f__Lacipirellulaceae;g__Bythopirellula;s__	0.122727	3	LfA
Co2_bin.3	0	0	0	0	0	0	0	0	0.37	0.71	0.42	p__Planctomycetota;c__Planctomycetia;o__Pirellulales;f__;g__;s__	0.136364	3	LfA
Co2_bin.47	0	0	0	0	0	0	0	0	0.21	0.15	0.1	p__Planctomycetota;c__Planctomycetia;o__Pirellulales;f__Pirellulaceae;g__Mariniblastus;s__	0.0418182	3	LfA
Co2_bin.57	0	0	0	0	0	0	0	0	0.63	0.77	0.68	p__Planctomycetota;c__Phycisphaerae;o__UBA1845;f__UTPLA1;g__ECT2AJA-110-A;s__	0.189091	3	LfA
Co2_bin.85	0	0	0	0	0	0	0	0	0.17	0.29	0.13	p__Planctomycetota;c__Planctomycetia;o__Pirellulales;f__Lacipirellulaceae;g__Posidoniimonas;s__	0.0536364	3	LfA
1_bin.24	1.66	0.67	0.03	0.02	1.46	0	0	0	0	0	0	p__Pseudomonadota;c__Alphaproteobacteria;o__Rhodobacterales;f__Rhodobacteraceae;g__JAKVCP01;s__	0.349091	5	LfA
1_bin.40	3.82	0	0	0	0	0	0	0.01	0	0	0	p__Pseudomonadota;c__Alphaproteobacteria;o__Micavibrionales;f__Micavibrionaceae;g__UBA1672;s__	0.348182	2	LfA
1_bin.43	0.51	0.01	0	0	0.15	0.01	0	0	0	0	0	p__Pseudomonadota;c__Gammaproteobacteria;o__Pseudomonadales;f__Halieaceae;g__Aequoribacter;s__Aequoribacter fuscus	0.0618182	4	LfA
11_bin.20	0	0	0	0	0	0	0	0	0.56	0.46	0.39	p__Pseudomonadota;c__Alphaproteobacteria;o__Rhodobacterales;f__Rhodobacteraceae;g__;s__	0.128182	3	LfA
2_bin.29	0	0.73	0.36	0	0	0.01	0	0	0	0	0	p__Pseudomonadota;c__Alphaproteobacteria;o__Micavibrionales;f__Micavibrionaceae;g__JACKIP01;s__	0.1	3	LfA
2_bin.33	1.07	0.29	0	0	0	0	0	0	0	0	0	p__Pseudomonadota;c__Gammaproteobacteria;o__Pseudomonadales;f__Pseudohongiellaceae;g__RFVC01;s__	0.123636	2	LfA
2_bin.43	0	0.09	0	0	0	0	0	0	0	0	0	p__Pseudomonadota;c__Alphaproteobacteria;o__Micavibrionales;f__Micavibrionaceae;g__UBA1664;s__	0.00818182	1	LfA
3_bin.12	0	0	0.63	0	0	0	0	0	0	0	0	p__Pseudomonadota;c__Alphaproteobacteria;o__Rickettsiales;f__JABSSG01;g__;s__	0.0572727	1	LfA
3_bin.2	0	0	0.11	0	0	0.06	0.01	0	0	0	0	p__Pseudomonadota;c__Alphaproteobacteria;o__Micavibrionales;f__Micavibrionaceae;g__;s__	0.0163636	3	LfA
3_bin.26	0	0	0.13	0.15	0.13	0.19	0.04	0	0	0	0	p__Pseudomonadota;c__Gammaproteobacteria;o__Xanthomonadales;f__Marinicellaceae;g__Marinicella;s__	0.0581818	5	LfA
3_bin.47	0	0	0.06	0	0	0	0	0	0	0	0	p__Pseudomonadota;c__Gammaproteobacteria;o__UBA6522;f__UBA6522;g__JAHEEO01;s__	0.00545455	1	LfA
3_bin.74	0	0.02	0.39	0.01	0.01	0.01	0	0	0	0	0	p__Pseudomonadota;c__Gammaproteobacteria;o__GCA-2729495;f__GCA-2729495;g__GCA-2729495;s__	0.04	5	LfA
3_bin.91	0	0.16	0.32	0.01	0	0.02	0.01	0	0	0	0	p__Pseudomonadota;c__Alphaproteobacteria;o__Sphingomonadales;f__Sphingomonadaceae;g__JAGIAR01;s__	0.0472727	5	LfA
3_bin.96	0	0.02	0.17	0	0	0	0	0	0	0	0	p__Pseudomonadota;c__Alphaproteobacteria;o__G023898725;f__;g__;s__	0.0172727	2	LfA
4_bin.15	0	0	0	0.34	0	0	0	0	0	0	0	p__Pseudomonadota;c__Alphaproteobacteria;o__Rhodobacterales;f__Rhodobacteraceae;g__Roseovarius;s__Roseovarius mucosus_A	0.0309091	1	LfA
4_bin.23	0	0	0	0.12	0.01	0	0	0	0	0	0	p__Pseudomonadota;c__Gammaproteobacteria;o__BQJM01;f__BQJM01;g__;s__	0.0118182	2	LfA
4_bin.24	0	0	0	0.13	0	0	0	0	0.01	0.01	0.01	p__Pseudomonadota;c__Gammaproteobacteria;o__Xanthomonadales;f__Marinicellaceae;g__Marinicella;s__	0.0145455	4	LfA
4_bin.30	0	0	0	0.76	0	0	0	0	0	0	0	p__Pseudomonadota;c__Gammaproteobacteria;o__CAJQNE01;f__CAJQNE01;g__;s__	0.0690909	1	LfA
4_bin.38	0	0	0	0.18	0	0	0	0	0	0	0	p__Pseudomonadota;c__Gammaproteobacteria;o__Arenicellales;f__Arenicellaceae;g__Arenicella;s__	0.0163636	1	LfA
4_bin.41	0.02	0.06	0.02	1.75	0	0	0	0.01	0	0	0	p__Pseudomonadota;c__Alphaproteobacteria;o__Rhodobacterales;f__Rhodobacteraceae;g__Ponticoccus;s__	0.169091	5	LfA
4_bin.51	0	0	0	0.14	0	0	0	0	0	0	0	p__Pseudomonadota;c__Gammaproteobacteria;o__JABXHR01;f__JABXHR01;g__JABXHR01;s__	0.0127273	1	LfA
4_bin.55	0	0	0	0.08	0	0	0	0	0	0	0	p__Pseudomonadota;c__Alphaproteobacteria;o__Sphingomonadales;f__Emcibacteraceae;g__Pseudemcibacter;s__Pseudemcibacter sp002390425	0.00727273	1	LfA
4_bin.9	0	0	0	0.67	0.03	0.07	0	0	0	0	0	p__Pseudomonadota;c__Alphaproteobacteria;o__Rhodobacterales;f__Rhodobacteraceae;g__Leisingera;s__	0.07	3	LfA
5_bin.19	0	0	0	0	1.29	0	0	0	0	0	0	p__Pseudomonadota;c__Alphaproteobacteria;o__;f__;g__;s__	0.117273	1	LfA
5_bin.3	0	0	0	0	1.73	0	0.01	0	0	0	0	p__Pseudomonadota;c__Gammaproteobacteria;o__Coxiellales;f__Coxiellaceae;g__;s__	0.158182	2	LfA
[truncated: 95 more rows]

## Sheet: Supplementary Table S9
Table S9. Distribution of all annotated genes involved in various important metabolic pathways across recovered 517 bacterial MAGs.
[truncated: 2,912 more rows]
[truncated: 473 more columns]

## Sheet: Supplementary Table S10
Table S10. Carbohydrate-active enzymes (CAZymes) encoded by the 517 bacterial MAGs recoverd from the floc-associated microbial (FAB) community. The abundant CAZymes genes in the FAB community are highlighted in bold fonts.
[truncated: 522 more rows]
[truncated: 414 more columns]

[truncated: 5 more sheets: Supplementary Table S11, Supplementary Table S12, Supplementary Table S13, Supplemntary Table S14, Supplemntary Table S15]
